# Supplementary material for: A systems biology model of the regulatory network in Populus leaves reveals interacting regulators and conserved regulation
Source: BMC Plant Biol. 2011 Jan 13;11:13. doi: 10.1186/1471-2229-11-13 (PMC3030533; doi:10.1186/1471-2229-11-13)
Supplement: Additional file 1 — Gene expression data. The gene expression matrix used in this study. [file 1471-2229-11-13-S1.TXT]

Gene Biotic_infection.1 Biotic_infection.10 Biotic_infection.11 Biotic_infection.12 Biotic_infection.13 Biotic_infection.14 Biotic_infection.15 Biotic_infection.16 Biotic_infection.18 Biotic_infection.19 Biotic_infection.2 Biotic_infection.20 Biotic_infection.21 Biotic_infection.22 Biotic_infection.23 Biotic_infection.3 Biotic_infection.4 Biotic_infection.5 Biotic_infection.7 Biotic_infection.8 Biotic_infection.9 Budset.1 Budset.10 Budset.11 Budset.12 Budset.13 Budset.14 Budset.15 Budset.16 Budset.17 Budset.18 Budset.19 Budset.2 Budset.20 Budset.21 Budset.22 Budset.23 Budset.24 Budset.25 Budset.26 Budset.27 Budset.28 Budset.29 Budset.3 Budset.30 Budset.31 Budset.32 Budset.33 Budset.34 Budset.35 Budset.36 Budset.37 Budset.38 Budset.39 Budset.4 Budset.40 Budset.41 Budset.42 Budset.43 Budset.44 Budset.45 Budset.46 Budset.47 Budset.48 Budset.49 Budset.5 Budset.50 Budset.51 Budset.52 Budset.53 Budset.54 Budset.55 Budset.56 Budset.57 Budset.58 Budset.59 Budset.6 Budset.60 Budset.61 Budset.62 Budset.63 Budset.64 Budset.65 Budset.66 Budset.67 Budset.68 Budset.69 Budset.7 Budset.70 Budset.71 Budset.72 Budset.73 Budset.74 Budset.8 Budset.9 CBF_over-express-freezing_tolerance.1 CBF_over-express-freezing_tolerance.10 CBF_over-express-freezing_tolerance.12 CBF_over-express-freezing_tolerance.13 CBF_over-express-freezing_tolerance.14 CBF_over-express-freezing_tolerance.15 CBF_over-express-freezing_tolerance.18 CBF_over-express-freezing_tolerance.19 CBF_over-express-freezing_tolerance.2 CBF_over-express-freezing_tolerance.21 CBF_over-express-freezing_tolerance.22 CBF_over-express-freezing_tolerance.24 CBF_over-express-freezing_tolerance.3 CBF_over-express-freezing_tolerance.4 CBF_over-express-freezing_tolerance.6 CBF_over-express-freezing_tolerance.7 CBF_over-express-freezing_tolerance.8 Drought_stress.1 Drought_stress.10 Drought_stress.11 Drought_stress.13 Drought_stress.14 Drought_stress.15 Drought_stress.16 Drought_stress.17 Drought_stress.18 Drought_stress.19 Drought_stress.2 Drought_stress.20 Drought_stress.21 Drought_stress.23 Drought_stress.24 Drought_stress.25 Drought_stress.26 Drought_stress.28 Drought_stress.29 Drought_stress.3 Drought_stress.30 Drought_stress.31 Drought_stress.32 Drought_stress.33 Drought_stress.34 Drought_stress.35 Drought_stress.36 Drought_stress.37 Drought_stress.38 Drought_stress.39 Drought_stress.4 Drought_stress.40 Drought_stress.41 Drought_stress.42 Drought_stress.43 Drought_stress.44 Drought_stress.45 Drought_stress.46 Drought_stress.47 Drought_stress.48 Drought_stress.49 Drought_stress.50 Drought_stress.51 Drought_stress.53 Drought_stress.54 Drought_stress.55 Drought_stress.56 Drought_stress.57 Drought_stress.58 Drought_stress.59 Drought_stress.6 Drought_stress.60 Drought_stress.61 Drought_stress.62 Drought_stress.7 Drought_stress.8 Drought_stress.9 Dynamics_of_leaf_growth.1 Dynamics_of_leaf_growth.10 Dynamics_of_leaf_growth.11 Dynamics_of_leaf_growth.12 Dynamics_of_leaf_growth.13 Dynamics_of_leaf_growth.14 Dynamics_of_leaf_growth.15 Dynamics_of_leaf_growth.16 Dynamics_of_leaf_growth.17 Dynamics_of_leaf_growth.18 Dynamics_of_leaf_growth.19 Dynamics_of_leaf_growth.2 Dynamics_of_leaf_growth.20 Dynamics_of_leaf_growth.21 Dynamics_of_leaf_growth.3 Dynamics_of_leaf_growth.4 Dynamics_of_leaf_growth.5 Dynamics_of_leaf_growth.6 Dynamics_of_leaf_growth.7 Dynamics_of_leaf_growth.8 Dynamics_of_leaf_growth.9 Elevated_CO2.1 Elevated_CO2.10 Elevated_CO2.11 Elevated_CO2.12 Elevated_CO2.2 Elevated_CO2.3 Elevated_CO2.4 Elevated_CO2.5 Elevated_CO2.6 Elevated_CO2.7 Elevated_CO2.8 Elevated_CO2.9 FT_an.1 Herbovory-JA.1 Herbovory-JA.10 Herbovory-JA.11 Herbovory-JA.12 Herbovory-JA.13 Herbovory-JA.14 Herbovory-JA.15 Herbovory-JA.16 Herbovory-JA.17 Herbovory-JA.18 Herbovory-JA.19 Herbovory-JA.2 Herbovory-JA.20 Herbovory-JA.21 Herbovory-JA.22 Herbovory-JA.23 Herbovory-JA.24 Herbovory-JA.25 Herbovory-JA.26 Herbovory-JA.27 Herbovory-JA.28 Herbovory-JA.29 Herbovory-JA.3 Herbovory-JA.30 Herbovory-JA.31 Herbovory-JA.32 Herbovory-JA.33 Herbovory-JA.34 Herbovory-JA.35 Herbovory-JA.36 Herbovory-JA.4 Herbovory-JA.5 Herbovory-JA.6 Herbovory-JA.7 Herbovory-JA.8 Herbovory-JA.9 Leaf_primordia_series.1 Leaf_primordia_series.10 Leaf_primordia_series.11 Leaf_primordia_series.12 Leaf_primordia_series.13 Leaf_primordia_series.14 Leaf_primordia_series.15 Leaf_primordia_series.16 Leaf_primordia_series.17 Leaf_primordia_series.18 Leaf_primordia_series.19 Leaf_primordia_series.2 Leaf_primordia_series.20 Leaf_primordia_series.21 Leaf_primordia_series.22 Leaf_primordia_series.23 Leaf_primordia_series.24 Leaf_primordia_series.25 Leaf_primordia_series.26 Leaf_primordia_series.27 Leaf_primordia_series.28 Leaf_primordia_series.29 Leaf_primordia_series.3 Leaf_primordia_series.30 Leaf_primordia_series.31 Leaf_primordia_series.32 Leaf_primordia_series.4 Leaf_primordia_series.5 Leaf_primordia_series.6 Leaf_primordia_series.7 Leaf_primordia_series.8 Leaf_primordia_series.9 Misc.1 Misc.10 Misc.11 Misc.12 Misc.13 Misc.14 Misc.16 Misc.17 Misc.19 Misc.2 Misc.21 Misc.22 Misc.23 Misc.24 Misc.25 Misc.26 Misc.27 Misc.28 Misc.29 Misc.3 Misc.30 Misc.31 Misc.32 Misc.33 Misc.34 Misc.35 Misc.36 Misc.37 Misc.38 Misc.39 Misc.4 Misc.40 Misc.41 Misc.42 Misc.43 Misc.44 Misc.45 Misc.46 Misc.47 Misc.48 Misc.49 Misc.5 Misc.50 Misc.51 Misc.52 Misc.53 Misc.54 Misc.55 Misc.56 Misc.57 Misc.58 Misc.59 Misc.6 Misc.60 Misc.61 Misc.62 Misc.63 Misc.64 Misc.65 Misc.66 Misc.67 Misc.68 Misc.69 Misc.7 Misc.70 Misc.71 Misc.72 Misc.73 Misc.74 Misc.75 Misc.8 Misc.9 Old_leaves_cross_species.2 P_nigra_rust_infection.1 P_nigra_rust_infection.10 P_nigra_rust_infection.11 P_nigra_rust_infection.12 P_nigra_rust_infection.13 P_nigra_rust_infection.14 P_nigra_rust_infection.15 P_nigra_rust_infection.16 P_nigra_rust_infection.17 P_nigra_rust_infection.18 P_nigra_rust_infection.19 P_nigra_rust_infection.2 P_nigra_rust_infection.20 P_nigra_rust_infection.21 P_nigra_rust_infection.22 P_nigra_rust_infection.23 P_nigra_rust_infection.24 P_nigra_rust_infection.25 P_nigra_rust_infection.27 P_nigra_rust_infection.3 P_nigra_rust_infection.5 P_nigra_rust_infection.6 P_nigra_rust_infection.7 P_nigra_rust_infection.9 Psbs_antisense.1 Psbs_antisense.10 Psbs_antisense.11 Psbs_antisense.12 Psbs_antisense.13 Psbs_antisense.14 Psbs_antisense.15 Psbs_antisense.16 Psbs_antisense.17 Psbs_antisense.2 Psbs_antisense.3 Psbs_antisense.4 Psbs_antisense.5 Psbs_antisense.6 Psbs_antisense.7 Psbs_antisense.8 Psbs_antisense.9 Seasonal_leaf_growth.1 Seasonal_leaf_growth.10 Seasonal_leaf_growth.11 Seasonal_leaf_growth.12 Seasonal_leaf_growth.13 Seasonal_leaf_growth.14 Seasonal_leaf_growth.15 Seasonal_leaf_growth.16 Seasonal_leaf_growth.17 Seasonal_leaf_growth.18 Seasonal_leaf_growth.19 Seasonal_leaf_growth.2 Seasonal_leaf_growth.20 Seasonal_leaf_growth.21 Seasonal_leaf_growth.22 Seasonal_leaf_growth.23 Seasonal_leaf_growth.24 Seasonal_leaf_growth.25 Seasonal_leaf_growth.26 Seasonal_leaf_growth.27 Seasonal_leaf_growth.28 Seasonal_leaf_growth.29 Seasonal_leaf_growth.3 Seasonal_leaf_growth.30 Seasonal_leaf_growth.31 Seasonal_leaf_growth.32 Seasonal_leaf_growth.33 Seasonal_leaf_growth.34 Seasonal_leaf_growth.35 Seasonal_leaf_growth.36 Seasonal_leaf_growth.37 Seasonal_leaf_growth.4 Seasonal_leaf_growth.5 Seasonal_leaf_growth.6 Seasonal_leaf_growth.7 Seasonal_leaf_growth.8 Seasonal_leaf_growth.9 Senescence.7 Senescence.8 Senescence.9 Weather-dependent_gene_expression.1 Weather-dependent_gene_expression.10 Weather-dependent_gene_expression.11 Weather-dependent_gene_expression.12 Weather-dependent_gene_expression.13 Weather-dependent_gene_expression.14 Weather-dependent_gene_expression.15 Weather-dependent_gene_expression.16 Weather-dependent_gene_expression.17 Weather-dependent_gene_expression.18 Weather-dependent_gene_expression.19 Weather-dependent_gene_expression.2 Weather-dependent_gene_expression.20 Weather-dependent_gene_expression.21 Weather-dependent_gene_expression.22 Weather-dependent_gene_expression.23 Weather-dependent_gene_expression.24 Weather-dependent_gene_expression.26 Weather-dependent_gene_expression.27 Weather-dependent_gene_expression.28 Weather-dependent_gene_expression.29 Weather-dependent_gene_expression.3 Weather-dependent_gene_expression.30 Weather-dependent_gene_expression.31 Weather-dependent_gene_expression.32 Weather-dependent_gene_expression.33 Weather-dependent_gene_expression.34 Weather-dependent_gene_expression.4 Weather-dependent_gene_expression.5 Weather-dependent_gene_expression.6 Weather-dependent_gene_expression.7 Weather-dependent_gene_expression.8 Weather-dependent_gene_expression.9 Young-old_leaf.1 Young-old_leaf.2 Young-old_leaf.3 Young-old_leaf.4 Young_leaves_cross_species.1 Young_leaves_cross_species.2 Young_leaves_cross_species.3 Cluster
G-171713 undefined undefined 1.13449732181182 0.95517659648671 1.08096268108363 undefined undefined 1.11789595540857 0.903532990032685 0.718919635220583 1.06868496467438 0.276086411034353 0.975661915354978 undefined 0.658730461285769 0.0604914171906277 1.06623029108225 0.993904048644016 undefined 0.73197395817447 0.984779572985477 0.201457028635541 1.0806693295865 -0.775811441171443 -0.488948178090512 0.0165887734887917 -0.128390402958114 0.467903494194658 -0.360513315993019 -0.852163816876855 -0.314098046454193 -1.03576594430839 0.95846373281326 -0.589048364472935 -0.700246675689131 0.174631539210644 0.64162827700358 0.224256648957386 0.113025318419878 -0.613231148197833 0.457132208567591 -0.986622089954245 -0.288741082062634 -0.760787892374294 0.200270816652763 0.00539570935636569 0.629244118234771 0.090733601478707 0.113877988525134 0.542899107791976 0.695360653126443 -0.63768648256567 -0.298396646970259 0.95874383415601 -0.274620391623378 0.169097615874172 0.018038477703044 0.178990854818114 0.206406382050904 -0.271183361512533 -0.320684179879828 -0.0190519356864129 -0.194664925736635 0.358132201612131 -0.374261219520761 -0.0364352881468033 -0.0220306240451134 -1.1313021519002 0.176651111182585 0.0415316256374858 -0.102278777678338 0.523733325639451 1.40045012065663 0.933690247036788 0.0283794891131972 -0.186963889210823 0.266398391267071 0.141127706701234 -0.49524278250405 -0.532933802633689 -0.186964190368176 0.221408826660015 -0.00914267478174047 0.0395575794734278 -0.714107722011953 -0.219521443603689 0.292618867669574 0.526446672454304 -0.6071863271001 -0.0905294986243366 0.168694764668263 0.227936532652947 0.385661692828505 -0.236180573813039 -0.947249586957994 -0.191086624640077 undefined undefined undefined undefined undefined undefined undefined undefined undefined undefined undefined undefined 0.624147274577881 undefined 0.502682936371272 0.070947250623206 -0.0887919286882762 -2.53763584679063 -1.58307614314271 1.6743798673536 1.49046276120351 0.55369024934889 -1.64537368719702 -0.485323189613846 undefined 1.86832232405742 -0.698601162111244 0.950556075941966 1.19282387254505 0.668971823844589 undefined 1.66951911726601 -0.749812963856298 -1.94731640545087 -1.74942498832942 -1.20558110937439 -2.17924061826886 1.77772040131832 1.80053557788966 1.46739001081327 0.131349346245005 -0.168856351508166 0.597491612539343 -0.0696766399140127 0.174499950467000 -0.611819948945105 0.671571459613162 -1.68637508636689 -1.20941480497086 1.18752602391837 -0.121749332007747 0.521355829677129 -0.433157245412655 -0.287741345401708 -0.116201297739313 0.446272984100577 -0.225574584426255 0.575531140174911 0.225092222026413 -0.291197831218042 0.298325951215908 0.806376184104709 0.386697230787481 0.338247200379374 -0.198626479964723 -0.199822634351269 -0.741897399788323 0.422235693285488 0.536250671574512 -0.139845157561739 -1.01116495889015 -0.612691847694796 -0.098966851153815 0.14717100413441 -0.0132049339348743 0.519782815492418 0.0695639549922884 0.166036414870149 0.727904866290743 0.159604958363676 -0.132121739504317 0.327885150491493 -0.439760897707805 0.511453714904222 0.271340468057886 -0.672769404316277 -0.30133654205344 0.29283593279203 -0.271298825480759 0.454682235379813 -0.00175051446655949 0.222493259726418 -0.333141476868219 0.454256538461102 -0.0539761285097783 0.826629414205582 -1.31970982365914 undefined -0.548576404457975 0.0205589246260665 -0.343952127072536 -0.0830586001570435 -0.110168402439353 -0.343054306972070 0.141117865889627 0.267018681751426 -0.328054041904632 -0.595881343097176 0.0986004711341089 0.929376242004537 -0.197628561172138 0.0273570926952189 0.354981091801442 -0.26625845761883 -0.122289994166152 0.00246515774307099 0.0321407695381914 0.305814709595962 0.099454518064345 -0.511821109310793 -0.377902262762971 0.243589233338275 -0.258852135848986 -0.0333127993195017 0.801817776097488 -0.3347656945098 -0.275987816358175 0.20492361147013 0.129492829282281 0.313160363670661 -0.232038041242816 -0.135935913837088 undefined 0.214383828481532 -0.50594145975051 undefined -0.106931132635385 0.215624256340572 -0.220082644020851 0.640941869280894 0.151906556103562 -0.464964322648802 0.500972159820968 0.522498693306884 -1.10338934882956 -1.11108023944464 1.13668682631292 0.590057627554014 -0.715599746565855 0.492690851732206 -0.0393096198774323 0.726889650205203 0.187907416059616 0.519174986389951 1.00549759215478 0.211203802915243 -0.16092552895636 -0.0666241978736153 0.425118822631806 0.484300626836438 0.000978027593177444 -0.762599175432369 0.308821844984095 0.0908355450495613 0.329626966833132 -1.73550914855489 1.52870733858785 0.7019106261565 0.239239040247465 -1.57109258353302 0.452720850176343 -0.668640276656861 1.15138657223492 0.45990151829024 0.831825037786022 -0.336066596181742 1.00851016203181 0.604754020618753 0.222377768308128 0.547900903228115 -0.589675437488554 -0.286530076129667 -0.359971059214235 1.65484531906698 0.229489868621375 -0.57336368376401 undefined -0.115683778959186 0.854297955489793 -0.285639614317279 0.363484413453094 0.252478686043535 0.4007708658438 -0.32720391471741 0.539861185327108 0.578520423024175 0.465682989620834 0.52094638792272 0.0525394748559211 0.705156460738445 0.345823839494628 -0.0395853202186682 0.116696664354745 -0.373329564310511 -0.103667193757163 1.26727375898458 -0.51542867428496 -0.516431902961626 -0.189813946913784 0.0444337694097499 -0.437206971912708 -0.401687472805801 1.47925459280564 -0.931977421763932 0.529580207121233 1.47865867172946 0.765348072975957 0.164824560545526 -0.130083188881267 0.599951892913928 0.0528302646581711 -0.109663189114354 -0.0328452836919002 -0.734410280012426 -0.402820722215688 0.97199920997029 -0.411369409330664 0.353154148706574 0.402132844090792 0.246264754292008 0.0572362077778852 -0.269216472886157 0.799080013884168 0.426020215567659 0.100834612321469 -0.113886985690639 0.578899298620261 0.0323784172185011 0.985781428918632 0.246746212977296 0.0109054014014145 0.876016352748373 -0.102578149179672 -1.11094772525298 0.0916701261178492 1.3826464245799 1.25553571010237 0.209349979264790 undefined undefined undefined undefined undefined undefined -0.165233724371232 -0.300685686834352 0.262845581505749 0.223288034805831 -0.238199762263921 undefined -0.261326979205464 0.55275572246077 0.395250890968432 -0.0981149891263602 undefined -0.886943283968163 -1.52195372140914 undefined -0.526428905651494 -0.143542258730353 undefined -0.28701271990006 0.175641416061477 -0.106389271217319 0.413129245150698 0.311389099958294 -0.272900709982901 -0.243896034459111 -0.197617246192474 0.70421963429212 -0.622081773242861 0.184113583047838 -0.530323766612415 0.189200379831737 0.416844168446859 0.436711264401914 -0.567422779307773 undefined 0.829486482524137 -0.237923141208769 -0.372995217920538 -0.154549775555397 -0.662799495707368 0.59512019737611 0.476627427918222 0.439203344497678 0.0528984898527902 -0.11468381582225 -0.147433674541231 -0.286868235437716 -0.571074170010446 -0.206442018978144 -0.890342290179927 0.321950000535612 -1.39196337008131 -0.35316410594905 -0.252705875813902 -0.144645186078318 0.413780518066698 -0.376145190542827 -0.293980155700451 -0.343909480279029 -0.08805779640001 0.357515417269083 0.165486726284986 0.119911592009149 0.40753976766146 0.269363475834711 1.01859546687169 2.18257556928023 -0.0640276145680208 -0.929165930197076 -0.572753526566988 -0.867715062272952 -0.467753583614861 -1.26735738256004 -0.038984345023156 -0.162918605958607 0.369075072760678 1.00211045572365 0.416399193440947 0.333813582362035 -0.253621147977542 1.04814124205446 -1.0857398687428 -0.491111552378264 -0.277666306618825 0.196732288875513 -0.231718021489739 0.110535803495456 -0.786215410891085 -1.13045661481879 0.385765206363104 undefined -0.0933878941764839 0.197741767387816 -1.32475557463293 undefined 0.595257160322113 -0.195061929770562 0.539134152994434 0.919060755550414 1.12947428390503 -0.0567188192692925 undefined undefined undefined 0.414981007126688 -0.21479894130594 0.472351091211081 0.06849081643273 -0.843732755751883 -0.121471775429719 -0.0788319172749175 -0.185550506898567 -0.193071393826598 0.000145573433607105 0.142165350604948 0.11997241068333 G-171713
G-172100 undefined undefined -0.167425866654954 -0.653230807186997 undefined undefined undefined undefined undefined -0.313755561156187 0.194791686730813 0.213735379795757 -2.36134971194734 undefined 0.205079498461464 undefined -0.116683808751361 0.431906783077934 undefined 0.84848478257108 0.112293410203439 1.01863457757329 0.081826390920936 -0.238746525946826 0.211237735870716 -0.257241618456025 -0.30853513162708 -0.551288152766727 -0.53662658457964 0.611112801647817 0.12864318222344 -0.98448209549868 0.258868344280216 -0.389183587037659 0.214470116198026 -0.520813589637267 -1.69376870861256 -0.0377003271241723 0.301826125481565 0.0325585606631229 -0.617434574200736 0.560760563077997 -0.306974267580799 -0.39325366909074 0.0320271440030933 0.0097397135154349 0.512372100431447 -0.221007226227579 0.667209759607022 -0.156105144072725 -0.0251121303466384 -0.0176407920911252 -0.00150974248158064 0.0429131633130346 0.220040042110032 -0.64840645072915 -0.33632039026358 0.0423933096318443 0.473125653451881 -0.214390122323874 0.219556947363932 -0.201095413571419 0.414674476152049 0.286985995642491 -0.18567792879437 -0.154113874988047 -0.381059324125749 0.317466062198948 -0.0728437533101207 -0.0944604477953703 0.985342572046012 -1.18445715637364 undefined -1.18386775267903 0.994692496739805 -0.0870273106686508 -0.22483868056705 -0.0502903733009585 0.130825063893921 undefined 0.178673541989447 -0.14350493957879 0.309101179301683 -0.0244774613996075 0.0330113542191892 -0.199916893044019 undefined -0.302165987345319 0.670014572629617 0.206650719422218 0.161940295096134 -0.51687658521139 0.121088177287515 -0.326500471147671 0.236035505826278 -1.31310757826929 1.92742578513896 undefined -0.754533575043223 1.11905997200110 -0.981814738895636 undefined -1.6226739767857 undefined undefined 1.52021894877539 -0.82240541095537 undefined 0.304032451655383 0.721601486570894 undefined -1.35723240041715 undefined undefined -1.22442269240296 1.24018029919747 0.986400495656075 1.11655794802759 -0.470635963413913 -1.58409397872575 undefined 0.897456379572946 undefined 1.18728792702972 -0.510378673268879 -0.256508835165447 undefined undefined undefined -2.69594009848809 undefined 1.85240758622448 undefined 1.2452936959946 2.62386299332301 undefined 0.39253462543937 0.636686536167231 undefined -0.178779626238297 -0.641606150415842 undefined undefined -2.13375834300044 -3.14515319811007 1.37769385158405 undefined undefined undefined undefined undefined undefined undefined undefined undefined undefined -0.458529299026271 undefined undefined undefined undefined undefined 1.16565337821419 0.0125718194227407 undefined undefined 1.41424431378688 undefined undefined 0.191674097893751 -0.0579514124893326 -0.3484633005889 -0.0721682494154727 -0.21862411735076 undefined undefined -0.145731766289966 undefined undefined undefined -0.559634209132483 undefined 0.812610611292609 -0.487389146110756 -0.217939943595908 -0.250088124614887 0.11018224970538 0.10675386408515 -0.477758142197999 -0.186957407653253 -0.897080803316001 -0.711471126450656 undefined undefined -0.396324299026207 -0.257895790854393 0.353966184665451 0.771885602400215 0.293954755274278 undefined undefined undefined 1.29388901245876 -0.578904070021416 -0.458535600581483 -0.00153316310645835 -0.00303831991740466 -0.298485121085127 0.0077734080157299 -0.094434037906927 -0.132334766702922 -0.11256286959177 -0.34717110127708 -0.384578740088672 -0.15454016080238 0.0376811968166386 -0.0574107236882853 0.224401005545618 -0.523512850891166 0.221035066748806 0.0707253984851981 0.630360989751015 -0.257096460580432 0.515375251850186 -0.078652785287657 0.144307874435647 undefined 1.71723606947361 undefined undefined undefined 0.74729934180935 undefined -0.3467964763841 0.0179732600097982 -0.141826213422071 -0.515014085566445 -0.266843493474617 -0.343086487791876 -0.546596265006094 0.970450169754024 0.80040283105602 0.155956664105423 0.384068491796054 0.846102291219511 -0.829112771849594 -0.299297214905568 -0.255836434077302 -0.803202201577783 -0.676635664047916 0.664055047513463 0.0421712573717326 0.66180746763497 0.57795419847646 0.14515551028801 0.167391238946447 0.418206953652549 -0.218976257435434 -0.269948433624835 -0.200922926767985 0.767272363871365 1.84422964521963 -0.93864332512794 -1.08155002262466 0.292557986587248 0.860176298293794 0.354990183562087 0.181378641726818 -0.927562182201948 -0.418959880383543 -0.416811777015313 undefined undefined undefined undefined undefined undefined undefined undefined undefined undefined undefined undefined 1.02585102105237 -0.0367081018641908 -1.35406529248891 -0.596844039881997 -0.369451810801634 -0.323167369357153 -0.058541213872715 undefined -0.26054782388989 -0.244519980696484 -0.587744015543317 -0.857850934416089 -1.25294416245912 -1.08087204580336 0.279321325513825 1.42432641304742 0.671881133790272 0.279715774734195 undefined 0.238290926476193 -0.161488497985317 0.405101284449389 0.45236731849911 0.770106617718342 0.796862241236601 undefined -2.9104339985311 undefined undefined undefined undefined undefined 1.05519474067906 -1.00119772144695 -0.64110143780389 undefined -3.6615309918994 -1.61150187119377 undefined undefined undefined undefined undefined undefined undefined undefined undefined undefined -1.88823756191367 2.41300349150058 undefined undefined undefined undefined undefined undefined undefined undefined undefined undefined undefined undefined undefined undefined 0.0891212850696625 undefined undefined undefined 0.0341541511021362 undefined -0.768770570526543 undefined undefined -0.326712262233222 undefined -1.19482907815656 0.410877540368263 undefined undefined undefined -1.05275298541571 0.16373777052204 undefined undefined -0.183530073611125 undefined 0.786749005400564 -0.234030628481827 undefined -0.597122259421793 -0.482481479543463 -1.42219429061151 -1.92591164741713 undefined undefined -0.939670787557716 undefined undefined undefined -0.473433541387296 1.58438575930438 -0.659983998120001 undefined -0.411469662680496 -0.658258300905198 -0.796139995834763 undefined 0.952508818909802 undefined 1.5801337274647 -0.259661432387261 0.825617353550877 0.545809245726844 -0.334537464455043 1.0895911246684 undefined 0.733472040899048 undefined 0.87364176081245 0.682628799435841 0.0592650747332382 0.80240546792268 0.913302629614453 0.906277049416243 undefined 1.00746558881163 0.879768013306107 undefined -0.0512816948383001 1.40534806508762 0.81814515197023 0.67018530557332 0.997995342281994 -1.01196861641632 -0.771607264823153 -1.05867535518449 undefined -0.377599050069421 undefined undefined undefined undefined -0.993510907909197 -0.491639797305275 0.485611232247505 -0.500478923217788 -1.93594813225069 1.18017101082595 0.62058165230278 0.256627007712732 0.473022195229069 -1.14217767874204 -0.0285830645230565 -1.39819124942374 -0.536690655681893 -1.28372866016432 undefined undefined undefined undefined undefined undefined -0.387274753967148 0.679925140720488 undefined undefined 0.661636863890791 0.158131603884586 undefined 0.218255029574513 0.577977576105697 0.50109475482274 0.907522353987732 1.52869235999922 0.737898388755209 0.146487156680914 undefined undefined undefined undefined undefined undefined G-172100
G-172390 undefined -0.367030305767861 -0.238102393697693 0.0300928599120223 undefined 0.92660181515904 1.17681504786254 -0.24038277559522 0.449484059138738 0.585937659702102 0.0851685200211598 0.744441576460842 0.302232719653794 -0.0995305887061413 0.66806384015131 0.757279933772297 0.118233296370587 -0.0231805494334321 -0.368974872398431 -0.602379519104687 -0.00951565043601654 -0.466673981638628 1.06297600874402 -0.824089451483315 -0.837233618993807 -1.11324603601461 -0.00735713313360797 -0.318344260586082 -0.915190198792383 -0.939274172716898 -0.00654125457611343 -1.09113441832709 1.20529165830326 -0.909158618127389 -1.02821437506345 -0.112080303480262 -0.30896796948964 -0.144847021013447 -0.756246739278367 -0.779319811347465 -0.719726199933957 -1.3511328352441 -0.391215358135264 -0.728887503051807 -0.16722089294899 -0.179278521321676 -0.408171895621763 0.728785690953451 1.01502746984446 0.94329885596103 0.705765485699327 -1.99885552180011 0.262957513213546 0.514775726611521 -0.917737026715173 0.0962412027949213 0.84907338090754 -0.0150983923236847 0.283839920231197 -0.2712308891227 -0.119953698375554 -0.0265985796324415 0.367692278342536 -0.0995009791031 0.0563828542638962 -1.59395943859259 0.01875461510439 0.130234177039188 0.337696886298421 -0.0547681845668908 0.206493622970868 0.295920044404298 0.34222533475606 -0.316802050053505 -0.110333386628135 0.0342577264306776 0.182384673304149 0.201294897343328 -0.343196723889687 0.0894649844899096 0.042271528454874 0.050669965862058 0.388918592189798 0.101083228026113 0.315157923964502 -0.0317746706229425 -0.721464251373778 -0.277095369500742 -0.0816454454754556 0.384945018668686 -0.229315005043377 -0.106511674091683 -0.0462906013231361 -0.97472087659733 -0.99448914783759 0.0636975059047567 -0.223145121101459 undefined undefined undefined undefined -1.40928501553038 undefined -0.486898949393276 undefined undefined undefined -0.161627598883063 0.0519544960921623 0.746375994939372 -1.28300758149139 -0.270730926571117 -0.89120983516698 -0.485898015555127 -1.04792551703744 0.61073088120204 1.09609442463975 -0.859260619258546 -0.727079884195448 1.14169749177759 -0.315458142609271 1.02716741411103 0.638326893577293 -1.11229228129155 0.208389300265670 0.0832832357631919 -0.204432708925703 0.676014909086786 0.1860712138553 0.139170488988130 0.399407569854173 -1.28763022924227 -0.605342704744468 -0.293470728523432 -0.19198481478922 0.789277527726813 -0.754249423924145 -0.152470363831820 0.251444850874354 0.551482353093307 0.400138432484168 0.053938574928871 -1.25116835341065 0.802593941138497 0.563218798080128 -0.784337721168182 0.363360428316975 0.1259292632953 -0.414518495020442 0.231034615851243 -0.252876387744218 0.419776515041727 0.016235486031956 0.00816915731373058 -0.391999670411115 0.132593574249791 -0.093586827050304 0.055123503459086 -0.375461121621024 -0.176582331365569 -0.140619973066721 -0.167408470907246 -0.0465683815598199 0.45324902972952 -0.0875262235930396 -0.198896676840974 -0.435531198608155 -1.05737548019586 0.86708946467036 -0.600408860958915 0.289626359126364 1.30739565784118 -0.999092448158656 0.942838296013017 -0.0847207237754208 -0.466819886433388 0.493989013386081 0.456850970493427 -0.757788685587105 1.33459275696396 0.522525193081822 -1.36086023840736 0.147889841249887 0.667431630004693 -0.87548494148016 1.04602575697613 -0.889243143201346 0.0689661841388389 0.59951453502037 0.552979140152296 -0.143953133942985 1.24640243955952 -0.895613882860879 -0.0760770440734042 -0.228209420495729 0.124446156851325 -0.179182227393376 -0.0724791908857486 0.227043209615131 -0.147508928035916 -0.188315083425727 0.115987364464446 -0.82441556192606 -0.458587801601215 -0.280807264820027 -0.670889834341153 -0.263312524856978 0.23682478210379 -0.0898134680472857 0.87017244793219 -0.557765402296871 -0.738693331650934 -0.230559029928848 -1.03245957748841 -0.126623799794826 -0.0200422808298466 0.129439829656762 -0.306049635666643 0.0448876015048381 -0.252602113306045 -0.688550241477646 -0.384134540801014 -0.120924254695407 -0.0678566218368051 -0.681083010936996 -0.413079873123012 -0.143703825968458 -0.288972976367884 -0.227332010063114 -1.37447903988044 -0.0256584066483114 -0.251033003382249 -0.673464627945043 -0.112116746689599 0.260535164315936 -0.085146448227917 -0.271163898248949 0.540295023335704 -0.724429951032985 0.396472923633352 -1.7518370956203 -1.68010986088571 0.900562852935572 0.637157792453282 -0.61988074556664 0.688762956568063 0.277510458260481 0.613639504186366 -0.103561278786582 0.308620885263124 1.06262390408686 -0.221899094902447 0.188452076087586 -0.149942912752124 -0.571037940901359 0.176078003057981 -0.172060271138552 -0.593226781931911 0.37152701663287 0.471210626237577 -0.161747008278851 -1.47224869627288 1.5163249129086 0.24264735101819 -0.182218856069486 -1.81767163438223 0.052856522078466 -0.612051374819826 0.506055196079302 0.517691921167364 0.98199403074833 undefined 0.602596436807694 0.754425723936759 1.10543184933526 0.55454177438256 1.01313156088382 -0.824658779696433 -1.29770509578975 -0.244543971379956 -2.96145571932919 0.426703731012104 -0.747314578423275 -0.958482004013124 -0.0225450523867732 -0.0615773004946121 0.208662736623962 -0.480859489038808 0.0543190472359445 -0.493478215787821 -1.56468892079398 0.0525354931289304 -0.319550540003263 -0.151338772161344 -0.206673611123245 0.46547546246542 0.623126069777671 0.0410902268658795 -0.124662354084894 -0.145123434828617 0.283536797213729 -0.317551108167715 -0.124025237751436 0.17563332773198 -0.345670340905354 0.188919382528907 0.113070212409944 -0.0581018915653964 -0.900294378202188 0.590824956312927 -0.083266747588084 -0.837272454184335 0.384620933096505 -0.458838329586065 1.76434345736186 -0.680013953334685 0.190618580795316 -0.032896721811527 -0.221122775945682 0.680002270890368 1.88622041845995 -1.40139160278047 -0.259329673036079 0.679251814460264 -0.361402300297012 -0.0698999935901998 0.0469596086774438 -0.0476534115206686 -0.86645706394621 0.00174628210108452 -0.443845513212292 1.61932690184659 -1.88712462607453 -0.767733822825312 0.294865944002574 -0.0182536282915304 -0.420803447312588 -0.342366188878556 2.11093691213136 -0.304580899687616 0.0964156973084442 -0.883721869250207 -0.0380644806200561 0.240432625098051 0.73730173046146 0.0894647949964824 -0.120247075411278 0.239235507372131 0.471622198925836 -0.205487497381244 -0.172321389965266 -0.0102398277823657 0.365555410684189 0.145951440242285 -0.138923480601584 undefined 0.00584454059192119 0.0720843017553214 0.136429916694917 -0.177881450327954 1.8816453365479 -1.55741514208657 -1.67336442795539 undefined -0.138852298605345 undefined undefined 0.601832232494726 0.15109705359925 -0.765707966980337 0.287247479675177 -0.0630277158272481 0.309565731681948 0.224035729477883 0.658699937639151 0.450780732368177 -0.0369313787623966 0.471747815415563 -0.109954569928075 0.344653973788587 0.272867095372783 0.482344279282893 -0.310324103256555 -0.246030326026474 0.449808469218837 1.72878767567256 -0.692667374423388 -0.425634175829581 -1.04579602516969 -1.20201659970193 -0.328210332920278 -2.11230092009558 -0.623616232252118 -0.891854271214607 -1.11867394430469 -1.04070258753852 1.88888383287562 -0.838124283598745 -1.18648095119504 -0.763909992396467 -0.728835362514497 -1.13671034572684 -0.504860560750778 -0.663775700607042 -0.621673955003267 -0.876019197021005 -1.01435463042817 2.97928993761127 -0.240731629781767 -0.693267512052783 0.242770243396214 -0.0914561138359051 -1.12968264644856 -1.17707469871845 0.0291146398078777 -0.172288304848189 undefined 0.0933335398466788 -0.465860079504672 -0.86940236900704 -0.433734964292951 -1.71227662494647 -0.186401830773523 0.16256823405026 -0.68426417751745 0.686172891872856 0.192401365878638 -0.108948714256648 -0.177221533960376 -0.181332008869109 -0.185043291286782 -0.372873873865657 0.813067099419637 -0.945017425167492 -0.443108107381867 -0.181711695127195 0.450100866487661 -0.355246112692392 -0.24096639374166 -0.171573710032927 -0.508204010264528 -0.53190935043598 -0.141008200410434 -0.312424958366009 -0.00489088782213898 -0.506501269672983 0.0133412526685017 -0.592389604294899 -0.11473175485658 -0.70243019085421 -0.615872083397086 -1.82639778477631 -0.211289927626552 -0.846808637971566 -0.914793622271661 -0.35600681503529 -1.03145667703368 -0.536526182938259 0.114967167503784 0.00738241529225815 0.227745606989054 -0.247091449688418 0.884446250856715 0.541725237075505 -1.10613860322667 G-172390
G-173755 -0.0277158311289263 -0.0736892996907201 -0.0189266112517377 0.247607832016838 -0.418849983009761 -0.101014299772745 -0.0268556443785002 0.461464934996773 0.169500515336672 0.12114784623243 -0.527873415794112 -0.356888963193001 -0.114736911002314 -0.0392604622322672 -0.572617884519357 0.0795503368888166 -0.122372708478384 0.496147411918781 1.35967473108271 0.740225674989775 -0.264977873611127 0.607967435481818 0.844508950355438 -0.216035834337836 0.0641738543502939 -0.461328451254881 -0.188586402143812 0.261776191232435 -0.0486421076075896 -0.56008129153094 -0.21166501896829 -0.568748395915337 0.706664001723434 -0.955070152017482 -0.815162072596717 -0.258652245841319 0.153725829670924 0.279382568823786 0.185738846689727 -0.697184635206817 0.89280443924622 -0.924392161604224 -0.084697803207101 0.0247576451962157 0.189437495256886 0.640341789946023 0.206482792277816 0.484495467584088 0.594666077613711 0.226415263031857 0.155002178814099 -0.39198839858671 -0.177833596399132 0.406004358997412 -0.392901060929708 -0.0187468036732437 0.650561893729179 0.0468407075322581 0.137547625186548 0.459048565556559 0.0839774516281793 0.090249974404621 0.20997688421061 0.309938585555832 0.260942537863158 -0.596265829633023 0.19874034879823 0.254441111271321 0.373584747939061 0.511171948504145 0.124829370706438 0.407007530836321 0.466076728383609 -0.336141343130294 -0.292190633636285 0.187923840501652 -0.0778045696536225 0.259397926291809 0.32158834438294 -0.0302338762630345 0.0394516399042431 0.373825424927764 0.20658711749817 0.0493525059152375 0.997058199005355 0.912818947939677 -0.0517557194327374 0.206173992429235 0.0391118063499505 -0.613243149732554 0.128651727376631 0.62508154892444 0.203339910042645 0.051675641380081 0.56139796099065 1.28012350207477 0.316757687579145 0.397988992426750 0.0871087331871798 -0.93705383111389 0.106881974893559 -0.145040226076899 -0.596168930841066 -0.486936519324644 -1.15206900579285 0.77657836136513 -0.442009399424667 0.0500273987154045 0.704288095139452 -1.09917781183476 0.185049086013406 0.607306398160018 -1.58792370041328 -0.0287053364122548 -0.323768938230426 -0.0128734625309625 0.154722892905159 -0.406828548325047 -0.218049973158011 0.355009365628183 -2.12242476035941 0.598313528739463 1.19505688429998 -0.391684042989533 1.46442726983935 0.147207409897087 0.308336357004465 -0.474840587346537 -0.0871041848825184 0.74298940701792 0.712443153430807 -2.48102563614198 0.328072964069223 -0.412500310359821 -0.472807550590105 -0.234665606839962 0.134571659685487 0.789085014930953 -0.0429081550856835 -0.128665447347313 -0.356023025992018 0.123826210326808 -1.54641196485738 0.412275536783079 0.0302187400273457 -0.637560308759463 -0.234546833100385 0.70342114983248 0.0891416212319616 -0.236324546047895 -0.0888031443910613 -0.0503151878362456 -0.121080403194323 0.188062070412821 0.0379915404357316 -0.0506054018709658 0.642483876091564 0.275757281072293 0.514529469035056 0.118158845343837 0.40827970504504 -0.123584407723875 -0.401657393221920 0.141956968429493 0.799418864943377 0.097526772535817 -0.942121582006384 -1.46793597960726 1.01459898663734 0.547594356500015 -0.0857191753897038 1.92369614619674 -0.62164850251939 -0.0268679369750622 0.431826802911292 0.577608228610236 0.0093804287296848 1.63598732826701 -1.40741543605877 1.36812381902276 -0.452631569883197 -1.2066514761287 0.0662227969837943 1.5627850628432 -1.13881135959522 1.19774308045608 -1.1521584336825 0.62948727366561 -0.288779660641762 1.76465373365941 0.142089605906955 1.34136523612637 -1.11305386754328 0.734620912539455 0.0289810400125692 -0.314690303236966 0.0719780150020483 -0.0104109799543863 -0.167690702461765 0.200737428053236 0.0236958640809375 -0.0460725956201831 -0.465428333166992 -0.31363052166938 -0.458719279103903 0.219024394648548 -0.109140261154938 -0.134751863347514 0.490015967822098 -0.509466042009114 0.153674437524622 -0.594233977847747 -0.0844776133735472 -0.0936757575749336 0.940514852036747 0.266404863515374 -0.592396818000138 0.593198093755744 -0.530880758644862 0.762091758030461 0.254139225253352 -0.0630955154618444 -0.128966066390731 -0.127780921470542 -0.599712339451109 0.251402996765094 -0.454865653598386 -0.12485578352765 -0.817491939041734 -0.831464141324755 -0.329706168834818 -0.007615103796061 -0.657395117947027 0.496154481453635 0.517201211653969 0.342992306572196 0.100359607315317 -0.477770584195053 0.0815083558574585 0.493069047820777 -2.13834628057843 -1.72975067113182 1.40839736124306 1.27471529224905 -1.39481662065788 0.838240261111507 0.223526419477626 0.741292220507871 0.161671374826062 0.614054791218438 1.30563670729365 -0.213347409026174 -0.775099664268236 -0.229431665505025 -0.34469825008811 0.288265962396801 -0.09996402223482 -0.901047479251309 0.742070612192997 0.312259470927735 0.144785911252177 -2.92194016523466 2.62198592868949 0.42958864697562 0.479675538149971 -2.07749476106098 0.880732395767387 -0.818458891645191 0.436969922872724 0.587386578870486 1.47460948805853 0.141047813073215 0.0696690062476719 0.338176088648483 -0.07142865558591 0.875688044392469 2.18334856325633 -0.0791953467858999 -0.822305263523576 -0.435424787291442 -2.44782176939395 0.923469049009011 -0.898840155054874 -0.343335855033544 0.313483047576748 -0.0322105495011158 0.79194090624615 0.486666675978796 0.322056720583577 0.373561175122292 -1.88845963468306 0.223515406637267 0.398395338650477 0.126470071271463 0.938301878987048 0.71456900267776 0.55891302180993 -0.0513409622672789 0.114077954503362 -0.601012081869527 -0.108918848976636 -0.0607247098124866 0.00639723508716372 -0.456847928318194 -0.140062562718246 -0.097861883370573 0.0394608047185905 -1.03017822253271 0.102323341733166 0.344359975424471 0.546667702563084 -0.442310290768862 -0.407322591419561 -0.152522265558064 2.86788135523573 -0.22432199949985 0.983529619525768 0.598597175689784 0.260886598987231 1.04050555388374 2.20269653020623 -2.10214441772948 0.212568374458982 0.0032403138796937 -0.281688902455661 0.356264806997672 0.3748460772706 0.340621807447375 -0.286932787342455 0.156389455544195 -0.0639906438053064 2.42592634269874 -3.23254782885683 -1.30239727795507 0.391248929932623 0.995464016828617 0.429687373831705 0.342946780264269 3.17722741200442 -0.354000435744306 -0.159423492275852 -1.66346519433089 -0.427780389126593 -0.062355193926421 0.361133361196737 -0.19146016735651 -0.319435686495122 0.675606935235415 -0.479699313971429 0.172680407148121 -0.188008830119353 -0.299471456625403 0.0335416766657861 -0.142973949188375 0.70346581825153 -0.122882889788645 0.250001734765194 -0.061135513427006 0.118991560145465 0.192712823636288 0.905465839374965 -0.9295598761981 -1.14337369830154 -0.328640507042113 -0.141373300266096 -0.133136435954643 -0.569300304370746 -0.0345599957449618 -0.42727941297464 0.01552845353687 0.0210071456106231 0.0707921708765848 -0.342117511096784 -0.0641446859570554 0.0955421529978686 0.238921248152073 -0.0182279102308875 0.326664182317021 -0.455648520940324 0.153067311799418 1.25493894263128 0.73289644544318 -0.157862513596301 -0.37450904474775 -0.304925580212782 1.41030547336426 -0.0402383108646696 0.130480551876818 0.137233042209653 -1.04360993313285 0.276758290268301 -0.60270979588199 0.0241251910047975 0.103003229852932 -0.019266951671332 0.202810166702537 1.62450326865419 0.235106299306375 -0.775303805389683 0.503860082032064 -0.87457222279672 0.68882649798103 -0.335724883551551 0.0850205259022374 0.141932659355925 0.170279213343369 -0.327358192378455 1.7832692652228 0.0527813056600301 0.515121408930208 -0.014819812851071 -0.115127495699337 0.0283555552114745 0.730175137240666 0.397559647484147 0.141739047260311 1.69726444596486 0.169005804605074 0.074606731922497 0.0144640236630078 0.205715709382316 -0.139527280989906 -0.396881914308379 -0.725844808616632 -0.021466383126004 0.363897358698159 -0.431598183418599 -0.110687022544704 -0.036058613907759 0.899886053930834 -0.533610727526018 -0.506731985401789 -0.874203423199644 0.392628698012951 -0.339771473778672 -0.117808119812711 0.718376900629865 0.111203633096618 0.175683109161476 -0.372705038816513 -0.347878783533771 0.140390180310984 -0.383917243523324 0.330003797216028 -0.012931606650227 -0.392274466530713 -0.138009863220704 -0.0947632553079156 0.0376423734907227 0.0696982322462905 -1.07484005634578 -0.262363384872446 -0.635591398865822 0.390205842211621 -0.805320320662746 -0.699397159798668 -1.09354421330969 0.185977195606412 -0.0867160571645424 0.02169942179441 0.0345697408336898 0.0455744767234423 0.546787509136997 0.247034603534697 -0.583966205962772 G-173755
G-174634 undefined undefined 0.073731818904731 0.381181893502117 undefined undefined undefined undefined undefined 0.049692976114161 1.09794929137881 0.213880918515268 undefined undefined -0.0281496852587705 undefined 0.0849086987218285 undefined undefined -0.078115256457419 undefined 0.361950928651045 undefined undefined -0.831687803800617 -0.805343755921812 0.546128029059852 0.032914284355228 -0.463823281375235 0.647692373405327 -0.836285107466255 0.224590998492291 undefined 0.357723064564120 -0.35596241548903 undefined 0.112593298801897 -0.837100278944207 -0.244395643175302 -0.157806645492444 undefined 0.293332968014432 undefined -0.653707954317007 undefined undefined -0.655224766286782 undefined undefined undefined undefined undefined undefined undefined -0.383742598108469 -0.346453381627714 0.332052702915173 0.0524089204656306 -0.306662462250452 undefined undefined undefined -0.390990100093869 -0.685352091211871 -0.28835961090447 -1.05269530091748 undefined 0.0967699724161306 -0.382061114190224 1.10777422723137 undefined undefined undefined undefined undefined 0.387400079519893 0.584957459983195 -0.033271530625515 undefined undefined 0.0128576968320895 0.47693951833553 undefined undefined 0.296569674721701 0.499158752667525 undefined -0.26571351921925 undefined 0.421251366148003 0.188740526146389 0.214325183016462 0.076964049908905 -1.19898974424063 0.495107067369342 undefined undefined undefined undefined undefined undefined -0.858401426301626 undefined undefined undefined undefined undefined undefined -0.634266444895887 undefined undefined 0.353044894456935 -1.45695532257806 -2.67046337727226 -1.43680242024838 1.70311639679939 1.60084579237637 1.56464701611836 -1.56718604350756 -1.09458816411896 undefined 1.48090346055409 1.59328373142239 0.87360644575777 0.363689584023326 0.409430523048864 undefined 2.4238672929432 -0.219290820279515 undefined undefined -2.84050238818893 undefined 2.92663619024685 2.07984505681822 1.29589138071468 -0.419331573853502 -0.93400858469127 undefined 0.813610430882222 0.885405590650048 undefined undefined -0.351002644671488 -1.08623694902550 1.23603630255585 -0.512473217054632 0.786780757850008 0.478211088213683 -0.385255603094457 undefined -0.170238706607554 0.746234991964318 0.746142693135901 2.04020960631651 -1.25603802519351 -0.98705404691127 1.35049876973789 0.0854603951753699 -1.15290356879691 0.78459519022774 -1.47154712530599 -2.12995638450601 -0.436807555063403 0.672943399285582 undefined -2.25221043542520 undefined -0.231476002524665 -0.408683716511584 -0.273002754738225 -0.571737560328717 0.519857707384552 0.380264594571737 0.263442270006401 undefined 1.78632849705539 undefined undefined undefined -0.101427748645608 undefined undefined -0.701928585780316 -0.276597204188142 -0.764265003630991 0.90642440334031 -0.564086436100887 1.52033164241067 -0.918991979533362 -0.00241709692352150 undefined undefined undefined undefined 1.40992720122532 -1.67028051396108 0.166439184131407 1.15109869172485 undefined undefined undefined 1.70995365008574 -0.300923190795752 -0.227139243613224 0.940901236023427 0.468447621566468 0.174008566301301 -0.488835755961399 0.182347338756495 0.678819466559398 -0.578004790149615 0.115024142697749 0.249639671542735 0.0389973067350805 0.164626575761751 -0.392409670636817 0.0957021727232243 0.281936634472464 -0.362787266760007 2.8264833628635 -0.54082199206176 1.55862673501427 -1.42286395309159 -0.53687862073549 -0.0403246846781585 -0.614262386101666 -1.96970686647750 -3.08247439221102 1.20778308263035 -0.951873061508993 -2.57649258258352 undefined -0.34776407615118 1.27126943220113 0.193359119401549 -0.511664708158122 -0.94818217943892 -1.02323001948275 1.35466208418659 -1.25573312032092 -0.366707492132054 1.08319357590363 0.966963209320921 -1.42724529476085 -0.452836559649120 -0.995795202473994 -0.60567743672042 1.21605276082186 -0.207821738644141 1.50696149994425 0.00296590083798 0.104696412657203 -0.0201519287673309 0.075024390511112 0.241767061913199 0.344622609728446 -1.44613655823801 0.335297300208620 -0.570906976521239 0.811694354794584 -1.2188902656355 0.874520603397346 0.607231913725454 -1.42714435936564 -1.59365044942881 1.24549011483784 -0.535738084693345 0.451421858974909 -0.440484022993958 -0.247685400260178 0.308854495611315 undefined undefined undefined undefined undefined undefined undefined undefined undefined undefined undefined -0.479972742812231 -0.992641380834202 1.69644409805125 -1.55869889807073 0.985886567458358 1.66355835587529 -0.97362575778375 undefined 0.38728319748272 1.82532570909489 -2.25887891584997 -2.16286840504912 -2.25530819678506 0.593662951533502 0.356049234098541 -2.27944752542418 1.95245573737519 -0.79045371011484 undefined -1.57950344616671 0.411670856473565 -0.650251079058752 -1.34866811538356 2.37243177826166 1.08740725259068 -2.81378014642186 undefined -3.12575653666180 -4.47787265335877 undefined 0.0553951905582641 -0.837633859981823 -0.1994438847333 2.52042290777498 1.53617157374243 -0.8625082026642 2.84317860065484 -0.190609827514243 2.37817890075833 -1.65275165902082 undefined -0.915842661306512 -0.0958651254919055 0.118265552577891 2.5650043752093 -2.51998596702064 undefined -0.917061796233746 -4.87157195797176 1.20406772413676 undefined undefined undefined -2.47980521794299 undefined -1.11264703609783 undefined undefined undefined undefined undefined undefined undefined undefined undefined undefined undefined undefined undefined undefined undefined undefined undefined undefined undefined undefined undefined undefined undefined undefined undefined 0.274133202010887 undefined undefined -0.415215143971197 undefined 1.70970053772718 undefined -1.13864580016819 undefined undefined undefined undefined undefined undefined undefined undefined undefined undefined undefined undefined undefined -2.33410029409944 -0.93896528719674 -1.44274684996754 -1.26928207896964 undefined 0.097443254234203 -0.163312034577906 0.142450491200041 -0.179250432058864 -0.5774674839133 -0.187754018687357 -2.30151581654203 -0.654870187794155 undefined -0.00796228016352551 0.678360442074096 0.769866223434099 0.255219137121035 0.097200993597293 undefined 0.367109819728469 0.762344088948867 -2.93125324372372 0.85445446200926 1.07291076582614 -0.0328212269025005 -0.0671435988611355 -0.0462616163933855 -0.394637285727693 0.417046465389334 0.765536110007399 -1.84921441427 -1.65505607012571 -1.87397578753866 0.510101620771573 -0.027845388804048 0.676578574236792 0.937753601256478 -1.45365774458894 -1.68757835272479 -2.13386620574077 -0.475003407243547 -0.625705512058471 -2.60253869440353 -2.47458234597535 0.885065592460252 -0.558546637879733 0.224483932848948 0.84067784740885 0.904631659982691 -1.12391523624837 -0.973368184080845 -0.859409800873488 -0.717565162924642 -3.27139239739469 1.42411494140552 -1.87012384357141 2.76452019975193 -0.677954631940308 -1.17940706637225 -1.02984620443525 2.09684380110795 -0.997522119414586 0.292200062669681 0.662599380095938 3.22666363537573 1.03229314427217 0.246063562714171 1.36734995839902 -0.445079189186622 3.19094079826244 1.00621308121502 0.466654221106076 0.00293223555028804 undefined undefined undefined undefined undefined 1.32395090742069 G-174634
G-174965 -0.0285542687207148 undefined 0.278534540309025 -0.0638980455127385 1.25367551892435 -0.166853674336192 undefined -0.272506238293893 0.469089137136192 -0.408181991375715 0.871700123602428 0.582294247240675 -0.09193553319259 undefined 0.552354740242338 0.0825711599463599 0.137634948874506 0.476801449638522 -1.0848515183904 0.295509660324992 0.177445560637745 -0.710861649605173 -1.54610556442673 -0.00346218082964356 -0.0587950917271307 -0.211869105058867 -0.275543450593876 -0.7620650095104 -0.587484137277178 -0.34016755648314 -1.88921100563046 -0.117167380754305 -2.03365643683031 -0.0245238492319348 -0.695833190924136 -0.692795895812177 -1.5972500424329 -0.768012347400637 -0.277451825787656 -0.413759682860903 -1.03345109414452 0.307263706904747 -0.634701590063901 -0.288272632149614 -0.675218527283274 -1.07796246424205 -0.129874032569436 -0.801233893472657 0.00413567612285881 -0.939703612346046 -0.055942240630495 -0.19385142476575 1.03132194200185 -0.95827747475888 -0.337701240275848 -0.218686521067832 0.214965468166902 0.192273462861396 0.416848084451503 undefined undefined undefined -0.317007116746138 undefined undefined -0.330992190903663 undefined undefined 0.608497886528516 0.278503331157545 0.463428166321642 -0.933222836557995 undefined -0.826186703869423 0.300759881676782 0.227733027851773 -0.463117700045638 -1.31646765574336 undefined undefined 1.10173021536324 0.0735413852358473 undefined undefined undefined undefined undefined -0.914296854780112 undefined -0.248302129369669 -0.635442138625665 -0.0855432749862413 0.224853249775585 -0.950114354311138 -0.512558076506233 undefined undefined undefined undefined undefined 0.672116715243789 undefined undefined undefined undefined undefined undefined undefined 0.186036641098648 undefined undefined -0.293919720055124 undefined undefined 0.143092215886444 -0.119529017074836 undefined 0.431840770486157 undefined undefined undefined 0.501278085442124 undefined 0.758845650154528 undefined 0.397174925832115 undefined undefined undefined 0.248388956733605 -0.094621887894942 undefined undefined -0.390052874887103 -0.8229105818972 undefined 1.15253272577081 0.871792987281017 undefined -1.20190754577883 -1.46155079828269 undefined undefined -1.21705933748055 -0.82792711433002 0.825580960426719 undefined undefined 1.28183650870359 -1.43182595583621 undefined -2.05205088154959 undefined undefined undefined undefined -0.00362926900759852 undefined 0.630836563593398 -1.45318939977302 undefined undefined 0.502784794062591 -1.59807655687467 undefined undefined undefined undefined undefined 0.36803664226894 -0.193501120225243 -0.638681672205824 1.31663539324269 -0.42079358784947 0.434742527406359 undefined -0.892600393458219 -0.532911181102152 -1.50271346106747 -1.01759387869236 -0.726197566437035 1.34708507703586 -0.324904576558763 -0.429779304284859 0.331279908308183 -0.597240496116108 1.0706003964179 0.638552944699267 -0.248583485221086 -1.4621430918968 0.0762766863501589 -0.374078200063254 undefined 0.622751409302496 -0.396188022166357 0.759776061714806 0.548547238168405 0.53905249017082 0.539482841362006 undefined undefined 0.152090837817147 0.759427640193161 undefined 0.443083895250727 -0.0115803195360744 0.200344964392022 0.225010890004702 0.247266862888857 -0.380311467338183 -0.297655973096374 -0.121118686610187 -0.258441743888246 -0.298811698425217 -0.969456591568244 0.431841550245712 0.779705594302603 -0.313853550828862 0.044346725329115 -0.0736449317876673 -0.234429698411637 0.79097467133994 -0.0841756474187978 1.24020965383044 0.183780577100856 0.17500749855469 0.63492882139615 0.213936568033105 undefined -0.871553924171627 0.725627337396709 -0.0155654223188701 0.363384548719146 0.340610946767869 -0.584610112243881 -0.0928921966077958 -0.0930035870924204 0.118717635380989 -0.0720649094472101 0.623017180803473 0.683316125098235 0.435835072565007 -0.338401318180173 -0.526042148414458 -0.263215128756038 undefined -0.634626652945663 -0.267061026541331 0.193950037534226 -0.315213155617476 0.226566969394467 -0.288408376295681 0.225397974751596 -0.275417317345907 0.0285310526453948 0.304739971918535 0.24021420085473 0.0300673902096111 -0.353790127118094 -0.23685234823348 0.0434404903296404 0.762489529936781 -1.1971435761776 0.490416229761028 -0.217997034953505 -0.219427904704817 -0.0440580577225642 0.201912461163658 -0.0868346417556918 -0.418481504668339 -0.371362800379364 0.30843388213475 undefined undefined undefined undefined undefined undefined undefined undefined undefined undefined undefined -0.0810922560829983 -1.56773948567507 0.57337273745409 -0.628479741623941 -0.849741999179567 -0.252733028321797 0.12554659660343 undefined -0.95590147954645 0.829601536965738 -0.336916639489436 -1.75590531650004 -1.30681480055289 undefined 0.760920115864861 -0.539096928308908 0.59658597896064 0.355437475934988 undefined -0.73520884708947 0.465840826740376 0.38178394068977 -1.41543052056043 0.21595679759853 0.868144683816977 undefined undefined undefined undefined undefined undefined undefined -0.146443344842508 -1.2811032723792 -0.222999698655391 0.9360213107636 -0.817008734922807 -0.320382092771197 0.266299407175328 undefined undefined undefined 0.000395817784665908 undefined -1.08649236413246 -0.0695909369981713 undefined undefined 0.81714388365151 0.471540680709809 0.672221048755606 undefined undefined undefined undefined undefined undefined undefined undefined undefined undefined undefined 0.0915647144887952 undefined -0.184821626628654 undefined -0.341636208743026 0.538002002863692 -0.188079987310825 1.21437550154907 0.074893293992794 -0.360965974984653 0.175130283487318 -0.040312190983034 0.315492553640748 -0.0233367230658068 -0.06472259896106 0.399522904394743 undefined undefined 0.544914475335617 0.781934513725833 0.361819336783316 undefined 0.240942470437531 undefined 0.0383091416625518 undefined 0.0540342026273795 -0.712920286485831 undefined -1.98866768069958 -0.655506122695218 undefined undefined -0.221391954576072 undefined undefined undefined undefined undefined -1.93686970882997 -0.253950652421896 0.687983480400751 undefined 2.42382317510842 undefined 1.67204731995371 2.18289788346198 2.93573551925239 undefined 2.16432512770801 2.06384231670422 -0.255498218287805 1.82961436038696 2.05345157618799 undefined 2.38978323154809 2.5645834454485 1.32090811472399 1.69572690318201 undefined undefined 0.659835098954773 undefined 0.631427571396982 undefined 0.737962610428042 0.444862550334953 1.60612130405906 2.16632744518097 1.15548520443588 0.7635446551036 undefined -0.97054850509573 -1.07437197633962 undefined 0.569509858425883 undefined undefined undefined undefined undefined 0.20930434717477 -0.113767117012786 -0.091681506885422 -0.00553312833151054 undefined -0.237851791183974 -0.691279723710704 undefined 0.432614527339206 undefined undefined -1.27873674700471 1.14180622381887 undefined undefined undefined undefined undefined undefined undefined undefined undefined undefined undefined undefined undefined undefined undefined undefined undefined -0.0950066488824941 -0.179695207890758 -0.0878472391510875 undefined -0.211391978631704 undefined undefined undefined undefined G-174965
G-179024 -0.270678644708475 0.28639851708059 -0.333777385052884 -0.0825254787597672 0.449382477217564 0.00244539762049278 0.226184374364166 0.579006887002349 -0.431189821972975 -0.447531715981155 0.141309063557207 -0.740903946397827 0.46513077793411 0.242049723532064 -0.322918957226495 -0.100049817723404 0.403069404062525 0.628654349230905 -0.110589236161667 0.49377312367505 -0.122205716254542 -0.33181336113627 -0.46083457666218 0.176972387362856 -0.081513760658745 -0.13391916088295 0.0229129135061017 -0.0884691077649495 -0.215061187703184 -0.242094595398195 0.0367432850751453 -0.00098714925835085 -0.0493542718130193 -0.111475348446834 0.701333438413553 0.6546268959518 0.635765183942428 0.081431888087531 -0.0875656261082243 0.141238060006877 0.47033729457727 -0.18458650997606 0.238794395472470 -0.0455965921339968 0.119593704452057 0.567009177142347 0.229525161348219 0.150043918871962 -0.466266054693977 -0.0697808494735863 0.262128260423252 0.0491903482736564 -0.141644828930572 0.382615936475407 -0.236495043669578 0.719269153169494 -0.0946338227332628 0.365355339344848 0.632691334266879 -0.0723004725721885 0.026238933685601 -0.744291493170113 0.721353046674967 -0.175238587911679 -0.470201358199965 -0.108728779536923 -0.209665760728566 0.11357003579378 0.780660838988815 0.469741747997771 0.457965704277253 -0.500782119164086 -0.439386525067996 0.135268931310282 -0.028402850043979 0.0399364476162152 0.169970290451162 0.120805189487735 -0.697885386759047 -0.0528031212905002 -0.477169535245343 -0.664243362133984 0.503830887406979 -0.808500283577779 -0.491972321965669 -0.825018635481799 0.080134067279742 0.0364138747906669 -0.368842512113897 -0.349490297874887 -0.626721279832218 -0.2643907678585 -0.160697197869309 0.645583968265051 -0.61275671655425 -0.413081532049441 -0.073211982481806 -0.0308945111471193 undefined -0.124723006798566 0.060375184162044 undefined undefined -0.167835504564394 undefined -0.738239404374037 0.0493391043342435 0.712580779235229 0.404227228043749 0.183032348428957 undefined 0.414118310893711 -0.519815240507107 -0.682317952922636 -0.209772086507331 0.123381605925731 -0.208736487238495 0.162756154783895 -0.116497589150157 -0.164298683734774 -0.939337811578793 0.199663217263257 0.424452988406074 -0.0203786995641777 0.269750914582218 0.203990621469975 0.0803551450272594 -0.23739231003852 -0.231267359845677 -0.876925743724124 -0.323705178039771 -0.336456797771709 -0.312440396863497 0.710789064820118 0.538276680433619 0.0736366228644172 -0.276269229912314 -0.159455608077667 -0.310306729969066 0.314449281601625 0.263760736137577 0.122069821545322 0.199992858798499 -0.43099592474672 -0.396557377451172 0.431642486833279 -0.173925868328853 -0.352620244080504 -0.605086265774659 0.314956565252578 undefined undefined 0.308769862249045 -0.101665789522398 undefined undefined -0.15455563854872 -0.221369901054036 -0.19512221783374 -0.0347748554290916 0.476275837986929 -0.635092459038383 -0.116883261117546 0.0399834160188028 -0.32390682764337 undefined -0.607736931695563 -0.13849404769371 -0.397976097995012 -0.206887634521838 -0.352091012804073 -0.979384254135198 0.623562458099748 0.110514896567447 0.409097247906501 undefined 0.208294483298263 -0.338062129185110 0.365489431940772 -0.472481611111586 0.078155453857412 0.0292879293039635 0.440084446235726 -0.566508536904478 0.458146281369185 -0.028874682769204 -0.233983422300722 -0.755515054552847 0.00323871435935250 -1.02589121345177 0.0485356214867048 0.599241772491371 -0.706900321979731 -0.0455426362449032 0.218851397281589 -0.101746477252541 0.0328668649967743 -0.0150210162668532 -0.171454202143026 0.0877908446055427 -0.0467606413263152 -0.263395365148494 -0.258027359715178 0.180160603957084 0.482932139307085 0.482342564699589 0.441871997471512 -0.00814096643045481 -0.0702330913442726 -0.229300124198188 0.504065184024354 0.519027143886734 0.179157536677313 0.136286485132048 0.0870160288272686 -0.176013316548065 -0.134067140414715 0.198208243308165 -0.138934737294065 -0.282313116403805 0.53434300403897 0.265044510290366 0.0094448331550437 0.057202668378449 0.581134566068696 0.112370686974733 -0.0260268928835101 0.103118650913850 0.016479726451724 0.549013250449218 -0.0098176184704357 0.446877701824975 0.408238285641061 -0.170447491030072 0.288462147776455 -0.221178772152685 0.491191250110145 0.356513741278417 0.490815833820989 0.125360327730136 -0.720736450314167 -0.669100881976042 0.127331178463252 -0.00175753610082020 -0.581490223342249 -0.160567280764902 0.101992128798385 0.182330523166812 0.0620612198559626 0.103761087255936 0.0678143542802472 0.0637374219561924 -0.273201199764755 -0.255557071538821 0.0720470182618005 0.0681486768729263 0.0261738283452484 -0.501943517028419 -0.0211003245581489 -0.286450654200522 0.340420954670841 -0.853433043328027 0.797863344579197 0.434309853243683 0.0719748593310498 -0.616715451185102 0.411008196067249 -0.09907596193032 -0.0023468727095865 -0.177105754014368 -0.0164397601968985 0.0125097782309221 0.68458656787902 0.123099294099749 0.072633938690931 0.222475076902199 -1.32914156044998 -0.165762526450038 0.263558572050577 1.91200479049752 0.355935574679766 -0.90451140718326 1.38862311356778 -0.637301369957908 -0.390777870602020 -0.239761082071822 0.00157050362787199 -0.252502608826959 0.0158941481879525 -0.188563927784591 0.673955883861638 -0.263470188036373 0.0494585068746707 0.164185498182152 -0.187436521669425 -0.0685009844488748 -0.208124361891162 -0.195366524918361 -0.270003554478118 -0.246180740779738 -0.171033629779738 1.03356454279864 -0.432918248283985 -0.234016381395433 -0.430822817871921 -0.327674299088051 -0.299631854216046 -0.228459497509286 0.353771029474527 -0.316028910671841 -0.118789262155936 0.485364000488643 1.15733268501899 0.53373382565503 0.523039168613623 0.369417900638492 -0.221297615601414 0.17385032225304 -0.079967380401284 -0.445485155325170 -0.337406214664976 0.520907692918305 0.296567370178163 0.0525364986235228 0.134927210901257 -0.23381997791496 0.293859736601033 -0.0640463477447845 0.739730051366447 -0.168935390553139 -0.0303216969807778 -0.436320607958581 0.456193591179883 0.742067440790967 0.339143878654179 0.264764421223435 -0.627364473938766 0.0720376528590307 -0.548618135548363 undefined 0.749381057486374 0.894124652726479 0.569159202432509 0.491729924288968 -1.21374431658996 -0.140412237019124 -0.13663052886759 0.181222466257786 0.445548617811619 -0.0434021636938873 -0.0660487868921447 -0.075272706056328 0.407913064845463 0.335854097458546 -0.141154478738288 0.234874945289205 -0.110672061696913 0.643263759338675 0.107984950353625 -0.169781799805740 0.180799930006106 -0.211591323240091 -0.182750031948526 0.390581514125741 -0.00790344366024965 -0.647647296679886 -1.07548981137302 0.123090680599721 0.296898843256516 -0.0586350478236035 -0.0820758196443556 0.212527236908614 -0.365303802057326 -0.253494602723116 -0.838877781218949 0.283891419065384 0.00232831210215778 -0.512785725195176 -0.515080289071427 undefined undefined 0.0796996378871224 0.271118344441099 undefined 0.525546076038712 -0.00415132097917414 -0.493224472435340 -0.995355492875387 0.259664280959608 0.289786969777849 -0.52217104301324 -0.401064488898783 -0.108577806131631 -0.792975680361442 -0.8873345491834 -0.516097324589677 -0.334058765655727 -0.789910343246884 -0.638717796642176 0.938072412673758 -0.494369138383837 -0.224519622931107 -0.388603393939595 -0.386897185526133 -0.13019566828314 -0.958534702233961 -0.223972223957169 -0.174326030238372 -0.310782667953564 -0.409213515044835 -0.280558959331775 -0.191458815918506 -0.314881917423793 -0.306668707172989 -0.0747739540847334 -0.16316034818046 0.516624857794669 -0.195544933000174 -0.75223390778157 -0.38240554223686 -0.435885229904112 -1.30541626816742 -0.08715602898547 -0.0837815070209604 0.581979843094639 0.336105404868386 -0.0882770828117539 -0.288895967258771 -0.375712643775281 0.96649997788785 -0.353268934543901 -0.0523778545539342 0.243750949621678 -0.261326921910815 -0.110198146464160 0.350811832798723 0.0120231082736036 -0.0932070259419435 0.452759374693072 -0.618277233198953 -0.419314596898077 0.202553319141846 -0.147468973349444 0.362490574339988 0.595237031309761 0.280575293866564 -0.160261932369512 -0.069193588502242 0.37761679470702 -0.0673993862158145 -0.0581928225735737 0.173747760917955 0.0869415205911253 0.272145489827274 -0.006901521123113 -0.452618278021901 0.200831939501754 -0.104841596061359 0.0589703707090238 -0.0217976368701933 0.174715622188596 -0.309564696587536 -0.516828896522487 undefined -0.0171841941503288 G-179024
G-179494 undefined -1.03367572662831 0.197591834128335 -0.00163545866016435 -0.206758877157093 undefined 0.263546308639595 -0.0524302798103751 -0.174920710274568 0.135965186299991 0.455632971390937 -0.494228836024412 0.172064413456029 -0.0860970976286755 -0.344479355852819 0.294363953470127 0.508217956310389 0.316273153756374 -0.73204797999669 -0.0833545164220943 0.0869945823564713 -1.40693430667299 -1.07725669620472 -0.151096747417983 -0.08270446614981 -0.197197430610014 0.520140791210601 -0.159307315926371 0.589470623328431 -0.483675625620574 -0.0725332132209395 0.226061413391426 -1.07544179318381 0.48003506773278 -0.139610953319941 0.965312738816337 0.604176098649983 -0.253985292172183 -0.82726499307335 0.610856342103348 0.0756046938617132 -0.348419969141505 0.398280064908471 -0.0761756843180841 0.275723076767834 -0.72438278556896 0.136574324680574 0.152438305959514 -0.530763640349603 -0.57706944650919 0.114581202084279 -0.719812130475788 0.515316875199831 -0.334960763226629 -0.443867382455819 1.24094015814796 -0.35031203648823 -0.0639547854420233 0.177259298037686 -0.74355722558073 -0.21631446926893 -0.167836592688667 -0.046193656189855 -0.0783714290630755 -0.58894911438235 -0.420074079583051 -0.10508794674903 -0.112909418016278 0.140289216756226 -0.158318531759965 0.915569508333224 -0.833520008691156 -0.407142874377087 -0.232222031509567 -0.617619161374087 -0.0437465307436185 0.424891885270959 -0.251832038854317 -0.129289251595608 0.201956113953006 -0.0926168020334384 -0.205334052287556 0.872881283887319 0.602250145119905 -0.186450160332438 -0.848217967546313 0.755938666972936 -0.128372244337129 -0.0496138922233342 0.313479512469298 -0.333953971095218 -0.719644974864721 -0.133546806627431 0.371080437689866 -0.85455338909644 -0.526876027114690 0.64147485181094 0.225975822496225 -0.411133257464277 -0.105754694943687 undefined -0.190340304507531 -0.553101665830435 undefined 0.164844453440728 0.071226641679646 -0.0479136391296235 -0.214501957670876 0.150004822078903 -0.120059313366905 -0.0874701568121099 -0.47701544369876 -0.853661582837837 -1.50220161951066 -0.951083548797753 1.00862042311831 0.854252079408434 1.49854051166698 -1.35579048083643 -0.66989154965814 undefined 1.36816095153454 0.0518594920882557 0.86121568716234 0.495839745014638 0.375035709668737 0.365200098594757 0.25763887445312 -0.389866658335129 -1.28517917767599 -1.08289082479944 -0.472572999087396 -1.26838712528604 1.28150476565553 0.972442407515077 0.92490862726114 -0.197768396983377 -0.405726259079839 0.0684638874191935 0.14387077239771 0.428896840536207 -0.436007286133943 0.64787344591191 -1.01860026334624 -0.811098165545537 0.940188859918333 -0.345215415134247 0.0788667024777165 0.223092082267646 0.0180493169367235 -0.105016138329306 -0.379770728196831 -0.00727700555427546 -0.903301323397919 undefined 0.157961839967662 -0.1717411604597 0.228485222321524 0.13660660134769 -0.0123289173085492 -0.0493331206691927 -0.401350499785059 -0.173229364034924 -0.076684382832724 0.0862169651973517 undefined -0.867845499201276 0.174360569299522 -0.566255222422935 -0.38371828956973 0.681963852766245 0.0843969088066459 0.251008259897338 0.83632009239819 0.244819870009872 -1.0799863655304 0.729947596021047 -0.357191603139857 0.502371453143279 0.498609328385148 0.338761910157901 -0.146492609960069 0.357001116403254 -0.184176142338314 0.494476825847567 -0.000915747997764171 0.0134239884016978 -0.1911626801044 0.683166371782237 -0.293828288981295 0.318984648416079 0.0433654110821315 -0.456708639958547 -0.424813421767722 -0.121440574382125 0.7957793210736 -0.196323110476987 -0.187461880615696 0.0337491635874585 -0.280678634826625 0.000942688298753998 -0.0999712912470497 -0.0445255275669396 undefined 0.0188774174389952 0.480236596398539 0.0414329458303921 -0.442511661715283 0.358209508197078 -0.0533855154880651 0.710031219070569 -0.482858557078609 0.190040244227363 0.00584833066466217 0.0813600025772807 -0.0419712052529739 -0.0730220808049111 0.329896173734186 -0.210943414434457 -0.476374551773853 -0.150065677124966 0.0119038526452506 -0.17396720423843 -0.54178877336865 -0.19543470696663 0.354355700582568 -0.68446665881715 -0.990651350737933 -0.862036772318797 -0.4994121741129 -0.632056125506923 -0.335686144604765 0.0103286174098134 -0.129066169518122 -1.05172214587343 -0.270626223252084 0.206450877467427 -0.53134314273851 -0.2408200794333 0.140242050026666 -0.453338360799249 -0.407210917884495 0.536314127940285 0.362682614929705 -0.315439732492029 0.00639771083364771 0.0747270626625234 0.0589801490657713 -0.0905916390086094 -0.0806671437749333 0.577720723255934 0.195140260737587 0.141006388172293 0.101141472489958 0.0281070355851263 0.229044652031009 0.195199170281654 -0.270365606912517 0.0659874052600262 0.00258595623786384 0.376288711018043 -0.674622055962024 0.83114132389982 0.10879463212404 0.190335909479678 -0.344349048874179 0.392588680500831 -0.0641778416884993 0.20588777982891 0.0287005732649579 0.109567415070652 undefined 0.806108600119003 0.0395619884293641 0.0469372441056581 -0.107783444468627 -2.1808533587422 0.0529228921068405 -0.120483215466512 1.65134592462217 2.7483552023491 undefined -0.26421667418985 -0.0758898941233213 0.344156531091045 0.20415762033107 0.266946177921024 0.217404483180722 0.522656204450767 0.198916898904784 0.926362798696792 0.62139330740693 0.017770307063067 0.427281228133172 0.275548985916311 0.372504129101532 0.350132123607192 -0.0489805449407541 0.105567496700967 0.0238765064754833 0.137279693939403 1.82044489077903 0.0242086953085305 0.25873133081498 -0.441091063993346 0.22228190485313 -0.064502236133734 -0.0476737048466713 0.904044040822306 -1.57826089072256 0.379111685868804 0.722983868089761 0.80000709012783 -0.547762470575094 -2.8249573974101 0.402157413817996 -0.22195653098875 0.0094580955518051 -0.397590362243871 -0.758760753124665 -1.71504467502107 1.18506871142706 0.266502416196703 -0.403450659425712 undefined 0.0458187099283585 -0.264871080750842 -0.0996076348893347 0.744981255859116 -0.156638684183566 -0.654457801836132 -1.80696006901272 2.85241487417219 1.36325107993714 0.151649602914558 -0.439804538427568 undefined 0.604870474064121 -3.30882562710449 0.360858627646817 0.695510476535144 3.21799686914446 1.0847865644083 0.746314228934734 -0.212551390772168 0.370984129784887 0.163816496301331 -0.195234618495622 0.585806299492356 -0.0411608395953689 1.50721978936062 -0.193554219417457 1.66450126570636 0.0987026623131655 0.264260514905947 -0.203672881045202 -0.0263310767324434 0.0515287421626347 0.177064252444742 0.0572961826933263 0.894196118754657 undefined undefined 1.22469987623867 0.264687269082062 -0.116332724954436 0.283241541288104 0.375520389138197 1.01058620615296 -0.0309143353752876 0.468987841433824 -0.417657333415816 -0.919439585291522 undefined -0.937829699998167 0.175281078338621 -0.617663595526396 -0.139161152415509 -0.284496851804647 undefined undefined 0.228195181093488 undefined undefined undefined -0.11618320962433 -0.330430096701031 -0.300768507134109 -0.183279228726651 undefined -0.242844605556707 -0.185045458994129 -0.609011834357192 0.0870074714133633 0.104713952100878 -0.456388897951294 -0.497609154322529 -0.349164611894025 undefined -0.313807125427289 -0.712400004990867 -0.0421530186046457 0.00497861666850596 -0.0172363173130936 -0.167876461627305 0.359601638419486 -0.883085852969087 -0.425388489886741 0.218437530276757 -0.167529930542564 0.125763543899216 0.280366223678159 -0.087871517436696 undefined 0.325037123702053 -0.254109092932651 -0.550209893954804 -0.55978818666868 -0.805254642919019 -0.366206221547941 -0.102163754552532 -0.521754835108545 -0.155944762246538 0.392708991922474 0.157786481317181 0.0673318201832789 0.689402990398102 -0.172030403450682 -0.230417651574472 0.0952664179168927 -0.335697011749106 0.145386604801388 -0.0517538898701844 -0.325826316956022 0.192366014419735 0.214447372413076 -0.910980279196258 -0.86029441421159 0.38678851947577 -0.635950983414201 -0.671663954232288 -0.207631902158864 -0.343163992513908 -0.40617697062171 -0.444217855449098 -0.101540101431876 -0.200942129679213 0.1548192064504 undefined -0.0910832345360326 -0.0895990643710984 undefined 0.374740162299501 0.206855770249673 -0.135616420700842 -0.375230087448761 0.264598457401222 -0.430759392851053 0.172493567737490 0.0619931536173483 0.236778671129801 -0.368634227399151 0.204729191870078 0.459979641761805 0.0745180931155104 G-179494
G-179495 -0.308613140270479 0.272439378653152 -0.830632407491983 -0.111808755805598 -0.0852057077481215 -0.0256684606087028 0.528451947931645 0.688130955919076 -0.330996007335939 -0.529833494072701 -0.111898645505736 -0.48756105568454 -0.107668040053067 -0.221107661690141 -0.369426143690987 -0.475010370053716 0.0576182460040826 0.888320107643168 -0.047476817328352 0.299614295290375 -0.352621524742684 -0.396364687719097 0.044416985026424 0.0924379714765379 -0.250514899312178 -0.514640644387565 0.258613399559379 0.351076667533316 0.541277882776173 -0.279014742674138 0.145483730800661 -0.234633772885177 -0.273594567017855 -0.228233406776285 0.273448001517739 0.0249639089677664 0.314721020821197 0.153560890728604 0.13064912258495 0.0301752482747765 0.611583243528283 -0.146434614624815 0.294191960476649 0.237698011093837 0.297066076129268 0.372263290090718 0.688363998605492 1.01275398984411 -0.068332438468921 -0.0121530065267405 0.101440877932896 0.374374141026913 -0.191356802682892 0.182714584659085 -0.409982095890432 0.70509788432454 -0.565627778048305 -0.422820798567642 0.871654016348067 0.08343287524532 0.0414483889785044 0.164646200286388 0.179315664482839 0.273863665743439 -0.235301148851078 -0.442487825720329 -0.248154947143385 -0.164434553708489 -0.186895457095643 -0.0477654192157475 0.9197576222823 -0.401061037785892 -0.457949324038553 -0.0235196688017610 -0.187561997072675 -0.661519103372648 0.189904866251935 -0.128908319519383 0.0211712450164555 0.23765454293391 -0.372776967081453 -0.755257357547115 0.500462620798926 0.134904957296268 -0.031808003335776 -0.53838235256036 0.205421960813059 0.333676282478111 0.0949874451719105 -0.561506701953431 -0.31985456221468 -0.606085029900406 0.0051242490576385 0.588384759616806 0.422555710319268 -1.35673462971440 -1.30854432552389 0.390952907978812 1.06076796185467 -2.48301833464579 0.879840944775662 1.56393712462947 0.197976861644908 1.06813139555031 0.365746430224173 0.094378964653517 -0.0027651574247409 0.95474657225799 -1.93803764942402 0.91391659206275 -1.00847953472772 -0.121305526051369 1.44780535938454 -0.48462299081636 1.06588601308216 0.688968598793521 -0.899646201705603 0.549064294920506 1.45415924199433 -0.811615115363267 2.47538062350679 -0.96616696396687 -1.22638828880642 1.24920920052827 -2.28010614310677 -0.205814933847103 -0.831814016523645 2.07424471260626 0.545114029121117 -1.70127323746678 -1.00077003685919 3.60590889694031 -1.58902893139993 1.95690339089780 1.29897253359113 1.82922524473656 0.0679760215588134 0.578766092581226 -1.10819664908139 0.131850335173512 -0.00040086731469825 1.41018586068366 1.78619277210178 -1.40700478407486 -0.83834492058109 1.32492130081748 0.202824243932783 0.521795654651076 -0.0711500732608634 -0.175234054529762 0.218524827746833 -0.196466107041593 0.240262915153572 0.095973610116461 0.083581230614323 -0.245270967907132 0.075089560873934 0.398855553930237 -0.132562391993322 0.0377889232327545 -0.129998355537488 -0.332270573105051 0.771408125143597 -0.184468019748227 -0.126684963215733 0.426464247662986 1.87806702231389 1.46894125639454 -0.934297513733525 -0.0640198921912008 0.579140678207823 0.765830811359378 -0.0995098566072545 0.102019506333057 -0.0480757240819065 -0.00609679325864931 -0.0970853924525344 -0.604528111557014 0.835870222624447 -0.204913333390172 -0.0973104307423977 0.47317265588650 0.315817424609765 -0.406441414906635 0.398863629854542 -0.589526824123294 0.298642164726717 -0.281336834415504 0.039043001940043 -0.397234586134517 0.332239792476451 -1.14714728461656 0.566558820215729 0.0538053966628667 0.441201785030565 0.0561200180958493 -0.251438195698946 -0.251958593954872 -0.427672878068893 undefined undefined undefined -0.0644830158223959 0.664158608711347 0.530350502701168 0.350295474827248 0.236383635914132 -0.148748587530728 0.0550506543526925 -0.213894188226530 0.333199146551698 0.216277599576484 0.0141884522348024 -0.0176719969253743 -0.383398178216618 -0.333194767687293 0.131314376324668 0.0725177613445895 -0.384416474356772 -0.395113169545925 0.405908137463375 -0.0618551022996654 0.206826779490665 -0.260050945946991 0.317926807266761 0.889557783952541 -0.262799613961946 -0.0317090480619485 0.0920629133446287 0.1211121017308 -0.201012144608894 0.168721423172958 0.0126397057397076 -0.615487879411814 -0.165094462335242 -0.346471722568625 -0.124418931564860 -0.430036223041435 0.278608342601741 -0.0603580263303705 0.460979264663025 0.230502901817895 -0.390420352375732 -0.02588072053226 -0.142741866703553 0.024530353963513 0.00744178986932151 -0.60512503380692 -0.494313618544213 0.214530744532198 -0.642903823220818 0.073333391078036 -0.555708857174914 -0.40790521724843 -0.0624531517588968 -0.706884713033125 0.021504813255861 0.208711137139656 0.287607666319009 -0.0510043495850551 -0.438906605104043 -0.028196031194895 -0.10531226476919 -0.0214834671770035 0.862362783920344 0.176664224770775 -0.363300438070136 0.115437136572877 -0.163688260883624 -0.368565313807171 -0.173280586857015 -0.654130841482662 undefined -2.48939385610758 undefined undefined undefined undefined undefined undefined 3.86349542830713 -0.689470076118578 1.78357541565623 0.088503286893262 -0.283565998191357 -0.309308445418072 -0.349944711609165 -0.103755856853475 -0.154317792027656 -0.186622491483257 2.30260495312632 -0.208125472900867 -0.08208031539146 -0.238917006938991 -0.226688838562411 -0.0709686369883987 -1.24277028279344 -0.0654663319249558 0.265013467924438 0.311100209711616 0.193201536227746 0.273188811425673 0.446316559154573 -0.00710177174661994 -0.0726309849155 0.071968365190988 0.059835038920254 -0.0055533187637344 undefined undefined 0.637859338823016 undefined 0.12884959586259 undefined undefined 0.345479299717255 -0.188526185086373 -0.353316151627419 undefined -0.897406195988983 -0.664474192474408 0.0427241429295045 undefined 0.363317898383757 -0.0324712882628795 -0.0889602645796845 -0.20309991163189 0.0421207012356444 0.127655462642778 0.234589337970805 1.12480012460355 -1.73502325520351 2.08023895930514 2.33655095243616 0.125815595194506 1.09113925594479 1.44309602348144 -0.326859801509354 -1.49703833864578 undefined undefined undefined undefined -0.00816778018778572 -0.227826574558689 0.291733968015199 0.181490602523604 0.297560721898543 -0.0080188704361941 0.248427527448827 0.891629501036616 0.105883128794447 0.432140964488047 -0.0031508889110397 -0.299083509481886 -0.264116065020424 -0.275570359178577 -0.012795843077133 -0.170079548625551 -0.314515525750069 0.64103390884333 0.5902926765587 -0.197908356175466 0.0282319769223562 -0.100686068147128 -0.386135932866091 -0.461581090219342 -0.165013125054189 undefined undefined undefined 0.494411296209116 undefined undefined undefined undefined -0.576763376968541 -0.131914210661359 -0.53319630605542 0.130325658767557 -0.263870324702861 0.359237491937835 undefined undefined undefined undefined 0.168831698318126 undefined undefined undefined -1.36960298199634 undefined undefined 0.0936413356688686 -0.24822140176788 -0.0282518565081755 -6.06004578307128 undefined undefined undefined 0.987260317692684 -0.0874493741332607 0.517756311688705 0.239065558085258 undefined undefined 0.516813707725285 undefined 0.27994110799248 0.462657816670482 1.01925126207458 0.583812969798858 -0.118748284114186 undefined 0.689323185362937 1.01124350177033 undefined -0.804815296051833 -1.11801479600273 undefined -0.138008556205985 undefined 0.260691785913643 0.0522134652711586 0.118215431448778 0.684130453846012 0.254081727569565 -0.022356652939532 -0.157285906952634 0.916180169570922 -0.982759761434947 -0.26784489471186 -0.633816266507429 -0.0442511113800012 0.013779869554029 0.331304887489711 0.0014025900093202 -0.142216496684590 0.395115092700421 0.321263499901988 0.735624955510432 0.272240109655964 -0.430700343039625 1.15166488372642 -0.493055872483534 0.281199196195235 0.271634360169054 0.0993051289340183 0.0965594879924812 -0.34787968211331 0.0798517209349345 0.512415220309297 1.07573521558433 0.34030768833462 -0.126512664103486 -0.457636917174077 -0.047262017217343 -0.468219190500713 0.0311434538821187 0.169738546942549 0.116468680972528 undefined 0.177839602071734 -0.0593956433208653 -0.118698990020810 G-179495
G-179914 -0.169869808280353 0.263873249191038 0.200303182552474 0.3894045439559 0.176431306755664 0.662840801835625 0.525419220380018 0.90717613393336 -0.010586378020589 -0.147502398151724 0.316018601999772 -0.347289017195052 0.292129529940411 1.30771907452993 -0.143453129232583 0.153050696296781 0.911842745400207 0.87502671220137 0.172029894851557 1.48458327958688 0.575334363202847 -0.857155087827648 -0.503962834242619 -0.578525395857634 -1.33379892432739 -1.04650511472477 0.253776956080296 0.0989992109939557 0.0759243724778891 -0.444137797268313 -0.284159855818283 0.0844864256267996 -0.272831311236732 0.448716555647037 -0.263523142825225 0.67386835602755 0.75971754251484 0.50288792323558 -0.374033281036487 -0.227478098310632 -1.2559527108686 -0.794140847739483 0.208294759365272 -0.453867385529351 -0.0854140516597521 -1.49495063303602 -0.223074135340829 -0.527983666174981 -0.862900577258022 -0.16429769139984 0.988092936064634 -0.74844510389855 -0.167274205502032 0.225319866674745 -1.22252687435105 0.386536999410682 0.139679074214994 undefined undefined undefined undefined undefined undefined undefined undefined -0.258339672337002 undefined undefined 1.8543363211968 undefined undefined undefined undefined undefined undefined 1.00431036527604 0.295549695031132 undefined undefined undefined undefined undefined undefined undefined undefined undefined undefined 0.317001156748109 -1.58620869086594 undefined -0.296864363188462 -0.144588081053758 undefined 0.900107514943523 0.880985943615437 -0.925873263861003 0.365738598658838 0.276945343647912 0.027722551539311 -0.562112562766536 -0.203862811737302 undefined -0.697529009674541 0.365846541356181 -0.00540998593261755 0.195800349230363 -0.86323919214786 -0.373000081851360 0.60085699403204 -0.209235494524661 0.380653403377822 0.233998553019441 -1.00336893514021 -2.17973712603214 -1.22523425450817 1.36890720473236 1.04257688191625 0.383138552223812 -0.877757360171479 -0.40857814888858 -2.40685951240088 0.863778392589252 0.680063304268472 0.00775855888054533 1.19742280480765 -0.00167921194285101 undefined 0.907769003259352 -0.0488309166913385 -1.36246749726571 -1.41527927519818 -0.8686835924553 -1.40777116300106 1.25765684089360 0.841921382653745 0.93385813488567 -0.254190750400567 0.125759417048412 0.0564906135971965 0.188983817512336 -0.231219637516192 -0.207084691757108 0.304193977145939 -0.880555298432885 -0.914712410620591 0.932076980205287 undefined undefined undefined undefined undefined undefined undefined undefined undefined undefined -0.271288240608497 0.89988943426855 0.52605633461194 0.227665309910885 0.779264672985418 0.953428809744976 -0.294155932774887 0.149475821622552 0.135798021586695 undefined -0.786044531195939 -0.070470417639809 -0.227654072390542 -0.1076119660048 -0.666211939207566 0.0950264487137193 -0.204193325357338 -0.263234301267552 -0.581012540518124 -0.243944659262144 0.185754489147071 0.339778131681253 0.169197037629587 undefined 0.275579102132406 -0.190986532567582 -0.111880975763887 -0.471875100838323 -0.0719808241902467 -0.141380717311826 0.702695580942741 0.275714956389429 -0.309971125607829 -0.179640913788916 0.374726688402070 undefined -0.731334931567523 undefined 0.27706199919889 0.342151325436591 0.223513759410372 -0.203784473775086 -0.248944666079035 -0.231169968029022 0.0658262594296444 -0.0870263776875308 -0.309483783907178 undefined 0.904711071012494 1.00907105792772 0.00189947336897767 0.041163688276951 undefined -0.277340659092619 undefined 0.0683031813754873 0.416524598811577 0.0554288830219942 0.25023470267231 0.698236574492583 0.404111763617596 1.00792201867811 -0.601317162169346 0.603658914737426 0.344646891598991 -0.0703477094765024 undefined undefined undefined 0.0275240900902105 undefined undefined undefined undefined undefined undefined undefined 0.287603825608796 undefined undefined undefined -0.666175856859285 undefined 0.22003400578272 -1.78218626328359 -1.40480008362289 1.22192254816347 0.677848186633666 -0.944805736337813 0.414098570543761 0.249824092670089 0.00993577793141753 0.166508699508462 0.301873327411945 0.782013281908874 0.096332391426392 -0.223342565502398 -0.544978101983078 -0.245910323188935 0.156761522829097 -0.458092690429 -1.0501616127684 0.501229544225584 0.667884985429222 -0.265369475431584 -1.87641458480159 1.64970421691661 0.479260206939777 -0.657596070701972 -1.55574035378115 0.553645567434643 -0.845693744401213 0.311390598851807 0.151826419536823 0.643591754972974 0.109808309845370 undefined undefined undefined undefined undefined undefined undefined undefined undefined undefined undefined -0.25960678056542 -0.0408152589883226 0.56467111082547 0.28603632977214 0.022863533270078 0.363956960108432 -0.0463193667569293 undefined 0.346577072371982 0.0751687484305972 0.378817664398767 -0.140902157513631 -0.116867474685558 0.0106639281041669 -0.250423144652478 -0.0616266398148166 -0.182235414462614 0.0539764260987283 undefined -0.387534640901411 -0.241277504896118 -0.632207888791122 -0.156973383508912 -0.593996522329775 undefined 0.42430104056146 -0.31328431199992 -0.169715692905703 0.465118069259935 undefined -1.14032178869203 -1.1367135504372 0.373677575079315 -0.16102044098473 -0.0213880402705033 -0.58550780620735 -0.442837981233989 -0.785451461277693 0.0763550305565115 -0.180690453463161 undefined -0.151845765700108 -0.381920616520924 -0.293731953388223 0.0203501061506746 -0.0122628811223819 -1.08042042006371 0.0377032526100045 -0.92137316850177 0.856880187066569 0.23203262337892 undefined -0.365151001480093 0.209435297356089 -0.351656918778716 -1.17826373404041 0.344142225635144 undefined undefined undefined 0.383988804999958 undefined -0.119954699033144 undefined undefined undefined undefined -0.222377344636824 0.0258877048793718 -0.235344141298846 0.0119236045404634 -0.0860899825761514 undefined -0.143696494192929 -0.0135448089131884 -0.337251111547651 -0.440405608129852 0.653990405070843 -0.397381683635068 -1.00589622019539 undefined undefined undefined undefined 0.367696051573244 0.394812989524942 -0.102199395841913 -0.0153289624562927 0.283126107940996 -0.189861368327032 -0.201072336090865 -0.280487951297889 0.122986665874175 -0.189223468064629 -0.468752901643667 -0.677809289020855 -0.576008390006754 -0.0424963432977332 -0.0848105456716812 0.405125280507495 undefined -0.266252023065976 0.0148410448493426 -0.0446775831832706 -0.159119105905145 -0.176909172053088 -0.801911639058117 -0.87018244145355 -0.437735512700325 -0.134986177051465 -0.415547668399938 -0.486247722549741 -0.329920329788644 -0.00970841836931768 0.0403749321600504 0.00655229132417645 -0.038218481502831 -0.791067080216004 -0.218284709249971 -0.231034657722219 -0.249603610274731 -1.11693513193782 -1.12518452599249 0.215275886934576 -1.29858996924125 0.0078846762227549 -0.176874862710102 -0.047059898002189 0.0659942162625331 0.0483330319125947 -0.543964140947411 0.0275695528218929 0.465767937520797 -0.349883548821891 -1.08646073059332 -1.38464385461551 0.303082101318395 -0.965720484236664 -0.26837949714017 -0.093791083329208 0.319526875018045 0.196077343199926 1.2790845641486 -0.0312370702753739 -0.352353286089581 -0.540245953472322 -0.0401416720466976 -0.686132482974045 -0.429552670249869 undefined 0.460197901199423 -0.397203955962338 undefined -0.236924318019646 0.0169273025742651 0.564104742500305 undefined -0.249574429670067 0.441610330180216 -0.413249593385537 undefined 0.44354717834233 0.823273775504479 undefined undefined undefined 0.294790831878066 undefined undefined undefined 0.559937721561566 0.154550698665622 -0.557976018331688 -0.0571777979272401 -0.198965058522655 -0.0378636648666354 -0.0739960938809974 -0.119275155448616 -0.180349045503898 0.163851652796778 undefined 0.685870132049986 G-179914
G-180540 0.414807338017715 -0.559367077484787 -0.432386404093488 -0.00110347877779300 0.03927299574735 0.841856119796966 0.215088783616459 -0.381633501411765 0.349937880430882 0.457610645483882 0.395802534040979 0.327283740784624 0.972728432342236 0.226926008558384 0.254044317602743 1.25474466225741 -0.0843057301215132 0.322620899525868 0.424323694898305 -0.229875053291801 0.422114467399363 -0.453608047277531 -0.192674292429915 -0.256062447193702 -0.431658961270101 -0.703625094694722 0.116065196179105 -0.139983883817067 -0.0648295374878101 -0.492854946344791 -0.115169568384639 -0.263344321962252 -0.262505352383127 -0.275382429461554 0.162990675937576 -0.177804397740253 -0.219011615401067 -0.211118370592569 -0.758532285924102 -0.111578137739035 -0.86190823711373 -0.66454969733278 -0.337477822312354 -0.535232079655515 -0.0711840715366422 -1.12812388497561 -0.479104183870583 -0.778217429742944 -0.215979740339924 0.0177382969542466 0.576296184471015 -0.322387879674146 -0.280019207653577 -0.131246553860474 0.081841587481122 -0.118593083944380 -0.255695687577298 0.249587162037194 0.213613716077446 0.307665380029359 -0.14756919131669 0.213835006593701 0.0266250980589371 0.328116740979688 0.0762179016822316 -0.477684533759970 -0.150937345220974 -0.059447178865481 -0.356095602141553 0.026679633849869 -0.160957628862224 0.262072361159852 0.213666433268377 0.209431853372254 -0.151986975903658 -0.0619754862173511 -0.101879107329241 -0.168226828541812 -0.256763094569343 -0.116956665296879 -0.199295770293101 -0.0542109425747627 0.315967737477792 0.203240245859449 -0.26733058490181 -0.230665071589250 0.210540524327961 0.107558168402490 -0.010246934990099 0.140370237079574 -0.146433418973793 -0.203132382274491 0.132027099172138 0.139519591693323 0.169452001950531 -0.225270235692965 -0.134375119111419 0.140010290173218 0.237659333936064 -0.0690435765283924 -0.230370938676684 -1.29746899793747 -0.313880991194475 0.115405635764426 -0.650191525038579 0.468660113623794 0.221894111250057 0.0641733779479026 0.310877508294981 -0.111793783771795 0.356041055384897 -0.0239257854221047 -0.47319340620668 -1.82721306251610 -1.18739400823415 1.20224216742242 1.03599898917863 0.997557430346626 -1.34390020774270 -0.22995996597675 -1.43686185490260 1.51752887280640 0.226347301375989 0.501371192448160 1.23925247094582 0.62959509412354 -0.106151854860854 0.867067945583579 -0.398818361864772 -1.14972548182357 -1.11475580737699 -1.38381211120069 -1.01612118177574 1.10463392468752 0.90977108361895 1.00222792336346 -0.169860561442526 0.0546317288592042 0.754688058811344 0.200910415216650 0.253217731474861 -0.618955970808178 -0.374359429675758 -0.810035279960576 -0.376306461056872 0.706221929112882 -0.257110256281607 0.0286915984459369 0.213196999865118 0.224195601580838 0.0635937743658641 -0.385906840246617 0.262126787288894 -0.378857071095968 0.0211401863721399 -0.74933632987261 -0.201085762067716 -0.0929656194429054 0.0300863033840528 -0.309978221387863 0.319368924044486 0.161297446536594 -0.524853648547248 -0.0590237756199476 -0.149974201526828 -0.069699331947996 -0.707836680385642 0.000211140934758991 -0.510299875331678 -0.322905477011975 0.07039009951593 0.925539553710101 -0.69074662386904 -0.284132612272475 -0.476777476223985 -0.255463411637147 0.737739561915888 0.495265952615636 -0.394890917437693 0.300136400916667 0.02549349698861 -0.90498892249214 0.0338160463730847 0.165006257556442 -0.720706549951966 0.299986050895664 -0.856292459512132 -0.214345097130821 -0.145087005751923 0.3720215489909 0.206510321861255 0.514127936048894 -0.71501057990871 0.525339353956197 0.0484843600623237 0.0340145918032773 0.0651584275616903 -0.0341933851929594 -0.0146019758107291 -0.096803714847125 -0.0106801181022260 -0.0222979446502989 -0.507314592412286 -0.300431713292071 -0.332689971715167 -0.350575540649693 0.0704721908017793 0.0545909176282572 0.0347401176054456 0.0197368185231657 0.343370481461835 -0.140738685062193 0.450193320571389 0.260402102926068 0.157786287772112 0.401110262865579 -0.0048459091535035 -0.00365286009045850 -0.0530355151286585 0.0909102783349864 -0.188337710585468 -0.156053751497078 0.0220723244122442 -0.73003971787192 -0.0445377063932062 -0.332887727765469 -0.294662674302476 0.0702907838344292 0.0854084523159476 0.384763452965660 -0.598177133428825 -0.0733080947367127 -0.497475351141106 0.113353612232186 0.234460239556298 0.013827813486095 -0.142803548661995 0.145747828603372 -0.0153100830019088 0.348532727527324 -2.02840352714388 -1.62727857923324 1.64344916595604 1.18406948802224 -0.986111630918506 0.803321492118448 0.0806943202012335 0.52252405302851 -0.129090516218229 0.517789875094492 1.68566459028763 0.324355753096298 0.181121385970163 -0.184255520793567 -0.153276051113686 0.517639736072917 -0.0424216233933628 -1.03661212520559 0.220582253528673 0.382290511738455 0.805649384074752 -1.57446770584722 1.99663999754364 0.0750304805006426 0.191840581035545 -1.69745139546935 1.06133482631813 -0.600913742067052 0.357053204364095 0.531089276314902 0.80332346243607 -0.635675068461007 0.657565345975975 0.532382563035276 0.505598336274117 0.618156760591885 -0.887259706267874 -0.693046959907334 -0.617239056086337 1.02221684122527 -0.464281607229747 -0.411070241352839 0.297841635063338 -0.366095723933611 -0.255356798500034 0.357837068744413 0.111774549609131 0.0494424957572699 0.324765595361242 -0.0341330431665947 0.023085336969359 0.408720626086686 0.265534602227549 0.116955711794390 0.501836405515499 0.0175081266091990 0.280298230730851 -0.159022187372868 -0.101200746131126 -0.283491858664936 -0.00221860185733250 0.539295552691976 -0.671746136207968 -0.209772380101148 0.0274738696103709 -0.172764788499247 -0.196079153544970 -0.201437228479753 0.0864690396643712 -0.173382059640892 -0.133878791411433 -0.0908808872727313 0.302006598751902 0.0570706568120945 -0.162327016999594 -0.134160168984333 -0.0368526390940591 -0.363002684817481 -0.0613496891512487 0.186331260043584 0.0152162106648044 -0.0352961758157217 0.152554504559814 0.567918402901653 -0.423563610539636 -0.195090094209284 -0.134101635883663 -0.0734743095092502 0.181725043470623 0.138944404026757 -0.381820856358338 0.0368007387278172 0.212189911654918 -0.623958185165061 0.337685288371117 0.0265163745328323 -0.187403159410135 -0.296738158052468 -0.00994153957811049 0.327623781327218 0.220189967454402 0.43116123389343 0.617001852016493 0.439159941048715 -0.106837558064368 0.157751689813891 0.00559128597883965 0.240616867194181 0.525399866523935 0.103352387974648 0.782586844481255 0.0771531840677409 1.28625426278129 0.0622201742291039 0.0957117797481973 0.336565614048578 -0.140186393887983 -0.390215503562918 -0.0694780350132183 -0.120889982177897 1.04953463399125 -1.14138657972567 -0.857861262692494 0.0175268927537006 0.0335937286538482 0.120851707161363 -0.331188965502055 0.0552779221179015 0.302929539947395 -0.192451463936723 0.0950625495049695 -0.196807563139220 -0.882058620456474 -1.02672353595327 -0.683456468437704 0.302589737061365 0.129308401168641 -0.104616336344583 -0.618404965119824 0.994807865589252 0.350520941693930 0.871487013289501 -0.282133647846934 0.229461266966482 -0.0789614468379158 1.70246280489087 -0.0897077294841243 -0.547409344100636 -0.574721194741279 -0.318065791431980 -0.479128910822304 -0.402287619528396 -1.03548331737219 -0.853634372487497 -0.535974627861955 -0.558799926044003 1.60167716263580 -0.499244597688891 -1.18058255108947 -0.464903740638708 -0.991361919985239 -0.155263676549246 -0.912233838054716 -0.355234595973694 -1.11381607544382 -0.419867620002664 -0.453051247585201 0.154840533609761 -0.541799678374198 -0.589428541772744 -0.665071352907688 -0.784127096019673 -0.176882287126366 -0.385552249237895 -0.199165724319003 -0.205180970256062 1.65681073396724 -0.00835954489913245 -0.216539756907085 -1.70869579695359 -0.318356199045100 -0.907181874583005 -0.410436955127857 0.5577968440681 -0.253975339805065 0.419712461797206 0.0734993521334535 -0.147884815228815 0.169687435205447 0.414147239518027 -0.686762092378138 0.27319902344252 0.016015607165622 0.311735748756875 -0.327836144482814 0.0375452732341364 0.480055677197572 -0.289605958206747 0.69218374194065 0.159797276488122 -0.733464945928463 -0.143753197040588 -0.203163324239214 0.381290579733949 0.558985602794342 -0.102869972686270 -0.270985305445773 -0.140917153420705 -0.105104840303763 -0.141565270183849 -0.718571449872379 -0.779337510052917 -0.0603107364604355 -0.559546748308557 0.07053777086895 -0.87648305280966 -0.504417560806604 -0.278635597343162 0.186401414890374 0.106788990150186 0.098046739768598 -0.0705925231221128 -0.0165746235145967 0.370698523192638 -0.115516597817160 G-180540
G-194941 undefined undefined 0.0757436778371083 -0.734597630696781 undefined undefined undefined undefined undefined -0.655926759817776 undefined 0.0190631227288787 undefined undefined 0.112226181628943 undefined -0.0328436466080202 undefined undefined 0.548360180142113 undefined 0.278352484147872 undefined 0.259618758256609 0.000227834627478884 1.0840457557307 0.602529428856689 -0.0500336746794829 0.750244764318614 -0.00838586533513208 0.160331503250903 0.280015393149064 undefined 1.34739850127619 0.498370699768637 0.600594135638367 0.635169457642403 -0.361805764781721 -0.191156297295395 1.28213770835331 0.570308107510361 -0.0759927573684802 0.425530504510821 0.182212380547981 0.723211459015046 undefined 0.11527753398906 undefined -0.258803430189982 undefined undefined -0.691968786659318 1.28746569395874 undefined -0.392778510442561 1.1609929618172 -0.377869370739502 -0.234654816655114 undefined undefined -0.769284845458573 undefined -0.115056339464084 undefined undefined 0.608642618076413 undefined undefined -0.232355675485364 0.653345818182418 undefined undefined undefined undefined 0.0261914386730826 0.184191690349444 0.434824853120288 undefined 0.21324975466734 undefined -0.30325695050308 undefined 0.267009196981732 undefined undefined 0.97817346968037 undefined -0.187720524268517 -0.246592493831352 undefined 0.0053368459590537 -0.0832633516816585 -0.599159035551836 0.564589243478531 -0.283471112899536 0.0167723674362995 -2.03015858666856 undefined undefined -1.79427439215562 undefined -0.205223178122431 1.49519067182151 undefined undefined undefined undefined undefined -0.389837536087823 1.69958114398018 undefined -0.14420221564131 -0.104045598623953 -0.481923056691643 0.144058680402484 undefined undefined undefined undefined undefined undefined 0.997310426235723 2.02156340072912 0.800930280964757 undefined undefined undefined undefined undefined 0.115255555901481 undefined undefined undefined -0.0408133354649395 undefined undefined 0.999855029864185 0.278570599497655 undefined -0.3545976730105 undefined undefined undefined -0.207320750404164 undefined 0.247130625375376 undefined undefined undefined undefined undefined undefined undefined undefined undefined undefined 0.0515629364252597 undefined undefined undefined undefined undefined -0.330384656267934 undefined undefined undefined undefined undefined undefined 1.13007069677006 -0.523192941702378 0.550689015594699 -3.06432014286091 0.74207615281836 -0.404457291970033 undefined undefined -0.526721241038741 undefined undefined 0.316321332542971 undefined undefined 0.122210312051147 -0.104994956252298 0.02282712586344 0.884157752474087 -0.35374390677838 -0.648605184126954 0.292884000337446 0.230174641736460 undefined undefined undefined 0.371085125476761 0.009834761154683 0.832424555189872 0.322459562228836 -0.28261651346366 undefined undefined undefined 0.60846640150554 -0.186021853166027 -0.0203421223790734 0.225626547299653 -0.166960039815759 0.068197121424582 0.284058645370674 -0.357794514004112 0.254417429856682 -0.11586866351792 -0.313193726145977 -0.0352799490681051 -0.0472078431546237 0.144998374089798 -0.0660913369351714 -0.54596968821315 0.159147963385388 -0.354972749785363 0.065539213714013 -0.444438088778709 undefined undefined undefined -0.202262371048336 undefined undefined undefined undefined undefined undefined undefined 0.127201765602292 0.313857898428727 -0.330546930423875 0.312077996542993 0.0150186190680106 0.097631140237846 undefined 0.96025346912156 0.685396277502628 -0.110228025898918 -0.267533801523655 -0.044418036366821 -0.399915889741054 -0.651308604264852 -0.624443088330716 0.376337152286911 -0.0346848875030599 0.174066160963116 0.134403566050665 0.19322986210269 -0.00599486892546786 undefined 0.835128728613846 0.00424565560272505 -0.126669120621017 -0.31516996253553 -0.309826363201319 0.106785081638115 0.523129986965643 -0.454717249135951 -1.31114194598117 -0.116324438236536 undefined -0.249061417281613 0.108759532545196 undefined undefined -1.11622983462185 undefined undefined undefined undefined undefined undefined undefined undefined undefined undefined undefined undefined 0.290591871387816 -0.46093022680285 0.392873250736528 -0.0136160083895227 -0.27850193629607 0.255849449900555 0.0141823246640609 undefined 0.307027774479788 0.24838731592715 0.30456499996026 -0.11845908263976 -0.821582650062702 0.0728418444279608 0.0697449799392444 -0.790684391347412 -0.0602953760870459 0.371797891523372 undefined -0.292237862432648 -0.205633837050476 -0.096917091185432 -0.382507266165142 -0.122387910761649 0.363554247806679 -0.348620630335835 undefined -0.0686159167792848 -0.641576400111042 undefined undefined undefined 0.24533049444525 0.134340097251618 0.700112653253978 -0.461056623669471 -0.50608158023039 -1.44311652455536 0.702548858083448 undefined undefined undefined undefined undefined undefined -0.370605269546119 undefined undefined -2.70604188317556 3.0443599829106 undefined undefined undefined undefined undefined undefined undefined undefined undefined undefined undefined 0.27932233131664 undefined undefined undefined undefined undefined undefined undefined undefined undefined undefined undefined undefined undefined -0.473915678338176 undefined undefined undefined undefined 0.0425956003598351 0.480878731432705 undefined undefined 0.00369896090783506 undefined undefined undefined undefined undefined undefined undefined undefined undefined undefined undefined undefined undefined undefined undefined undefined undefined -0.953724701607408 -0.0135267048045264 undefined -0.476795946266243 -0.109423775606274 0.0597607639511626 0.193433579635093 -0.110627928827155 -0.0659891747155985 -0.45263800955288 -0.542141798548014 -0.815434305059936 -0.829228650632874 undefined undefined undefined -1.3758211871589 -0.181528933967929 -0.136864026822654 undefined -0.402322703553141 -0.188487240661175 -0.566344409461871 -0.210808777067033 -0.78360532455443 -0.46431392352847 -0.086557507882956 -0.162411917440171 0.391093330791968 -0.0697349153840978 -0.689802025870028 -0.487288919133594 -0.204355178420885 -0.309221991244469 1.75224572835231 0.231101846664759 undefined -0.534162352643715 undefined undefined 0.525347475402995 0.25490431740309 -0.230561325790472 -0.14195974900775 0.580615661576612 -0.454502484860798 0.175247023820273 0.131974902383662 -0.128965933956316 -0.148953644290696 0.00807011526258705 -0.0705476495741273 -0.28019636103169 0.303352048698139 undefined 0.145857446226359 -0.308459080964575 0.050707794254631 undefined 0.690475543171752 -0.0416836046832518 -0.758757110098866 -0.615546683205748 -0.17623197864576 -0.586021252099291 -0.27890624013092 undefined undefined undefined -0.16389121509166 -0.508491153718087 -0.329417524008118 -0.227758280932671 -0.0401317742082208 undefined -0.227224266105426 undefined undefined undefined undefined G-194941
G-195285 undefined 0.496692850639716 0.565224251641878 0.367918475841961 0.693959690301648 0.279037881291517 0.850637006965382 undefined -0.242101923644897 0.201953974534604 -0.131931680703428 0.45091879658089 0.571082091464261 undefined 0.569173346929174 0.248015666903711 0.597780003832618 -0.518152883129995 0.306752778927681 -0.200796840560816 0.351832806399393 -0.650232670688611 -1.49997714074251 0.153726577021853 -0.98395368711281 -0.490310288883116 0.329164828271599 -0.0227434384028857 0.627320788980439 -0.349758952533753 0.0912496650067176 0.36728237538154 -0.826925866186587 -0.259448164928182 -0.249974729427546 0.806322275708466 0.546567121984145 0.206930734826278 -0.161072524934044 0.255778697906102 -0.505146483072354 -0.0311314300378758 0.42623662521744 -0.178364587461143 0.021849854750041 -0.597138563773099 -0.235879890690393 -1.0518540383376 -0.0907311832468967 -0.0671330844342464 -0.233113519583688 -0.228269770973355 0.895371766013684 -0.151435306337603 -0.431636108541793 0.157819685480522 -0.282076113675441 -0.325123701132471 0.517480081272851 -1.05066326534022 -0.58606488389257 -0.367288040393625 -0.0150503091072611 0.0803725829815232 0.492348389897364 -0.0355800514747227 -0.0717618806454272 1.0369024836876 -0.089940848336031 0.551633661052726 undefined -0.924769867280967 undefined undefined 0.217750535695489 0.148843195151338 0.440641000995724 -0.699068552459945 0.643604129772127 -0.528420710114204 0.62438598993144 -0.0260609691301728 -0.560547351363669 0.272383201021817 0.0602662282558999 0.312834826160652 undefined 0.106283394479426 undefined 0.647832930573646 0.0442180147514168 -0.551880914839051 -0.705387179877865 0.421553749465128 -0.343625180565365 -1.13038475467082 undefined undefined undefined undefined 0.171445064465732 -0.257236568570862 undefined undefined undefined undefined undefined undefined -0.00383968717995395 undefined undefined 0.0949452160318184 undefined undefined -1.27242625811104 undefined undefined undefined undefined undefined undefined undefined undefined -0.269976177415745 undefined undefined undefined undefined undefined -2.36069884822491 undefined undefined undefined 1.58013491376972 1.22610354391298 undefined -0.0699753751748926 -0.00819885543640951 undefined 0.382109220585561 0.571667054546881 undefined undefined -1.25589723498552 undefined 1.02951904570448 undefined undefined undefined -0.336552274605909 undefined undefined undefined undefined undefined undefined -0.461806475783431 -0.170830813319034 0.833646491257667 0.249198623902052 -0.687465575939898 0.521324967044295 undefined 0.317114965492976 -0.0668013152375213 undefined undefined undefined undefined -0.138946948408961 -0.0945570892405403 -0.281963882984803 -1.40130901049188 0.185651052179335 -0.959349353976846 undefined -0.296846438732048 -0.520452277480764 -0.897971846132863 0.765262826928522 0.200910763604444 -0.503447901751674 0.421954161411868 1.13886249791191 0.0407405885375063 0.328042798482178 0.169203616222536 0.133812242143156 0.491392252836802 -0.182939917341065 0.460164495868331 undefined undefined undefined 0.893188603138262 undefined 0.216392997765414 -0.368590666865818 -0.03940383543063 undefined undefined undefined 0.160080532212618 -0.00926253493586948 0.228259027920673 0.417600013346666 0.0853049385587763 -0.147427729544377 0.0529127166712051 -0.18947281098523 0.262669094161579 -0.346615594580713 0.216406459987791 -0.126365647632554 -0.0601143550949477 0.131766243625504 -0.584068143517152 0.905272311590204 -0.068776864267825 -0.295148843565343 0.479498180997153 -0.5708826926868 -0.0640351131778125 -0.165135870374055 0.0887818791946788 0.699840648874666 undefined -0.441566094391945 -0.318585207844677 0.211702850769946 -0.125475444369103 0.158481724803405 0.284829823459772 -1.0193918767533 -0.408541856576827 -0.0799555706670265 0.390123379866877 -0.00240628013589017 0.286995729747758 0.592998719780329 -1.159164119453 -0.971107573238875 0.788979770187751 0.30093109470206 -1.18453867088469 0.381618907177632 0.121171401978446 0.202435068103 0.535018125476086 0.50376017039185 0.869048039373792 0.223672724618346 -0.0613821038803835 0.116679100386815 0.0254754553059175 0.0158458373308914 0.0275139411019047 -0.326021574829097 0.0759088883250083 0.535686739732714 0.500647908968835 -1.23522176081911 1.61091401730689 0.609685406700512 -0.132538348910744 -1.53891845879414 0.45321101208248 -0.227709493482283 1.31535614671161 0.238372557958105 0.388712480561553 undefined undefined undefined undefined undefined undefined undefined undefined undefined undefined undefined undefined 0.257036836010103 0.263624161664291 0.367719559746257 0.518827013399298 0.508916558711377 0.382623469167058 0.547936406032081 undefined 1.24411523448261 0.574819467591006 0.716489341180202 0.436185100878234 0.118361330669586 0.160319725110392 -0.121015400961365 -0.071006164080849 -0.758646443416087 0.0832421396380525 undefined -0.210498597914889 0.236838141035808 -0.669929837748649 -0.286213699788497 -0.0681715026415795 -0.578029866036218 -0.126451738677117 -0.85048072727568 -0.329957345785743 0.846613741097345 undefined 0.316412321910523 undefined 0.259796486747183 0.277796765694056 0.258063236254916 -0.561405682907584 -0.200569823476991 -0.504437814012178 0.133096289585803 -0.196075045053439 undefined undefined 0.157375151319428 0.281605220164996 0.614516179454437 0.0931627083414632 -0.709181508952438 0.371657376984833 -0.307945792495104 0.551659466056293 -0.344806886729229 undefined -0.275189819909661 undefined -0.510932087182157 -0.21530773633793 undefined 0.180125898672502 undefined undefined undefined undefined 0.346061532799778 undefined undefined 0.0535004120703153 -0.0355342628675803 undefined -0.332225158775564 undefined undefined undefined undefined undefined undefined undefined undefined undefined undefined undefined -0.163441000184092 0.167637414958319 undefined undefined 0.0209315971807946 -0.684884262713462 -0.163231345483062 undefined -0.178638941307387 -0.0903625391994574 undefined 0.0750840844490881 undefined 0.17405710969634 0.206239203087733 0.159780246063052 undefined undefined -0.341368974284935 undefined undefined undefined 0.83358989547108 -0.129886534684321 -0.216390048952858 -1.10289627385522 -1.17930832694361 -0.250714808411752 -1.15039757039582 -1.32169175754543 0.47845098836755 0.333818957623953 0.814084213689567 -0.157174507880336 -0.817594191814425 1.99348789937614 undefined -1.60120588189778 -0.853262702109708 -0.0761889432913971 -0.0363367579925171 undefined undefined -0.0205921718397466 2.27570257729655 0.720429173246382 -0.293167968461193 0.286163739634571 0.263544797913005 0.343180181179315 1.83949931000225 0.384357702873942 0.300880354529134 1.05319105556687 -1.03692870803129 -0.319392180935232 undefined -0.382322260029405 undefined -0.108077830534947 -0.339352380296756 0.325513531659801 0.695017585614599 0.434748805007587 -0.3354218144929 0.00523274593008161 1.36402573053172 -1.35022454478244 -0.0702280495535081 -0.173957490873416 0.17579030751952 0.0772100721876452 0.79153898474187 -0.206515213613297 -0.485014891685982 1.52042150604709 0.526311352701976 0.705188277990459 0.323867951007614 -0.859846091006883 0.0948528181975714 0.293530176748249 0.341203431137799 0.027140293976311 -0.0223327805014506 0.625283208067438 0.845866931843442 -0.290731500439099 0.765698944101585 undefined -0.134235253924608 -0.0472880633494253 -0.13067999632371 0.394324282334143 -0.747565408716822 0.144921429427304 undefined -0.0295198515879838 undefined undefined undefined undefined G-195285
G-197108 undefined undefined 1.07985503709676 0.517972999159399 undefined undefined undefined 0.119784419878185 1.64651531785545 0.57550730869642 0.377870523300986 0.356221521834879 0.867237964773 undefined 0.456407260208008 0.444750510667387 0.410190378695109 0.178537086340331 undefined 0.59312975684651 0.180966299008196 -0.0724614705234714 0.0495052637527493 -0.24834024127783 0.0286753805950113 -0.466948423881361 0.0189067053045822 0.413341498002559 -0.278599518336991 -0.522358211801075 0.2562566826739 0.180705587501102 0.893899255168071 -0.473348853601113 0.0486561138454036 0.0935189790540285 undefined 0.182487546958232 -0.254703613011781 0.0225022719201284 -0.0315124084205234 -0.307602075219194 -0.147184985740573 -0.0925307206157182 0.0893407330694238 -0.0704272408380735 0.205770032871394 -0.0907059406098227 0.408306176718375 0.225325195862318 -0.0254887303151055 -0.0478355410161679 -0.36778259953304 0.592663541360311 0.0631045273070523 0.0508926328339498 0.0214603922716528 0.405761249124163 1.29465896437973 -0.376821422884465 0.443015925735248 -0.122745042410076 0.273594334374501 0.127237453942962 -0.0556965986946221 0.181694595880323 0.0294540609473142 0.853575060665433 0.414957388867773 0.608581803689825 -0.282997004102377 -0.000729845017099606 -0.0621232279728172 0.691346425396492 0.0264229659155184 0.160931093176254 0.25339222251538 0.371338276132761 0.0175265036555228 0.897467783540023 0.071516619444914 0.696765569952507 0.582506785232997 -0.00796984467664963 0.691383439265687 -0.145241476022503 0.113252962593748 0.540146260926322 0.328410981063891 0.575773063678612 0.107712756057593 0.337973635693816 0.12229604104545 0.119529582064439 -0.128174431405302 undefined undefined undefined undefined undefined 0.10606905893444 -0.835774064342732 undefined undefined undefined undefined undefined -0.742521710366555 -0.607995167074929 undefined undefined -0.0457780803315562 undefined -0.581789935816045 -0.581339114470926 0.352693379730442 0.536766917267607 undefined -0.663561447203404 0.297890298862702 undefined 0.625448619075064 0.933691689257756 -0.511040388992354 0.715333641567687 0.550468137369738 -0.142149756238808 undefined -0.637670807522693 -0.231215710439590 -0.318051768417723 -2.93061071990731 -0.421597119047347 0.235483331386408 0.332623601794113 0.349974346108451 -0.221918014324723 -0.498494221055227 -0.0500740602878995 0.447323301322553 0.507011734880507 0.121087403910830 -1.40694422011558 0.146206445156816 0.146996308293423 -0.141873694794548 0.0254625237591988 0.319235987732466 0.276393168118293 -0.684314942602569 -0.0392612680211073 -0.148144544531819 -0.489503169189883 0.438475313043519 0.205947027365964 -0.00425510685810337 0.450298456806076 0.948399086682501 0.26677977012781 0.0322641636188674 0.273781219796051 -0.210518117863131 -0.287331246557961 0.225477344807322 0.551173419963888 -0.0566889239400883 -0.760974468064775 -0.508932418136271 0.316279375336105 0.294425475088699 -0.101107711884717 0.294499454878887 -0.158417188807343 0.0269896096178854 0.356600125959467 undefined -0.460607383113237 1.12122565375644 -1.2110634271187 0.378985739732531 -0.128857091309436 -0.620870705652896 -0.0707025194824809 0.938063008147187 -0.271594555893278 0.127138758354919 -0.312095630531349 0.829037052102958 0.162318038597311 0.468391403748566 0.0340640770209611 1.42630744768313 -1.00650166838983 0.114729418441886 0.130128720565021 0.218038701619807 -0.0108651121122830 -0.067832941718918 0.087774809307411 -0.131909168930385 0.272466946750904 0.168779491217561 0.00828212286264574 undefined -0.0869975874248556 0.641976575556518 -0.0707075616193116 0.245460190727011 0.209390717019216 0.176437184236562 -0.107576058771173 -0.891643064338572 0.203812191307373 0.468344914883419 -0.749990119016454 1.03479287255932 -0.134057129939805 0.338817508834213 -0.148220139337379 0.35354121878358 0.0517997245725041 -0.16322722798952 -0.20776681437966 -0.279510656809956 -0.32198584263686 0.826103829280752 undefined -0.393647858878705 undefined undefined undefined -0.91582913250782 -0.865296188757217 0.280207012656362 0.411840616265904 0.159790021832364 0.382448620030877 -0.770073977096194 0.0805397768229366 0.976395570128398 -2.01278597728438 -2.15150041565304 0.967215407600017 0.778084456508187 -1.31098002209203 1.62796984555156 0.456307341466523 0.84972550383942 0.320734844231527 1.26630501431078 0.9128849555784 0.111146473259858 -0.229730394478015 -0.662259200969304 -0.558339382919717 0.174955287909262 -0.494861086573104 -0.377841654684611 0.588466780692162 0.820929887627644 -0.25594527921703 -2.18677609153973 2.26142616131825 1.31525790189287 0.126639473388236 -2.16773934181756 0.306305193138362 -0.751792280667303 1.73080333391395 0.381223237136618 1.47040186434287 undefined undefined undefined undefined undefined undefined undefined undefined undefined undefined undefined undefined -1.36930516967008 0.508342137753123 0.117642349861757 -0.370072964803187 0.271182044447603 0.945316781975576 -0.601638064404277 undefined 0.568802487301483 0.800484769536515 -0.404704658172371 0.389577731347478 0.337008942808323 1.48616883436605 0.282498123022295 -0.0821716018020098 0.188117447957108 0.136286150823066 undefined -0.41743565003455 0.85588581139678 -0.200044158321306 0.111067708267596 0.773427644695326 -0.85392057207155 0.807887494076802 0.70532721592795 0.131278089454478 0.114404868623204 undefined -0.239128310605969 undefined 0.0205745493942384 0.161197255603344 0.174621500967426 -0.176170666935779 -0.136068232430514 0.919698534977396 -0.530823299994488 0.403424562441524 undefined -0.254043249562137 0.229122583365928 0.382056348775832 -0.111711899646863 0.369017991288894 0.724773520741486 0.0700455002727534 1.22613457335556 -0.271647556455413 0.388937123368276 undefined 1.02617916998052 1.18047590974898 0.198071335306956 1.77871763049859 -0.261304025278013 0.728050405399213 undefined undefined 0.197437610662088 0.104119167699446 -0.162079211587728 undefined undefined undefined -0.855274084070523 0.791039778825779 0.311201969893443 1.19959094913954 0.121859632928851 0.174361306140483 0.189109637997375 0.0743903139544262 0.32224562941804 0.279158627950924 0.637891409210928 0.333896160030884 -0.261057239312002 undefined 0.156930318625284 -0.709933558826238 0.184576277863119 undefined 0.0565102633454764 0.301653925752241 -0.537679891789615 0.240363688694829 0.205854017696797 -0.672916903327682 -0.651403961894909 -0.52799968761291 undefined -0.130525554212989 0.368781569434146 -0.367071769061313 undefined 1.23064373409589 0.980551568728602 -0.09122268130203 undefined undefined 0.345501450711648 -0.224248617105287 0.145798226505068 0.0273096979991507 undefined 0.438131968560532 0.675314968698592 0.76232186597585 0.405429272058761 -0.08134444180018 -0.182620348050065 0.376207667981932 0.187820574140714 -0.78364493113903 -0.075856580628665 undefined 0.234880370659676 -1.11968266707474 -0.070667392614304 -0.170833956605854 -0.512547189305657 -0.266409396540578 -0.451369665164549 -0.348083156699643 0.294097258105397 0.258771966745087 0.308150969666427 0.544671124779436 0.376700893847392 -0.296404245211457 -0.117008072547465 -0.0092877683923458 -0.0259619040475538 -0.436027969812539 -1.66377218653312 -0.139609883854357 0.501489200505546 -0.180053098858361 -0.0828407736682149 0.238825202278434 0.589891699834052 0.407846835318685 -0.10169592870872 -0.168304720139018 1.24388814705138 -0.878482264858812 -0.511125079989734 -0.251821497712902 -0.616525520585922 0.330760858249505 0.370711705647791 0.293644779261914 0.356411184186785 0.501954193876621 undefined 0.525789373238217 0.54949927960177 0.409892048724661 undefined 0.789029543654514 -0.268377839172102 -0.10078128125782 0.123220282093346 0.542964664162948 0.00432662938687045 -0.742080526225184 -0.00375536967911572 -0.250372401747853 0.253125083012478 -0.87521066862125 0.0904318202712062 -0.155736317248213 -0.469285526836003 -0.0741257256133031 0.194901757545376 0.126109090832768 -0.336562853652237 1.15185005997823 -0.39028375400735 -0.99708267949381 G-197108
G-197763 -0.92955965787235 0.219355799279988 -1.20296905849225 -0.629825635112999 -0.0855967467406885 -0.468642775165822 -0.455037957983811 0.362443721912634 -0.544510619827657 -0.37237931714706 0.0315971129892293 -0.395264135217309 -0.303462958159295 0.152449387003147 -0.582245843289791 -0.231228776115592 0.0355632497561027 0.801230224918914 0.557615777407946 0.827326763990347 -0.278807080306004 -0.704422014982213 -0.271419818005344 0.29458178924978 -0.161752495089703 -0.791624820430557 0.454470605586193 0.526503610628157 0.93201649519121 -0.403034619820361 -0.00142248291429600 0.0226667158535429 -0.439511165636573 0.101904441703784 0.414508994115170 0.556076690718475 0.876820932377867 0.0346887196527659 -0.150963587953328 -0.126588502548292 0.84748409373771 -0.0193563278162392 0.349678416917686 0.195059399261432 0.565378495619371 0.977895246509837 -0.912848107157735 0.97565178475206 -0.343821735721813 -0.0760648560707258 0.188622454253141 0.512404491566177 -0.0565967216759785 0.066606272000885 -0.000142615957120298 0.651881443824398 -0.257125829933478 0.242036812451794 0.750780407437369 -0.198746377867373 -0.058394498255189 -0.032416909352788 0.341093066205917 -0.130950775381359 0.239528086597848 -0.664675450780467 -0.281500039250148 -0.165056867121834 0.52660245314485 0.284435687312387 0.381362139189853 -0.636092611096426 -0.287455836202749 0.193203954738266 -0.176927543856276 -0.111356805740506 0.371633650883956 0.342231989717652 -0.0828621949038481 0.288634000220949 0.0406794488299358 -0.462217032897093 0.419906377402818 0.0206786871604097 0.343040098443580 -0.812921202787119 0.589878892927532 0.0485715556170803 -0.0265752271194255 -0.0752799063293102 -0.351205844809535 -0.428994523995803 -0.377559413309354 0.866335375196164 -0.898705263192433 -1.11475318520053 -0.261782090093305 0.202745897396932 0.0295916001929565 -0.603365481023366 -0.0515294033260557 -0.9015740370051 -1.65360500859774 0.326465291587075 -0.454243576578584 0.260807130326581 -0.332851803688817 -0.803908363407167 0.688786639896342 -0.32848087443151 0.266972236721968 -0.0571875332134233 -0.7989785533771 -2.65147500731711 -1.05188225563358 1.71977825475732 0.971796955701616 1.26407928488232 -1.45476148509489 -0.9709036669871 -2.62065671055704 1.40584347008134 0.798623079233936 1.02161528720525 0.954358391664778 0.683330281399026 -0.129338099070990 0.872573728476994 -0.510160449099943 -1.87442183610715 -1.52552237127549 -2.46537274938488 -1.70402417770361 1.70563402659395 1.53154496257835 1.58094176796859 -0.275518324602918 0.0814101812905852 0.0922510253519093 0.150509292340398 -0.11443850116064 -0.0992988259268644 -0.197889824573400 -1.36057972603668 -1.22703796888967 1.14778171143492 -0.217122962228658 -0.0144243338105275 0.151037929763785 0.517338543233397 0.64784973056948 -0.263598472966251 0.120079605443258 -0.302769045704653 0.170214213227719 -0.406158039561450 -0.512662609291842 -0.37464198223761 0.114285575380489 0.0608335989846321 0.139223274883150 0.133980731707370 -1.05213840845336 -0.295260339821776 -0.422531018130548 -0.422826811165541 -1.60583687111651 -0.611301261501938 -0.351422148975648 -0.233012217182045 0.467383776452963 0.245013994646865 0.00684165098102605 0.295067930285984 -0.356263900353761 -0.285486612587783 0.359372675186482 -0.448859528509221 0.283643983761689 -0.304407139744462 0.375887994890783 0.176048602747961 0.145432930412989 -0.065977946472711 0.477278947724538 0.0296032668435274 0.295840512351935 -0.185808530888630 0.650912878520945 -0.3469206189169 0.181188015927157 0.341272795397445 -0.493517529265423 -0.180436956844157 0.182627148395778 -0.0112029428937506 0.223270399898289 0.102522659361908 -0.0821899367226288 -0.165681720319807 0.199549506383001 -0.223709191605023 -0.0419373905901034 -0.411252272490492 -0.188197641397019 -0.0358479468328383 0.297796078503218 -0.452972538427828 0.263611852332333 0.016388985841497 0.553789313015446 0.457801455189893 0.280190174469506 -0.332123887910754 0.211702314699373 -0.364642254269483 -0.325825764756916 0.569915055289044 -0.286615594917836 0.121543111614668 -0.14921193761626 0.194587405443822 0.364880026494992 -0.469281803889337 -0.258551110434662 -0.128649900203549 -0.415773688599201 0.121311301048135 0.228628663392264 0.696375648977736 -0.563024162544467 -0.237750094751704 -0.264124230046688 0.230447631398532 0.312119116596581 -0.435849465535569 0.0838621333968417 -0.167373250932029 0.323565120378278 -0.129569880339917 -1.49214877634819 -1.50348030929425 1.19409005417686 0.705560973954487 -0.735051499668929 0.36566253968419 -0.0184456671892785 0.032324176635125 0.0462894047077942 0.371163750679599 0.970120072521458 -0.020921897109316 -0.18723316860134 -0.21109080575322 -0.305470480825977 -0.181532490571897 -0.144778341369605 -1.00081923421121 0.298882626792127 0.351159562100032 -0.0791398421400399 -1.62864401104468 1.45529243936716 0.390552286293159 0.00684900915950505 -1.24755347958020 0.442175403890383 -0.69999606876987 0.0428381756861675 0.244346872117159 0.659573642297551 0.0671413042387671 0.106018876139656 0.112905613858672 0.133407174965621 0.266664105898256 -1.3905094569452 0.577870878641804 -0.00559919939511550 1.62233075239425 0.006462992779689 -0.686141860765381 0.571378942718848 -0.538189296525574 -0.378607766689106 0.328790218483312 -0.0695734770200195 -0.244284980253283 0.36472268160057 -0.100867937038266 0.755061393360438 0.0619531819176322 0.248300918577411 0.025820933418097 -0.180033711691039 -0.0677868005746197 0.432728805392837 -0.0092133934511223 -0.179127729724416 0.0848471780500475 -0.076302591333633 1.31917524773317 -0.838837144367367 -0.173454138800554 -0.712513552439425 -0.60851652184954 -0.294553318249447 0.0631025295164555 0.122260471050731 -0.420907736990193 -0.314198693951063 0.610229539121897 0.752393829009411 0.0418186388879604 -1.09414823458007 0.460840037755825 -0.117792867837717 -0.280848739470644 0.0260237074621658 -0.499737334056763 -1.21490236223221 1.14494450609694 0.209166144693976 0.209619016487484 -0.064257714139316 -0.105024871618296 -0.0616974637265564 -0.141811696984298 0.480903016986259 -0.362359870940029 -0.0857312192249786 -0.865402807993951 0.735968904603473 0.340565290750497 0.0958920087621582 -0.0277853500354625 0.300555667182893 -0.306984516633715 -1.05550507742753 -0.226871133188726 -0.0811027996457215 1.34101736326624 0.351911924014704 0.384673411521325 -0.00150833412338500 0.0028905032915875 -0.0365939301401265 0.238807092013335 0.0571855900950496 0.150025487992835 0.308947759808121 0.170180364034229 0.133806665997860 -0.0025599076520191 -0.47794168301188 undefined -0.51794252641345 -0.304599583713116 -0.47047300635372 -0.545595780407512 1.36876150639300 -0.963327254575795 -1.64506448226534 0.462548428772299 0.472329679149893 0.098541384322294 -0.452385001555868 0.101934545831575 0.568823916767804 -0.121424949339572 0.249490039038436 0.0506313153990375 -0.591935609910463 -0.525519044966408 -0.515412502438403 0.163716541137708 -0.280930483509186 -0.128896962770614 -0.66050779627511 0.544053048152163 0.317201533932431 0.470182287296168 -0.140729987449691 0.595787939019968 -0.0467930178899625 0.0361284709350605 0.0935681721635005 -0.0358230831575695 0.103773011179518 -0.745401366955945 0.033516931015268 0.0268698248228685 -0.131053382800264 -0.0097330548480370 0.190767172666923 0.136643515466010 -0.196185674747698 -0.085854656507549 -0.453986086153261 -0.209674554820436 -0.291295255219463 0.076430504547769 -0.405942937062111 -0.0130976625423375 -0.414532152326289 -0.442988079624408 0.162655156823928 0.322611705649665 0.206735455581783 0.145597606768653 0.715881834348865 0.420085867213230 0.582782526871727 -0.171889767511885 0.522771662906124 0.347268380947404 -0.443465605924937 -1.15416900660662 -0.9927202641501 -0.393261251039616 -0.347934190015457 -0.739839315577630 -0.257134706504568 -0.00558070545942345 0.224647378041545 1.09310577628436 0.133254344993991 0.156523373764099 0.291285628122343 1.61367564685761 -0.631619416867955 -1.07471524922259 -0.504030340390778 0.135385935609224 -0.850602618955236 0.411744480299076 0.408225099954041 0.204577802965789 1.06264820083767 -0.156364536344441 0.134908997745273 0.234349388845152 -0.262226403068641 0.43769577326611 0.158795001931679 0.563543245099434 -0.10556134400428 0.012650661237066 0.172697043015987 -0.346614503768203 -1.06537278527524 -1.05135755315036 -0.405731889571717 0.201493030255975 -0.502388425616593 -0.986504632606798 -0.594117858027613 -0.230145880925796 0.151414991057580 0.0111219923833561 -0.129181220498082 -0.217951413707888 -0.120459953969490 -0.0123343369495191 0.145481402259843 G-197763
G-198157 -0.184893609009911 0.352170121398748 -0.229922890506039 -0.468805948819613 -1.24344964908594 -0.264179332630061 -0.165688503594531 0.609639819880748 -0.214071749152443 -0.442649862316174 -0.203881720672696 0.0252602537505613 -0.385245417224997 0.184786988481138 -0.624786405698877 -0.485961910996099 -0.227504681811105 0.431910728687098 1.90902419895698 -0.062509488164114 -0.0920600246269467 1.16374153853894 0.581849459913104 0.0582097472200755 -0.216696352917873 0.129433191236125 -0.120969182499674 0.432676306243918 0.0504727662652149 -0.681442632794362 0.582011315461973 -0.673350236969265 0.358566200260614 -0.633938646726529 -0.200719176920909 0.154066436534718 0.0731145859582245 0.614599991900533 0.467724878437017 -0.452755180246282 0.957345798655036 -0.576127935302011 3.96977228475995e-05 -0.0139471284139965 -0.200725964126440 1.33249923945844 -0.248002547040771 0.362975718073246 -0.191248290520023 0.453204348971477 -0.725708834997825 -0.168073068632107 -0.879490545260856 0.4408821083143 -0.0710792587493199 -0.268730973277983 -0.393341969464776 -0.270438982828273 -0.166490552124761 -0.143974264957898 0.389277990172327 0.188345886067794 -0.338876184103993 -0.0898361191829302 -0.182650175029771 -0.40759336360163 0.084034919168187 -0.168328128027014 -0.295145617115651 -0.33208468345997 -0.18756463346469 0.0637252367873291 -0.44925998963199 -0.207483934759309 0.016423325118887 0.265623581634632 -0.142034867615207 0.0482372897599301 -0.189490540500195 -0.889755922869714 -0.374859774785925 -0.272785617287143 -0.110693879150161 -0.287901837822867 -0.508669837959472 -0.263018657557408 0.331106669939117 0.286306927136751 0.175596836474816 -0.106711066472402 -0.169147722231083 0.495021205793581 0.0938164969628623 0.151857605211568 -0.274633947329594 -0.0482488791222764 0.0138042878190419 0.686105215386359 1.28136455916129 -1.56010372805139 0.604259826838424 0.223979282497497 -1.09308110606950 -0.079378310602924 -0.514850353810786 1.27762086092665 -0.151403691155191 -0.0474329262379515 -0.234135947290038 -0.210719864507707 0.0818015889170667 0.386682536548259 -1.74419308521435 -2.26227527593227 -1.03737758212114 0.931872164644099 0.885982824563863 1.97716117828935 -2.70037064008606 -0.994821067308206 -0.800813426587002 2.33161345731234 0.173992027237703 1.04354566492513 0.702225214333646 1.54487277290109 -0.883386133000518 2.50776118148915 -1.31978824235109 -1.23926656707491 -1.93110597421323 -2.71904007163112 -2.31906422431892 1.60043604829045 1.74689539219910 2.70106977394344 -0.236029608958849 -0.8477010858406 -0.051370105581213 0.0766894642248604 0.176765635555109 -0.170563905011781 -0.439470440688176 -0.281663942098549 -0.103632065970144 0.212195702888779 -0.462885721462763 0.172985012656063 -0.616439049954068 0.242787356574909 -0.239634441950047 -0.308050076285849 0.250827127651916 -0.327285562832632 0.204761931809964 -0.222986718587827 -0.0832023596014694 0.163997511077665 -0.326037692710719 -0.236861708734648 -0.596710816356628 -0.72535715193666 -1.21663709235377 -0.957919588450894 -0.715977312623528 -0.087863736722399 -2.01618191032927 -0.562472954722141 -0.045746918875253 -0.00732629093080028 -0.345001112121439 0.283352547558286 -0.394816278327001 0.374094134854665 0.0806700470735145 0.207957904943118 0.236803428637106 0.237354300125687 0.541384511584678 0.378291324815753 -0.190747642798645 0.159244981631913 0.297425460235425 0.166895015445439 -0.0640844388751542 0.0181091327134659 0.0163321848303557 0.146636728132767 0.139101673765161 -0.158852950268347 0.0329611784822475 0.641595568303513 -0.601323205268417 -0.412256994152679 -0.065004729249424 -0.0480822552481701 -0.112817564977753 -0.0450379051913793 0.130815784053699 -0.100642096716455 -0.0262644377901198 -0.0563718301253084 0.363444071798333 -0.332041510235390 -0.467598444510585 -0.0405210697270943 -0.237092633113134 -0.0924879677005491 0.103069012352627 0.291983357742592 -0.0723986296289763 0.0452471862338406 -0.100666027893917 0.354500076632471 -0.216768119048659 0.272886083277262 -0.00957931138412427 0.434567413873479 -0.430380681808321 0.165162737727169 -0.486328870283339 -0.602421881354861 -0.251576510593006 -0.486279467777168 -0.0857124222161927 0.108859873526733 -0.158754890875618 -0.621737710675272 -1.33993594431553 -1.21553456850415 -0.34027108184102 -0.400320879490652 -0.980719586117321 -0.488636505572099 -0.0912896047927047 -0.00452819473815858 -0.316362850590469 -0.14860894002756 -0.371890791027153 0.518068777747865 -3.69610360100657 -3.23616697746165 2.82557466106983 2.41554349591844 -2.74813342712013 1.74914501711199 0.515449179812384 1.21956476362760 0.472583323505578 1.11570596087685 2.29449743383994 -0.204846603583547 -0.859445053583443 -0.935694702474227 -0.704510015012432 0.290640287369183 -0.258028608181516 -2.15338356716041 0.923419093055712 0.903012715819262 0.522411052252236 -4.05518267684837 4.43711695967240 1.22048950582961 0.336635775052190 -3.79439978224327 1.54335284047689 -1.31010401051084 0.671082403579061 1.10851524679671 2.24868459718244 0.917920363593752 -0.474603626584766 -0.511234460503542 -0.401508216216186 -0.525012244454927 -0.48655450532631 0.0325394453649083 0.0621906419355378 -0.0937658779916746 -2.67790870705306 -0.00471898285737815 0.0372618194269725 0.146300970178013 0.312984987218283 0.178360031125542 0.13052552996613 0.161509013687136 -0.0613796506710545 0.0301627738888967 -0.823506701952663 0.163148818032569 -0.0878408576013952 0.0013866776356952 0.00137694678144485 0.0882958241222624 0.274739765134433 0.073021669016204 0.051227224000491 0.253857352678239 0.0896644625728769 -0.317180886332364 0.106990272351196 0.388357350092093 0.186104105431607 -0.00588547089206503 0.133732862486416 0.136600658330824 -0.433974714388287 -0.719974199687502 -0.312900238362545 -0.247173179041986 -0.336735156107802 0.926477714282464 0.318175167788241 0.259179987500388 -1.17535881563255 -1.62956477387191 -0.469045924658062 -0.284246179299647 -0.225432943665179 0.0969209665320054 -0.342128417272894 -0.182669190837459 -0.552902452512779 0.0498902282922735 -0.293326384472495 -0.448426820573311 0.315767338896853 -0.0747426250402779 -0.359507713039815 0.0297594259766993 -0.391266894163269 -0.734734596860901 0.156654119005561 -0.0211949733415127 -0.786118550177438 -0.0142839637897296 -0.0926123056668884 -0.158762486057813 -0.631643943259548 -0.211297923091347 -0.220460010588692 0.314465183444332 0.479912779067515 -0.0487591460333245 0.378469417778674 0.464369326347699 0.41346480492894 -0.048292066194131 -0.398587767338726 0.0245124280135034 -0.553116938391452 -0.109764481121147 -0.260989029719082 0.316159603218846 -0.224166255090016 -0.85702090325858 -0.302913958406725 -0.472368075755853 0.679623490959001 -1.02327094557604 -0.855777098630583 0.209783338785327 -0.128099887246023 0.0371062636905837 -0.082747427547228 -0.129642065864733 0.157439465587134 -0.244685397975492 -0.265338499219451 -0.84984518411345 -0.357886516406439 -0.495780045988358 -0.180522617882665 0.0242359727449060 -0.239961572712106 0.675293266295903 0.374629390275540 0.788874313638461 -0.244667965068972 -0.336100183056411 -0.64059405505945 -0.24999090636104 -0.991906304563605 1.38234784620725 0.170429714437216 1.24350257216763 1.21252926715944 1.28165657488577 1.27247979186638 0.965197481432504 1.23879798431808 1.13608083005820 1.1701167033363 1.06730161522056 0.934446263984346 1.07657577331339 1.13601840388376 1.20178284578214 1.15606434633320 1.29143228966868 1.62715930629193 0.933224880799726 1.17761575642924 1.28481930304340 0.93519655263709 1.11286435606769 0.375821117741006 1.42815934055240 0.54513149727919 0.686769995736598 1.73611386708335 1.41317068728084 0.512454843146314 0.245685608553664 1.48787270227611 -0.384524168538738 0.94545047615963 1.16888532971366 0.76066225027477 0.87929647714065 -0.397988668878481 -0.939558333194678 -0.418809146990566 -0.216840461640365 0.483990124967216 0.28857522802603 0.439836021024544 0.0967821653957905 -0.470543570039003 -0.688508989498015 -0.200905549540471 -1.22739309441512 -0.416243396580542 -0.117495178757191 -0.484512792979363 -0.576766618398801 0.0391905213912089 0.370590466406823 -0.545867824702669 0.274241168575307 -0.353381179803993 0.526881478385166 -0.240334147931200 0.285872958694563 -0.0588767425273168 -0.242649758274779 -0.257952694238923 0.0380333733042671 0.62898786404452 -0.744551499238903 -0.537372180325256 0.658521363709058 -0.147011127696213 -0.0166731525349046 -0.672297183581088 -0.274182458776966 -0.780140188485807 0.636682009949048 0.972583556708234 0.574111136221496 -0.838005932610773 0.0983911046308052 -0.244173587263612 G-198157
G-198984 undefined undefined 0.750496966413065 0.260811448875433 0.109399136168537 undefined 0.586953394429026 -0.0458065577543412 0.236155064066918 -0.071397072725291 1.76335664021206 0.0945152497221075 0.0422038656833834 undefined 0.407232042499052 0.511402885699676 0.196726310235071 0.156112771898953 -2.1162138676054 -0.552089646995417 1.42704397404568 -0.175590616039891 -0.633712231913777 -0.517606327251967 0.76529697886017 -0.309386679809096 0.0875092357477465 -0.0298873087127765 0.0644734702106009 0.225268222728285 -0.218048794519841 0.17685383287912 -0.30647375401007 0.170727003819401 0.29420022134439 0.27015544388744 -0.499925133828141 0.519175267286728 -0.200153234853818 1.00938132936633 -0.0329984013226277 0.145990123374336 0.0335485226879673 -0.0785447195828255 -0.584063345166411 -0.72793849663557 1.34058038959632 -0.57758427832723 -0.743878448295236 0.0424901427070807 0.684498228573775 -0.58613714461733 -0.52438484569617 -0.2023483332709 0.021437794976208 1.28903397723218 -0.341343720158326 -0.359600565836065 0.427990219163537 -0.00772240778271954 -0.680485190527063 -0.193406901602771 0.225882398498899 -0.476284526204126 -0.111100342511051 0.207061462751347 -0.139257823808714 -0.0737695445965535 0.452742006586648 0.0364644844768584 1.95342303758019 -1.04778118605351 undefined 0.453533026608905 -0.539058401822914 -1.13323615560342 -0.00574845252229395 0.160122275532098 1.48013757443194 0.591338883887969 -0.123720316172747 -1.57003273883129 0.365438416914673 0.308158632214461 0.225672341936672 -0.671199219470742 1.25184721222957 -0.484662430890221 0.205288961656752 -0.035959452278956 -0.582666368250984 -0.253380244792948 0.035618352608056 0.003462073980669 -0.922190153266891 -0.259681296349068 0.163589679897567 -0.124072697972864 -0.298667626323502 -0.176437422942702 -0.237404711121433 -0.0105124384409018 -0.137689614410568 -0.19284715746383 0.290999656928281 -0.521315549335603 -0.0693509532121393 0.598241034238014 -0.252566329008323 0.261492821490503 -0.164653435315327 -0.508227927032728 1.33452011172029 -0.124922384340246 -0.110798124694804 -1.11227255235216 0.328442822166914 -1.30034110278280 -0.135410627916187 -0.0675430615308976 undefined -0.520516332427153 -0.247215626640925 -0.660494182100478 -0.0940707511077663 -1.15835436974483 -0.0840408780780172 -0.916608024503539 0.597591891047071 1.62097467266542 0.555549845991887 2.05517326937864 0.160908807664795 -0.0268920722977936 -0.920549174128502 -1.12373512438171 0.664659675331074 -0.451619060861356 -0.727351051528784 0.5599180380456 -0.488895179652513 -0.331732975444311 1.16143318971373 1.47757926481045 0.0989070229132994 0.91073523064144 1.07337261891086 -0.075591714913827 0.229651576214028 0.0428875802105545 -0.653573276376957 0.113548267846989 0.525409250405678 0.86916409371058 0.327008961609154 0.000995876825582442 -0.139162792448720 undefined -0.109590570023268 -0.562856128680833 -0.0800283846384736 undefined -0.0341232963284795 -0.381028908278923 1.48918247602281 undefined -0.82064230922408 0.88625923992195 0.78948109757865 -0.0800498260166452 0.396414243629654 0.098903922828228 0.336464811825775 0.160005740779624 -0.496019170411966 -0.389082464710187 0.273860262492216 -0.938283133300014 2.25574037174267 -1.47095028014063 0.325837605426049 0.381874480555165 0.0952161273504047 0.402406608408229 0.17125389099286 -0.812834864764514 0.55791035628032 0.000411576780078499 0.033304269976157 -0.70340274109669 -0.499793594714113 -0.392942390914007 0.161484192984598 -0.00714293720123038 -0.516286566483657 -0.0728794410535791 -0.369740553491131 -0.165943207835331 -0.249166712436117 undefined undefined 0.198718681471570 0.29819239704439 0.364382136696602 0.82343494057901 -0.483016888729264 0.747353347630981 0.595698715104802 0.590218087407062 -0.207403183838678 -1.21651720907817 0.934423518356013 -0.302636053137879 -0.42170149948661 -0.179039043392425 -0.28343579275325 1.25913815079158 -1.73139622125208 -0.309218716643209 0.176046650073508 0.222520819599076 0.684352557815668 0.307212436288552 0.271459962198588 -0.0807628412501789 -0.050821195255959 0.744852469408765 2.2747124905091 0.335685126466586 -0.0139908415638281 0.824192426859217 0.420489669144404 1.37825487308152 -0.068092259776411 -1.52090906930162 -0.783417113465807 -0.185928049469376 0.06938400809488 -0.495536055145385 -0.282626355449836 0.0810397947845304 0.25918624521335 0.257571245946023 -0.185270631965529 0.157657235359057 -0.107276265512188 -0.301183283527125 -0.0018240764510975 -0.171227684551298 -0.117677715310798 -0.13263552236163 0.097737735722191 -0.078296157268879 -0.0695310513401112 0.0939778956736374 0.525837907084577 -0.0948293521920898 -0.192029540147718 -0.565078085693921 0.0368296225285655 -0.0418376513390150 -0.208577945916047 -0.235493948734865 -0.514195916958222 0.0492798324430195 0.20778372757867 -0.436270313266078 -0.121569642099461 -0.127848914726304 0.376451365985967 -0.444520729890764 undefined -0.422199820026703 -0.39878596345747 -0.704793556009024 -0.351605241293415 -1.47862758463507 0.373962025608838 0.00519700912352228 2.31308585685697 3.32872960037967 undefined 2.34725220210317 0.60630994678008 0.109556406892869 -1.98439700254768 -2.43794269119394 -1.47058437979335 -1.19044200695503 -0.868381549991208 2.57168626569884 -0.851704755042721 -0.51240411934724 -0.562022402391158 -1.35322498148934 -0.2712453645601 -0.556143487328121 -0.0315316020107268 1.65854940577096 2.00319090403971 1.11942132465394 1.94808949759498 0.122737133366595 -0.183490548680622 0.573072832041349 0.709389078723571 0.369333623555445 0.395533019359611 0.487324208215396 0.076916648912448 -0.165539931950955 0.0723803649118224 1.01787032232905 -0.561664609839784 -3.21093975118236 0.93879363656595 -0.257314026034127 0.115006770775395 -0.01397635032796 -0.0231381292658082 -2.11907093335528 1.47100549420424 0.0509955529246238 0.545078321127152 0.641418333731613 0.016431506259428 0.121100819534469 0.12484663575961 -0.568719589269708 -0.0201495254348905 0.191513195615410 -1.70594418037591 1.36610901927072 4.17733458402798 -1.17726100713144 -1.48871052844837 -0.819378036550393 -1.28631326673008 -2.03360187546962 0.316889641148508 0.0712002619313683 3.05070577416814 -0.214806065909993 -0.415081876544201 0.106292343302545 -0.189746150965929 -0.02963915892694 -0.063438230581665 -0.305757274090356 -0.139244326121681 -0.093870937887683 -0.188275407926576 -0.268034626027038 -0.268060378685756 -0.275780477501507 0.0698091058685747 -0.00702537273618450 -0.423123423445671 -0.076883768061392 -0.353299878687136 -0.351469085613307 -0.341398572342969 -0.278542351841550 0.0323240647817005 -0.117794701383156 -0.034963207479496 -0.153329220457981 -0.0927845427980695 2.17710583910859 0.795306550107579 -0.010550848058136 -0.60315598163522 -0.948815204278098 -0.566781253554744 -1.61806881283303 -0.732790819543942 0.466857989686883 -0.444729390236217 0.658497877619034 0.0608604979222633 -0.423533353375033 -0.109652154494603 1.40592682466724 undefined -1.73795361009054 -2.32932715794884 0.869371849302947 1.70518538261071 1.39170071618817 1.41136996130663 0.893114730569751 1.06629180937194 0.515003512388988 0.505329300721046 1.06599168993895 0.844374127662284 -2.72004844214716 0.908461776081191 -1.99486528873078 0.948982903947012 0.98367692884528 0.942623449692135 0.792713615724584 0.743132993771185 1.41336648419055 1.54392530155632 0.648813402706015 -1.87191065049912 0.901017380884574 1.417835864724 0.512766199575637 0.198448418598344 0.373295869555875 0.331688553936687 0.870742280620632 1.25182435235512 -1.41763934373808 -0.244528944226199 -0.678589828435118 -0.54976379284247 0.953938970582498 0.901343462286904 -0.213693001822186 0.349143473986786 -0.143781548631188 -0.365040948837324 0.467286545616368 -0.123180823217691 0.353648315884681 -0.110174472580975 -0.00494027191131402 -0.21659489288413 0.526249810644668 -0.275600385175093 -0.158694664701758 -0.285649802467445 -0.352027432381363 0.0539903503895305 -0.450604239038021 -0.0388965428525647 0.785043386289007 -0.187076775919906 0.00125793667589952 -0.7776520363912 -0.012872995514023 -0.377000628357833 -0.147277933085730 -0.548417940094189 -0.922931917850981 0.304286358504844 1.00285842835057 0.290069582152782 -0.0807103618648926 -0.507270714780236 0.458619156917767 -0.0854108268537795 -0.565064171708712 -0.149279437360982 0.239562169005337 0.327374809750753 0.0635274030938277 0.74897966814179 0.131417251481476 -0.0813995904678767 0.236869385219796 G-198984
G-202265 undefined 0.673234149412581 -0.189337549247696 0.039664390350346 0.0599812648599158 undefined -0.296471288231748 0.44784538607915 -0.842211623663802 0.0456910594559723 1.68488774299471 -0.223089076296825 0.275313969421159 0.133654414102953 0.433789696313468 0.482074182060201 0.214314705633983 1.52417657360905 undefined 0.780209430137539 0.420439804285955 -1.15690684151729 -0.644813605013031 -0.252595210788865 -0.453469510400931 -0.040985630743009 -0.131632605308061 -0.149134921531756 0.230234776023908 -0.306338093165547 -0.576348669278044 0.302036742558251 -1.83054692319054 0.516678711152599 0.23440449438545 0.502099738403642 0.526683854762174 -0.445967746234643 -0.500829333989046 0.267265237996744 0.498664896656345 -0.276062327267663 0.398550942943027 -0.07374383657287 0.015108440083873 -0.693150141045674 0.30156623491669 0.65667866520242 -0.420047210909885 -0.366245953415621 -0.24526913915706 -0.464747996013271 0.756867420336574 -0.231105379717224 -0.500181139790163 1.21792079629934 -0.28091830633004 0.133711611722346 0.73236069133857 -1.19691391707661 undefined undefined 0.138278133460535 -0.0419081878308702 -0.0255157061458018 0.0532065712587677 undefined -0.190232178686028 0.593588591128036 0.192600465177057 undefined -0.278049875455675 undefined undefined -0.624802194511213 0.142797455025066 0.0809025696363133 0.779696667031265 -0.985111087421814 -0.464669108362653 0.175495133596232 -0.115965151797697 1.36686945027665 undefined -0.033055010786768 -0.818012008335813 undefined -0.242475447540683 undefined 0.145633835051642 -0.534779457607364 -0.199735815065493 -0.191421568225405 0.231994868040051 -0.467137816656029 undefined -0.613881220056395 0.827289241083013 -0.374451961267908 -1.20409048929742 undefined 0.27000337572581 -0.171231134633254 undefined undefined 0.710315573919071 undefined undefined undefined 0.415507798014268 -0.285618233134691 -0.680913972505131 -0.41390322450332 -2.70879846601228 -0.949718515127802 1.57609971010692 1.16126270931276 1.45664962436405 -0.79497678652581 -1.21062744450880 undefined 1.35045629077309 undefined 1.06530859259726 1.28950777046824 0.0389044954686715 undefined undefined undefined -1.67138934767673 -1.20180190797465 undefined -1.09001443803348 0.890125276373128 1.48830519241434 1.09194396784703 0.217139758526049 0.743408646788487 undefined -0.515952179389529 -0.361078427132886 -0.197610765363617 undefined -1.64045525526859 -1.63888058914374 1.16431686147107 undefined undefined undefined 1.31032901126508 undefined undefined undefined undefined undefined undefined -0.623205564536207 -0.275933151908202 0.0670363175480801 0.579093914625126 0.385997252264858 -0.167807723237134 undefined -0.583057605678739 -0.471884773494084 undefined undefined undefined undefined 0.118900831761128 1.71124014799089 -0.0269066926296126 0.594394321953379 0.267337971262842 -0.596711875688692 -0.79634070415582 0.907873143189786 -1.60396672811887 2.31429781966951 -0.170243267119215 1.32028113065688 0.853186580285302 0.45509768362896 -0.587597797416398 0.751238742261114 0.0547968946637347 0.169392106401197 0.172985659912626 0.981388321775128 -0.673410917161474 0.149139137258475 -0.64159766124094 undefined -0.0708826459059573 0.463858279233918 undefined undefined 0.311216796240503 0.486767983555152 0.167912649740196 0.181410030503982 0.104202314990635 0.506325138147973 undefined 0.00280509687269337 -0.174005522921501 0.26021042763128 -0.241845198465104 0.00357136992446705 0.280076313153833 0.316957013306533 0.190654281433295 0.503404521863693 0.117919084032856 0.424855804443014 -0.23445872449955 -0.0236305239549672 -0.166539967711678 0.23660237564771 -0.174823385112878 0.547462220364478 -0.397471022980053 0.508466267610382 0.00763222805978359 -0.260462402274431 0.187437513205611 0.029810180779446 -0.733717939006928 0.0541443074345036 0.139834743691209 0.0127457269123941 0.257525734730857 -0.330348277962234 -0.104382689082595 0.277732460930977 0.078552429420526 -0.115415596702752 0.152278273026878 0.0250218048470288 0.288998447600887 0.245174298949419 0.493488030195458 -0.154280050304102 -0.238841758724142 0.150432403012831 -0.192328233896539 -0.535300079497365 -0.50684932218045 -0.315219676431859 0.0945354209983638 -0.036857840386423 0.45605120577574 0.299459636327809 -0.0555673445855636 0.113450182361523 0.222862057680338 0.0357230620279925 0.217139056687678 -0.423494516963954 -0.0998263634326406 0.315366539958454 0.720001179596967 -0.827833412300194 -0.0529114926555803 0.043335723010939 0.713686251102828 -0.158282960305179 0.0908028120049469 -0.298068371363682 -0.251242472300863 -0.564253875763367 undefined undefined undefined undefined undefined undefined undefined undefined undefined undefined undefined undefined 0.212054513416655 -0.421264012101936 0.446063109693869 -0.315235793544447 -0.982607380535166 0.114174403063181 -0.974122699292508 undefined 0.119042899987038 0.104010856103587 -0.0128133822829248 -0.576683788345457 -0.723973001040465 0.0513653813471553 0.18288967171179 -0.341418582311478 0.323136169217465 0.374259365077528 undefined -0.233079775908619 0.159991774048381 0.0268256693996829 -0.39436483178123 -0.37871776209553 1.00510762643844 1.24819841874212 -1.47061047703339 0.0955766364266672 0.551431295652877 undefined undefined -3.40830505251534 0.83835546052854 -0.632247398856201 -0.0399512831035391 -0.275336572233623 -1.04166473385006 -2.13927526354731 2.04575772847759 undefined undefined undefined -0.233707717785281 0.0455858783852019 -0.0525058725110057 0.877684470650365 undefined undefined -3.22990301456857 undefined 1.40767868391519 undefined undefined undefined undefined -4.37020344384762 undefined undefined undefined undefined undefined undefined undefined undefined undefined undefined -0.581776762999047 0.815571767459128 0.189895153405201 undefined 0.280873040319282 -0.431303631369476 undefined -0.390975876510735 0.863410938212906 0.123958286926284 -0.556348393431859 0.548154866431783 undefined 0.332511546051984 undefined 0.0686868413428599 -0.155194459364321 undefined -0.186883522382356 undefined -0.187604649450776 undefined 0.475783110762451 undefined undefined -0.705518545254694 undefined undefined -0.769162461466484 -0.993180505425483 undefined undefined undefined undefined undefined undefined -0.26636315670199 0.323290943824558 0.578526609398097 0.325862262183305 1.91117757038042 1.85122243087625 2.19675999482587 1.45835929882488 1.062467525591 0.683911487912809 0.298448452826062 -0.51258036562208 0.87931573152534 undefined undefined 2.01399900473255 0.895484922504151 -0.223591697577112 0.151563588124073 undefined 1.68295652765886 undefined -0.148183465053746 -0.0858040530841855 0.682890046143559 -0.116389693717094 0.113075458361218 -0.495684728318592 undefined -0.0656910136788333 -1.20605810044369 -0.238593641466023 -0.392966538784972 0.386226553813103 -0.526972744838835 0.916616776174521 -1.40282538888038 0.266961302365855 undefined 0.819826617282825 -0.0369882283639598 -0.0318054911207621 0.232159881001161 0.12986658314845 -0.616106484794729 -0.350367503962454 -0.166916552073193 -0.228563366134974 -0.421265644412131 0.115511904398733 0.0153700847181852 0.145812953267241 0.379272537388836 0.269045601983501 undefined undefined -0.510852984642648 0.164607751140773 undefined undefined 0.475417402169951 -0.430623143541929 -0.442085138760392 undefined -0.759473309037777 -0.528061519149315 undefined 0.836554421097118 -0.417769487077816 0.0823797865598443 -0.152416727001484 -0.00323923870718268 0.133119871946674 -0.0033039346976613 undefined -0.189851743483457 undefined undefined undefined undefined G-202265
G-202723 -0.311203732294093 -0.0258712636041007 0.706330855535448 -0.0654829551678802 -0.234338390087611 -0.119627243031216 0.823214608820846 0.635194520546365 -0.191502914564866 -0.28773470746272 0.150725460817673 0.08352867961462 -0.160452697536183 -0.150894556011265 -0.227361136744891 -0.245705706069508 0.615372451227131 0.127348159920935 -0.350938314305941 0.360411982387779 0.0377732637284982 -0.268353631566411 -0.00665674784630177 -0.255962933735471 0.0299626584239654 -1.09476974173836 0.336496195042272 0.390284907817449 0.492775193171248 -0.554150574950661 -0.197330383875629 -0.451858459837879 -0.249772439975731 -0.206885365945231 -0.444041807523286 0.567439816371207 0.812518882583204 0.281733994393571 -0.365835062568646 -0.202969482187083 0.57564346397225 -0.133895191618629 0.458371455627768 -0.117865688525585 0.595194935815936 0.594045122920486 0.0142419225757795 0.0109183367333365 -0.491870045238214 -0.0336843555276403 -0.0534072031772528 -0.406280012944631 0.00234234920752563 -0.0343703849299235 -0.812815552452156 0.560831667500945 -0.424948945593696 0.414180469665579 0.5616169398564 -0.793570605069215 -0.112843650315847 -0.0893911017214322 0.127590748881969 -0.463664742120645 -0.147875469977704 -0.719412492773609 -0.246166309360838 -0.27626634720991 0.321659254958588 0.78314875856544 0.529995201014057 -0.528249990919972 -0.226587445724201 -0.126765030881286 -0.498420606616261 -0.1576924711692 0.25667949624674 0.467776649683829 -0.558893617165683 0.115802525297905 -0.28836964684665 -0.433431269041089 0.880066945772736 0.20118795144343 -0.587137620082727 -0.982723153316654 0.962096097631973 0.262290437838935 -0.449045701615674 0.195442113829861 -1.04463193039428 -0.396946322443817 0.181570987560143 0.591113139572073 -0.983793888367298 -0.472564853563792 -0.894498514617429 undefined undefined -0.530835591980978 0.08457035276375 undefined -1.28978010983803 undefined undefined 0.79016271656721 0.066020652103099 -0.558016764568699 0.344206376607931 -1.49580446366779 0.532422345236575 -0.0490986733390775 -1.35937231563115 -2.02142819795205 -1.83981055801271 1.6669594200467 1.54586603227842 1.29869492972973 -1.90984225019798 -0.984798529686826 -2.35281041476026 2.13150828185547 1.00820078932118 1.02102957766468 1.54871544084988 0.435587932850269 0.427158731207105 1.09983642121788 -0.605957649304173 -0.910540750220141 -0.631356398709308 -2.11048969864748 -1.06689674065866 0.808389521874683 0.594255573041824 0.925978168825522 -0.249282049931688 0.305571505119912 0.343655907542784 -0.0449951766564843 -0.176238882160443 -0.220912748724221 -0.172888432235545 -0.74954091881684 -0.630120670466436 0.370470810560349 -0.295582361754263 0.0399542758987792 -0.122948477884062 -0.0798162227974952 0.00176647545059971 0.116203454157802 -0.299295750306031 -0.107285666229751 0.511969244348949 -0.556121384840305 -0.281536356108841 0.209224986703029 0.087224142118135 0.208407294764315 0.391992097440786 0.0850779824324057 -1.10219509708033 -0.141311616018244 0.257017212826518 -0.273202887606537 -1.48149769649013 -0.235780527182958 -0.63665775094703 -0.405719363485643 -0.238527560072688 0.552622251822527 -0.0221921318141227 0.673770374741883 -0.530329147361954 -0.789366105173041 0.630675992476144 -0.484835302734666 0.00108964065526784 0.326366345233852 0.639045341550524 -0.747388111321717 0.118564346359014 -0.086356390115963 0.19930149886773 0.371231485627302 -0.15639094147072 -0.621348371656103 0.655284207783819 -0.134411167451876 0.454796532242666 0.370618920495778 0.209140149374676 -0.1106138899979 0.245951585241053 0.190723991126639 -0.246858308581727 -0.167125218666292 0.068410509343954 -0.283895432021719 0.479416072056095 0.119334849778618 -0.0689040977637898 -0.248965582322031 -0.112216802670364 0.898159155487214 -0.240939501017429 -0.478766626683278 0.065698625714651 -0.0671958306866873 0.403812803336336 -0.769191867617872 0.272437258953692 -0.367778009352628 0.0134719359416611 0.228172734267222 0.0522209819378059 0.694436909269674 -0.137540309617624 -0.223880677758414 -0.248128015116874 -0.731743854553653 0.239277832226943 -0.799294248868135 0.321528710981374 0.477725701427129 -0.500413679739388 -1.16090145200353 -0.725285541671354 -0.642535521988854 -0.872708563134628 -0.241343349676907 -1.93489660012902 -0.561548372174377 0.124542753156566 -0.230670911626309 -0.226493433973447 -0.811172906031 -0.138291990853018 0.171326105099723 -1.83438108663457 -1.39052746092532 1.27756005493799 0.926813582096322 -1.1618187223838 0.500400063881242 0.136177030927122 0.108172004390408 0.0941050308268956 0.312060142392012 1.09741743044266 0.112883101514473 -0.0890107980799524 -0.347413273360713 -0.0902468038693716 0.193365330672302 -0.182045518892291 -1.3346775063239 0.529754422351873 0.0984469072337646 -0.0372794686176405 -2.01305222874976 1.56771009314736 0.318378637018 0.0530521640726089 -1.74104267197314 0.753180379251829 -0.901111019535328 0.446223574297031 0.349698248113212 0.709356547991478 -0.082346835643986 -0.0685148703491638 0.380028269828394 0.188006501612866 0.624620792209596 -1.06001254713202 -0.146844287944543 -0.290755915667804 1.18169803191891 0.243136423588108 -1.48631172559373 undefined -0.41781986677486 0.181767542490752 0.00904451986721355 0.107187899888647 0.01423989628654 0.0706729907362025 0.0160051197821698 0.0424877512945478 0.549861785552507 0.124676509835039 0.291191784709842 -0.0888681039254458 0.396451737095521 0.672038482814001 0.194716291139857 0.0144775330240599 0.00471085458417342 0.0662971054446828 1.01777978591529 -0.65803460220752 -0.358236363733068 -0.513051737983663 0.0805271889420194 -0.1357812554288 -0.0100875521346211 -0.0640504720018544 0.183945874688085 -0.118830642749261 -0.204594646824425 -0.0435960926885883 -0.194769590688605 -0.803115698102419 0.368682685473097 0.63550197769402 0.430667380464167 -0.298467185823331 0.0220311768353127 -0.56985407279897 0.903522164232243 0.295531832132431 -0.555736552646898 -0.570334765448177 -0.0268198682080882 -0.188275914927576 0.095803202094709 -0.0251856390058691 -0.134205016637207 -0.53415168732875 -0.788083941156904 0.972242582314333 0.755538563448257 -0.411294944101719 0.404549770989441 0.417335154772831 -0.869765154713052 -0.723196845656433 -0.178355906181938 0.498459912057813 1.19105597469592 0.265621134870127 0.838289759999233 0.659338785094672 0.297977548727648 -0.178979062620444 0.124341575147763 -0.10316496718073 0.255152833344717 0.632141661878888 0.314974567903102 0.777558904650558 0.121415072721353 -0.121010331165586 0.661795853854837 -0.351652126657331 0.15631655372038 0.117971123456106 -0.252998393542645 1.29230220219944 -0.665691884593029 -0.99485058242423 -0.0262636573319863 -0.0238643108587926 0.346141076553387 -0.0924033942035898 0.153955419494984 0.249371525530623 -0.174052063359746 0.446873069804324 0.244688779536029 -0.811558932474709 -0.811963234012115 -0.954906859605176 0.518305030108353 -0.655056235975788 -0.150552341566947 -0.803360572779569 0.342214084603153 -0.0157124184761681 -0.0518552817630429 0.360937977319237 undefined 0.608306173976434 0.86900232690772 -0.275679409381199 1.5092077832373 0.216219737404497 -0.0697334897090798 0.758527083918933 1.41036956697393 0.92211359534645 0.129500739281074 0.405847104886723 0.290211656364729 0.410078880236249 0.246048266091654 -1.95650284485628 0.24103500831049 -0.264165316362202 -0.0159247512542802 0.145347747002074 -0.318017466463663 1.31506206537536 0.32627146400544 -0.143492205632667 1.23644345997377 0.00980567486620743 0.705005256924451 -0.0787337816483085 -0.332201813463509 0.890086878817856 0.268290840251076 0.369329265046513 0.542147753734374 1.8296792486361 -0.132818283231929 0.0863718289513766 undefined 0.507671500158574 0.550720797104667 -0.197560765856034 0.0398051302702598 0.298237533481588 0.0635304545547175 -0.0264151736878482 -0.111785388039932 -0.0114760987922793 0.914000919562122 -0.444685619513896 -0.483421433049292 0.394237697626121 -0.874894971848095 -0.566647808500537 0.0584825768650727 0.33698625806238 -0.0916103601797467 -0.449571701766425 0.215129171417271 -0.521923754225867 0.176356519447797 -0.761838410473123 -0.115371969464341 0.613311606656568 -0.110888367576029 -0.381503380585343 -0.473784109083516 0.365567121045132 -0.51670846386776 -0.61441293604584 -1.32716259142419 -0.0162069864083279 -0.226408065765421 -0.89538380322315 -0.581187889499974 -0.886359401810099 -0.00102122512980429 -0.0027324080487938 -0.0449841508582747 -0.152280732386132 -0.118413012813023 0.618272576675549 0.546808358692606 -0.220807309586228 G-202723
G-204684 undefined undefined 0.575781558970089 1.14442766962915 0.770754161331679 undefined undefined undefined 0.465733070681615 0.23931402555548 0.445121789472203 -0.0126931689572487 undefined undefined -0.13763060439522 0.641112025959995 0.45052913317023 -0.384241882972217 undefined -0.147400504290742 0.595711155177234 0.447604529930638 0.285332726555167 undefined -0.503592949509255 -0.421484527984447 -0.31311538212058 -0.298008935784813 -0.0565565343733834 -0.165870362844386 -0.858232275195126 -0.398503856939008 -0.74055363598077 -0.645457609634979 -0.447664562299805 -0.726460345897594 undefined 0.950220300982744 0.417197632841795 -0.517589121497807 undefined -0.213021008957231 0.207860682085428 -0.7074524749635 0.335678700721845 0.292564538244502 0.908108891675097 -0.990879540797708 1.17414737663843 undefined 0.09320168928088 undefined 0.350261344054347 undefined 0.329676582817525 -0.64203603419559 -0.165106235445599 undefined undefined 0.660997051426792 undefined undefined undefined 0.248862310420039 0.711019208494399 -0.319171310397525 undefined undefined undefined -0.605235350925649 undefined -0.133524709422646 undefined -0.43282753615156 0.926001988924535 0.70830381771016 -0.424050712178818 0.368291113709763 undefined undefined 0.997195866037448 undefined undefined undefined undefined undefined undefined -0.0277965626416741 undefined 0.279324409786041 -1.01627863340246 -0.907892981358248 undefined -0.0785784704841266 0.678037245567257 undefined undefined undefined undefined undefined undefined undefined undefined undefined undefined undefined undefined undefined 0.376815755427089 undefined undefined undefined undefined undefined -0.883643683499615 1.32946602747780 0.492332629987801 undefined undefined -0.405052136311448 undefined 1.49842217862584 undefined 0.88859494142093 1.18476916672091 0.690017767525595 undefined undefined undefined -2.93852057124153 -1.13127223327081 undefined undefined 2.40856628056278 1.19289177450867 2.39602455964275 0.207831271183666 0.39373887826311 0.122907202443533 -0.110997270134789 -0.304582720134078 -0.618858452849335 undefined -2.33111818824371 -1.69081005950849 1.64936536865133 -0.332667858405676 undefined undefined -0.54361547573771 undefined undefined undefined undefined undefined undefined -0.547711872929193 1.38689069445594 0.801940211332774 -0.336567990475018 1.22740799403382 0.100551553525492 undefined -0.813001386263231 0.606955025048073 1.21791461591669 0.558045256709677 1.04214639878085 undefined 1.26808212251877 0.691641254628417 -1.21945353346481 0.968347763991432 -1.75384051867758 1.52842673727431 1.81553132326466 -1.58265418302894 undefined -0.116339232119342 -1.04604688326578 -1.66230199569487 1.68479937769223 0.244128922051122 1.54786741361538 -0.0407009760299069 -1.70104374957461 1.02996458189366 1.58437219531484 -1.48524449464909 -0.109903878087891 -0.0772175508909887 undefined undefined undefined 0.340258768890490 undefined 0.305478090885145 0.156913761872572 -0.355885184062415 undefined undefined undefined -0.0787955421882192 -0.690193325758337 -0.101224524928613 -0.124791681505904 -0.531466979113757 -0.0849317109537076 0.182650551201187 0.255722504481179 -0.175789573735614 undefined 0.169250103345517 -0.182350100065777 -0.107027755666183 0.126582493905925 -0.0281095508549445 undefined -0.139107704446838 0.872755058688314 -0.0630567829153392 -0.0917663407732139 undefined undefined undefined 0.182400452169693 undefined undefined undefined undefined undefined undefined undefined -0.140814491004186 0.065179910038589 -0.118150471757444 -0.34028836843067 -0.127778083201218 -0.946860836899132 -0.0119971673749095 -0.364670976700539 -0.717644273065421 0.212945028657883 0.412162813425359 -0.483106070332553 0.458296830244175 -0.191206697922061 0.493853999476295 -0.483166593852184 0.26210850038785 1.15890068455072 -0.140073015221528 0.167262860301332 -0.127275293358244 -0.0729544191202862 0.233932120948836 0.047701016490338 -0.46784089348597 0.106418360091197 0.0989388757934204 0.416914514835284 -0.47657243776257 1.06077871552656 0.0337627939146028 0.359985854253653 -0.925844131430418 0.565169878842207 -0.16786342002062 0.0347744353764607 0.23211692759949 0.546168513036113 undefined undefined undefined undefined undefined undefined undefined undefined undefined undefined undefined undefined -0.683181717101576 0.311491451499446 0.213641486449482 0.404387013100791 0.331488612350839 0.614817418047558 -0.161887125777112 undefined 0.72917203703266 0.685520417265884 0.121091385108681 0.230633464804749 -0.127118063623824 0.373591746763653 -0.150732645428972 -0.515019905480697 -0.536483719479429 -0.295025369649656 undefined -0.388188799721592 0.272538919668108 -0.7761419895023 -0.526428181364412 -0.0122351269083882 -0.766785320277616 1.091700741084 -1.00416910489214 0.119306910155245 0.730310219753877 undefined undefined 0.71246024646982 -0.11990084920618 0.11938767526612 0.0480406837149232 -0.124254897885741 -0.847255471679675 0.0384080396560993 0.0138041708232937 undefined undefined undefined undefined 0.345358373157902 0.300288184752693 0.848424674401658 undefined undefined undefined -0.361500454022808 undefined undefined undefined undefined undefined undefined undefined undefined undefined undefined -0.279845224720535 undefined -0.454602999225204 undefined undefined undefined -0.32048044699571 -0.0807202311247028 -0.136390517305282 0.23765780960421 0.232344863118396 0.207310819529317 undefined 0.141519195079413 0.174823852867144 0.119958498302562 0.370849271435327 1.559085189897 -2.17050558777352 -1.89970092153119 -0.386625295501844 -0.0729681445893835 undefined undefined -0.234550198758988 0.403793786383851 -0.309984445121392 -0.00261810557306319 -0.259628814038191 0.699050766501705 0.691726847711422 0.390515227410756 undefined -0.427605520247551 -0.202776909764381 -1.00032499094873 undefined undefined undefined -0.601562638054741 0.679714971225295 -0.272122204322498 -1.01872931979497 -0.236974747987489 0.92020587755169 -0.0519137411847677 undefined -0.271968856202246 -0.598259931592864 -0.0567780202180099 -0.416398038856391 -0.389540749954312 -0.151194275168157 -1.03308767793081 0.128420181933938 undefined -0.632723496174915 -0.194824265978436 -0.272920063481108 0.134395940338619 -0.345432184875175 undefined 0.0207715069366881 -0.124701652019523 undefined -0.0347413279694795 -0.300076358150632 0.137901139643658 0.25319252413658 0.30137852417807 -0.397111579425312 -0.26750321828305 0.252675854089917 -0.95605253098626 -1.35881842215108 -1.48442138469113 -1.75669893502034 -0.813985960169514 -0.591935032811378 -0.209425466414245 undefined -0.557573349324336 0.155643338871631 0.250089409767536 0.365616746115872 0.0567118964744697 -0.439484842072849 0.523804141501833 1.26332296226607 0.149105900329834 1.75429626233751 0.0343630185492163 -0.255295676962108 -0.281556561412376 0.134345626284102 0.418108039731752 undefined undefined undefined undefined undefined undefined undefined 0.243890567842472 undefined undefined undefined undefined undefined undefined -0.493232269869726 0.087629480835666 0.559687473081599 0.229584082845866 -0.0835983739324924 -0.214516262822575 undefined 0.174882568098818 undefined 0.0188620647012767 -0.221803733637620 -0.199029542133213 G-204684
G-204897 0.09161111555132 0.509743386618574 2.27554607220047 0.0037323889544254 0.331357863984573 -0.18306483791225 0.81988713506157 0.596228968775486 -0.018157275074083 -0.300869730154268 0.247442739658625 -0.0420177379238709 0.719947604744346 0.227473577168196 0.134478145236764 -0.126858435152812 0.993360618647992 -0.260254738839821 -1.09662381491378 0.016466955211504 0.187938590395603 -0.88123744969149 -1.44978683137317 -0.344317250068713 -0.0647021160429393 0.69374146115914 -0.096362158014159 -0.312877956459097 -0.70040586727057 -0.309635846981269 -0.7728974538665 0.264011312326353 -1.4209413056858 0.541721708092902 -0.0621791625158146 0.302625118599732 0.287730959486188 -0.371888663610934 -0.824692279901983 0.554468454923024 0.684992248923315 -0.293560895568955 -0.369469410698418 -0.482372834891724 0.364083565482714 0.678696822393889 0.6138584299251 -1.08363275992918 -0.654661127732206 -0.2811515478099 0.370208346112342 -0.436892075921021 0.565446535922121 0.215603321987937 -0.0407529440317891 0.220934207178496 -0.145602707587823 -0.00290953687147777 0.812255929864177 0.0893181876500257 -0.0463633768271006 -0.991994493441805 0.335570182104192 -0.27352449882814 0.27766583685475 0.704031816140732 -0.135128852426213 0.0619922469090408 1.19409443220243 0.215293228579725 0.723219012180596 -0.943481870504586 0.74319851863229 -0.625854361387521 0.131955736840219 -0.463603171787156 0.136439259857603 1.40509311860492 -0.684975059156164 0.81853265784037 -0.561164525976434 -0.922007924511284 1.6541422963213 0.83363263553585 -0.230518127128947 -0.557289962066459 0.37154813203 -0.345836524237013 0.447159343612906 -0.235081174310011 -1.24382777587197 0.00417667239083741 -0.341222504967806 -0.709810871615641 -2.38303755519846 undefined 0.912511487548539 undefined 0.397846381235897 undefined -0.0427219884947635 undefined undefined undefined 0.107143117491704 -1.03882100528307 -1.31564016005613 undefined undefined undefined undefined undefined undefined -0.494746755544551 0.901431413424715 undefined undefined undefined undefined undefined undefined undefined undefined 1.20557281308378 undefined undefined undefined undefined undefined 0.236539976324493 undefined undefined undefined undefined undefined undefined -0.0364213194334555 0.349932798086283 undefined -0.602406152775855 undefined undefined undefined 0.0298336691131863 undefined 0.143140510935634 0.416937132394036 0.807556421137097 -0.419234003809727 -0.71935736117914 -0.457376745889658 0.346626491503359 0.255812084778832 1.84262860741161 -0.436688977909961 0.786401388981167 1.01078010340574 0.700057631543435 0.129558550387459 -0.289470684118832 -0.207655053124478 0.257243807781927 undefined 0.583962106174567 1.30817263237364 -0.0192652281354917 undefined undefined undefined -0.618078842582165 2.54917599728068 -0.620289804693614 1.40573602244519 1.26500718215911 -0.801674730633254 -1.29398374071057 0.842153511055509 -2.28463702403076 2.15165678374091 -1.74236027026582 0.974215685226683 1.26660197760316 -0.352736652307456 -1.81055778436829 2.38625370224451 -1.11587609936364 1.50335805062557 -0.739384066063462 1.24494919932911 -2.66288510607093 0.0154186220654555 -1.51909136714248 1.24465349902346 0.21902809664944 undefined undefined undefined undefined -0.368570142541907 undefined undefined undefined -0.446965960132042 -0.00436426044063687 -0.186171030076643 0.274051969652884 -0.150148524215144 -0.104165139579091 0.247329599401402 undefined undefined -0.342688856602461 -0.781363845207231 -0.55805257936319 -0.0906378353933697 0.0423257023324979 0.097055169261095 -0.189836444970885 -0.0470433393862351 -0.697983025503913 0.070053049477769 -1.07574925802642 -0.73781409623872 -0.567139329974303 -0.0685078118634586 -0.2779891765031 0.322413255524134 -0.297409310915496 undefined -1.05167403863938 -0.13929894442477 0.333533068138497 0.531247801813031 -0.0347821079182093 undefined undefined undefined undefined undefined 0.30193420854085 -0.69495516087002 0.971246884160255 0.323714825924599 0.317442260253095 -0.426125417490351 0.131804547470658 -0.407522167096619 -0.865262043417259 -0.0140197092447725 0.00331335462240467 -0.187980827955927 0.255423963935081 0.336773350250628 0.0430795474629129 -0.154852420129837 -0.262465359755424 -0.25502066399652 0.1524354270859 -0.0302127619020052 1.1525531250298 -0.358358908295742 -0.392170212714777 0.121944462177749 -0.0717261371913409 -1.14244118704451 -0.51273911845632 -0.0255826436936708 0.18028726933793 0.565678245892443 -0.803169341085237 -0.344018368743145 undefined -0.90205249401629 -0.563785095305489 -0.695403479288844 -0.543055480595529 -1.74219349012857 0.825599381866493 0.707825830084598 1.34682063951288 3.32594703291224 -2.24847322021314 1.88840109121952 -0.710875985712377 -0.482292142259881 -0.349403204616392 -1.11415796138874 -0.811236586794241 -0.714435309667007 -0.387102413329686 2.03551553362024 -1.42374677132271 -0.383061757602611 -0.0182340100695111 -0.644806851393405 -0.0629889142549409 -0.190801996456811 -0.1363974389857 -0.188207797707459 0.457291824423175 0.338566363921881 0.268197353183385 0.0979697461604125 -0.389388254752435 0.275955500471056 0.0638574195429964 -0.302219720861842 0.141590498314294 -0.312533118122394 0.293734260649392 -0.210610934407832 0.745937132677042 -1.02947466223989 -0.141186048986835 -2.91215005641836 0.533626356537029 0.625788615704035 0.909406691617525 0.456520262117529 0.272765763216361 -2.88004101348741 2.86710539616219 -0.271446217622824 -1.01791156872847 0.398510015369068 0.337122038397888 0.162037867254663 0.708536452525632 -0.391384002595746 -0.418821181369879 0.595564300883888 -3.13332259034691 2.03859768259009 3.28716063981156 -0.975296370283884 0.175194112665098 0.289425466990375 -0.567633797865241 -2.74364051096493 0.0450371876541524 -0.283198203654891 2.12642514612668 -0.564115003753638 undefined undefined undefined undefined undefined undefined undefined 0.638071763834427 -0.088316483812175 -0.489441972912894 -0.473360295076516 -0.201201059545115 undefined -0.118326274436109 -0.0787099065470027 -0.320033323133931 -0.352105754496955 -1.08509054775679 -0.195866240666685 -0.0778313719165222 undefined undefined undefined undefined -0.299771006348278 1.2902374365723 0.0713331017520495 0.198072204877352 -0.133874175807465 0.263183665000007 -0.107626606538542 -0.206012238986357 -0.0925544857770504 -0.350400430527564 -0.552385337635929 -0.454209043737082 0.54470380359356 0.147104460037816 -0.169545089176969 -0.0171706012137545 -0.12265662054797 0.283982042945917 undefined -0.825555274938651 undefined undefined undefined -0.0252968531887436 undefined undefined undefined -0.864322791368948 -0.516861422924977 undefined undefined undefined undefined undefined undefined undefined -1.4582774197248 undefined undefined undefined undefined undefined undefined 0.063462798686988 -0.590568803485626 undefined undefined -0.242943144205672 -0.330228753383183 undefined -0.419460674896255 0.61966177589821 undefined -0.568489683451935 undefined 0.589479846214303 -0.728578963336187 -0.00511904071233715 -0.89966361805096 -0.615223568294995 -0.883549962246802 -0.154044881247913 0.309374128624372 -0.526729825835897 -1.29008115470102 -0.0525545902120843 -2.67301592079089 0.515440991971463 -0.513872590328585 -0.683348818798423 0.373601140785706 -1.22332370353789 undefined 1.19935307932833 0.665529056563845 0.327534852265948 undefined undefined -0.23757045577552 -0.278423907504262 undefined -0.684607188442487 0.174774490625792 undefined undefined 0.637103370605011 0.142367059158452 -0.300531495754798 0.123221612283718 -0.376173943670548 -0.218227312334413 0.105116226254485 undefined -0.334281414089663 undefined undefined undefined undefined G-204897
G-205574 undefined undefined undefined 0.22887097645596 undefined undefined undefined undefined undefined -1.46813151355556 undefined undefined undefined undefined undefined undefined -0.0301928736189101 undefined undefined 0.289949555535152 undefined -0.710750315086505 -2.54002984466092 -0.722862563094566 0.275754856686026 -0.96648750028769 -0.0633967407498606 -0.30545990780961 0.667841466360908 0.67285394292997 -0.597703191616395 0.213502372341567 -2.86205259490097 0.627637594109736 0.266280909292304 1.46684653445933 0.392982847597116 0.925775657004555 -0.716601569459948 0.933892561142518 -0.734421935826575 1.62185287251835 0.714249234161798 -0.341303812565766 0.093716676727043 -0.768015640144274 1.23899128925708 -0.301592216401414 -0.216827644533049 -1.4550031455401 1.25414783567132 -0.0429391892269386 -0.077623294146889 -1.38358453723317 0.0116962622890071 1.12969309998153 1.58862958423885 -1.0492553715636 -1.37455282798546 1.17493968100403 1.7785544995456 0.826185076075568 -1.11897567269858 -2.69113211957381 0.982335471606894 -1.20533311398928 2.15987850982918 undefined undefined 0.367407361279888 undefined undefined undefined -0.652639040132829 0.496472081149198 -0.03722910961352 -0.0402925910520313 undefined 0.53037484612415 -0.469204215898856 -0.259446590672857 undefined undefined -0.158345406944619 undefined 2.47870269068747 -3.31463959351398 -0.682749776993147 -0.706836009059787 -0.170407705939038 1.25099906026827 1.50572521625902 undefined 0.696987496460705 -1.26677482037187 undefined undefined undefined undefined undefined undefined undefined undefined undefined undefined undefined undefined undefined 0.386367173332257 undefined undefined undefined undefined 0.130020572634289 1.44659173824383 0.087369123509122 -1.43097334364474 0.448937113501071 1.11483514276837 -0.262419377800527 2.68770568023818 -1.01804988912704 -0.673589905646528 0.467346347440869 -2.35682439353137 0.354791588491632 -0.736896847892242 1.72219239539726 -0.380424778735075 -0.551614405987009 -0.674090540192718 1.90921493352112 -0.468757990939197 undefined 0.796477743442756 0.0885997047544533 0.789875058102425 0.441832061309703 undefined -0.617863231648027 -0.0974132472340896 0.824200620396681 undefined -1.28851771468868 -1.63423625440516 0.684545564906136 undefined undefined undefined undefined undefined undefined -0.492465452646396 undefined undefined undefined 0.892068697852029 undefined undefined undefined undefined undefined undefined 0.186754091992567 undefined undefined 2.42854722672284 undefined undefined 0.227072410249024 0.307149566117776 0.101500295860069 0.102199408748334 -0.487502571296982 0.377481164042084 0.48624654164554 -0.366600503837123 0.00758733277111467 -0.599912781872581 -0.490662478720951 -0.250651263812864 0.193913520244251 -0.386441218938131 -0.516253658503466 -0.138400914150584 0.0553385968596238 -0.606435148201131 -0.361475445807576 -0.0975599621822756 0.74893978254898 -0.371392311589421 undefined undefined undefined undefined undefined 0.301221802621681 0.429428537013847 -0.116658201420548 undefined undefined undefined 0.336495379631479 undefined 0.76386909977431 -0.439734660182335 -0.36332236574353 undefined undefined undefined undefined 0.114387292658154 undefined 0.00843981344530675 -0.160984725147186 0.354912479435464 -0.201982306035406 -0.452381827177661 -0.852108440175872 0.0176524023904925 -0.100867679323979 -0.181108935900928 undefined undefined 0.279616435186044 undefined undefined 0.147330354219521 undefined undefined undefined undefined undefined 0.21308891010845 undefined undefined -0.0555891341788826 0.194178528740759 undefined -1.03959254160389 -0.185035938731655 -1.27188071382574 1.96268768868324 1.31463974508576 -1.18922139537074 0.659632023431204 -0.4664816904848 -0.198546562597617 -0.73772991752126 0.764630422648064 1.95320132921836 0.20380166826601 -0.810336382445456 -0.28983816553589 -0.199961135170073 0.222226512364946 -0.064007448944075 -1.39841793917618 -0.0528343122490611 0.374455794808773 1.25891232963447 -0.723865868345511 0.980186478209298 -0.249962638750064 1.31605741045295 -0.128230022367759 1.25374682155763 -0.0858807552292244 -0.842131643085978 -0.388671743731447 -0.235969676049297 undefined undefined undefined undefined undefined undefined undefined undefined undefined undefined undefined undefined 0.958606855236498 0.154865688340603 -0.41256722146259 -0.674561194005017 -0.824067317792432 -0.666614545485553 -0.106725153353512 undefined -0.384418939015539 -0.317997473743581 -0.55367559782691 -0.2125887797035 -0.22440540119138 -0.794943913408069 0.0349716721669893 0.599101225672502 0.159791928092403 0.736608702051774 undefined 0.501850541376331 -0.172490715847454 0.661002226590082 0.64867833931522 0.358091805142667 -0.206928750346405 undefined undefined undefined undefined undefined undefined undefined undefined undefined 0.303502530098953 undefined undefined -1.87429972491126 1.79511319440537 undefined undefined undefined undefined undefined undefined undefined undefined undefined undefined undefined undefined undefined undefined undefined undefined undefined -0.0825840525359123 undefined undefined undefined undefined -0.195415245728187 undefined undefined undefined undefined undefined -0.884680549001665 -0.423113903890834 1.59530624321505 0.42750426979137 -0.625819387935788 0.13832364336356 0.171042979871352 0.274899187787456 0.201482794565248 -0.777533095248895 undefined 0.707264537383823 2.02835557745567 0.631564194255033 0.158118729924892 0.176356463756379 undefined 0.83871335738804 -0.929444378674209 0.564477540533048 -0.339870676695361 -0.472648069563135 -0.141176973528813 -0.73957221380997 -0.297180481101382 -1.14674774519058 -0.716664566104086 0.953539248206948 1.31721941204573 -0.868050751250331 -0.429435746028094 0.0122690529721403 0.667153257240102 -0.61667990337521 -0.311304918037292 -3.19786616118143 1.0928155494752 2.40004569688061 undefined undefined 1.523459401485 undefined undefined 2.35283991799777 1.87549293974339 1.26824672027741 -3.35293635951313 2.24949159755722 undefined undefined undefined 1.82417309215131 undefined 1.38690622582365 undefined 1.90885093642634 undefined undefined 2.64757045075879 2.06254414862948 1.6069269215005 1.60071071164178 1.84227674149809 1.23282964848074 1.3959761883015 1.55014071309752 -3.71600309669377 0.369413883233044 -0.930708525739473 undefined 0.387852602232918 undefined undefined undefined undefined undefined 0.265962643094747 -0.381205330905297 0.257049502994242 undefined undefined -0.707130953524368 0.598993456044074 undefined undefined undefined undefined undefined undefined undefined undefined undefined undefined undefined undefined undefined undefined undefined undefined undefined undefined undefined undefined undefined undefined undefined 0.0869424499114118 0.0504318111737216 0.0234406259359055 undefined undefined undefined -0.40107294236877 -0.198413786017682 -0.304031333661160 G-205574
G-206001 -1.01344644043109 0.280893159591278 0.54584483611616 0.0249297852396435 0.850623170913529 0.385878617479158 0.32224957699521 0.86112667399347 0.198226287467396 -0.221782658946369 0.560832713120456 -0.00822853067624505 0.70569086505146 0.230686505910882 0.0315200322333205 0.127475291921925 0.64689819825366 0.671102089853786 -0.432750899259979 1.01409331070807 0.572181010370682 -1.20995258655419 -1.05249846677903 -0.582202631054886 -0.65551239714341 -0.370193559781295 -0.031432701360103 -0.208186419318558 0.251834640069277 -0.533456103721353 -0.290300861546277 0.230520015315801 -0.91564791737442 0.0619144433365051 -0.0640887335484317 0.21420949276836 0.0757315823404145 -0.460134190321497 -0.442174905177883 0.0701439136341069 -0.234570832565608 -0.373676863188166 0.304071211028213 -0.523527152557198 0.141804993735558 -0.786157076914715 0.0523352062209506 0.560779938350419 -0.305320799699620 -0.214351780432339 0.425346925707562 -0.628230160880093 0.288684667289666 -0.278969364646271 -0.334209539419945 1.50881562108362 -0.586367760801666 0.213993773185718 -0.460989470821259 -0.181299633803114 -0.0078190383954322 0.214896534653975 -0.182293784372284 -0.406407600825648 -0.741882567475319 -0.331538856497770 -0.274218346364504 0.398158479419319 0.445250801563418 -0.400372044320318 1.03978785871039 0.115719085231634 undefined 1.96423775804821 0.504671691821404 0.455086151109005 0.174615097289563 0.364252420241884 -0.639177870202938 0.064321171777465 -0.266984294920617 -0.95342803866382 0.688733679390149 0.0003563320906954 -0.157397831021852 -0.247596913346813 undefined -0.148599526963779 -0.525248018459491 0.467360996458843 -0.331673616963428 -0.269258174625657 0.0269603425734895 0.154834303251156 -0.908017542320944 undefined 0.117524286403165 0.209778682216331 -0.148267582279980 0.261612766349946 -0.0109003612482544 -0.160861650859183 -0.529258929393825 undefined 0.414781215658 -0.0794029633131079 -0.59702544398905 undefined 0.294901767028174 -0.248446594163900 -0.0213440824463711 -0.214079376046625 undefined -1.19926516737147 -0.63409117426814 1.06123853999329 0.599067551004526 1.46956465967556 -0.409415328806473 -0.927668081281073 undefined 0.991816706991804 -0.143194596888015 1.03959694743752 0.142994517077939 0.498109417392624 undefined undefined -0.352862863314131 -1.20246575572749 -0.500216390796969 0.646653691706948 -0.55050087828597 0.789012085649364 0.827949180385513 0.990040680791204 -0.0766455035386035 0.089475566523175 0.263290636347479 -0.0889547806910324 -0.0432664260053958 0.096549745814254 1.05749959707878 -1.22886600243589 -0.9614189664613 0.676220124493864 undefined -0.791262490289416 1.09849187650191 0.280177323053103 0.84892255012318 -1.1820335706494 undefined undefined 0.180704574368809 -0.104931440560033 0.0500532907227669 undefined 0.429689510260906 -0.0439752587442177 0.212114136894093 0.117887687790155 undefined 0.182421344702830 -0.193403966298665 undefined -0.284984427976852 undefined undefined -0.239953873993046 0.716258792771908 -0.437262989355697 0.345944737795610 1.01486157838232 -0.227208784911085 -0.640625362787958 0.539036094814893 -1.02438442651729 1.16878897378986 -0.252376541407545 0.569581588580803 0.661572061988503 0.253325043302674 -0.95329701631102 0.790920263146025 -0.566221540367355 0.121346041103990 -0.0028696047806562 0.476405900079746 -0.785133159813201 0.261906904412163 -0.316233263459086 -0.0751185104035859 undefined 0.0831795035197017 undefined 0.197380367412965 0.0335159432376162 0.205938132424729 undefined undefined -0.318846405981032 0.354046316365833 -0.0517760448128985 0.209405516339608 0.122703776034399 0.243097092347675 0.139917406628486 -0.394382893153524 0.096069408144584 0.00084464969423425 1.19106014425316 -0.267639135892829 -0.195461475456734 0.080774568143159 -0.871163543924253 -0.112689563576048 -0.454684787435475 0.0741564644955905 -0.140064038236821 0.0573109940586969 0.164620018886754 -0.183984575028791 -0.0663117039585703 0.113296085480784 0.140177422943026 -0.0742436497401009 0.02020335980252 undefined 0.674624745549455 -0.226747812394051 -0.0701252529125061 0.152185342844007 0.0946588582068043 -0.827400681710553 -0.208381757451326 -0.265736773799513 0.000685632426428995 0.443700959079977 -0.0751326484783245 0.236628458590257 0.462006313047052 0.259383417905156 0.212953453551055 0.199507083054339 -0.032448344969378 -0.18973485748478 -0.136595480234469 -0.178590825244751 0.0510362395162974 0.0565217625029408 0.186305993572781 0.350502117644187 0.223764823005186 0.118915773435871 0.023178190607469 -0.0152429209832695 -0.00398539651020613 -0.0663687044616088 -0.0115577674504985 0.365168633762619 0.669506438071904 -0.371465753938419 -0.296738625458298 0.265448240197625 0.629058951798885 0.115107435797297 0.231883117213559 0.0063678871492723 0.0537710369432993 -0.378866126103199 0.65509210726425 -0.604507845546228 -0.242940568994566 0.310442787203005 undefined 0.496339605722408 0.495413565333916 1.55526730071768 undefined undefined -1.14535228180565 undefined 0.137241900806310 0.197161988922512 0.033483351982685 -0.472170040464737 -0.608050071148136 -0.212733295408843 -0.471364062372747 1.63273055573662 0.221865837438281 0.0742736907469348 -0.0580741406213958 -0.236877706479606 0.200933612849356 0.447579608851508 0.223346132301857 0.318939691100245 0.526875618528768 0.574183143333864 undefined 0.216044808778474 0.298444456549063 0.121449100597045 0.502004792108417 0.0588980949736531 0.348966632041021 undefined -1.60132409882626 0.529328312125314 undefined 0.53033568580646 undefined -2.2555260134384 1.87891664829407 -0.238393323964577 0.396441139980889 undefined -1.13342686972783 -1.48074719416771 1.85781979308371 undefined undefined undefined undefined undefined 0.624733712944364 undefined undefined undefined -2.98963444254076 undefined undefined undefined undefined undefined undefined undefined undefined undefined undefined 1.45786039864677 0.575369521763235 undefined undefined undefined undefined undefined undefined 1.07058889589892 0.0123452932064287 1.49891715519899 0.278790768645536 0.234652950478402 undefined 0.017284747629301 0.437749853781821 0.127531132927754 -0.060876838429592 0.67046916161396 -0.556823663268082 -1.34600924985651 -1.41872001232032 0.56147934345573 -0.200922831229080 -0.672788155856553 -0.0155949056570303 undefined undefined undefined 0.274468446076059 undefined undefined -0.630991093598766 undefined -0.800076827560505 undefined -0.303291080571542 undefined undefined undefined undefined undefined undefined 0.43050259763617 -0.134940487346446 1.31456879537386 0.823106333949548 undefined 0.155647728744288 1.07144544391297 -0.232329506888219 0.751354383755842 0.610678783576386 0.311437984352379 0.144399622563728 0.506366277101668 undefined 0.837966352287953 -0.187619246249467 0.0364321463368635 0.06000910655942 0.315445075078287 undefined 0.987490140194383 0.263405057973751 0.519272996801988 0.373830138082896 0.497966465972851 0.137933311749665 0.078610443172941 0.716711506754932 0.439935049624538 0.325287663320704 0.139604896076495 0.976448406241683 -0.308813489724404 -0.05891261403789 -0.726978658497318 0.104506007767699 0.751644332916886 0.311629545658235 undefined -0.332383125338829 -0.364123501663437 -0.138966696302232 0.0751332010203249 -0.137042018194266 0.4298454328412 -0.0503917116551058 -0.0041271624694545 -0.295236856082438 0.302810628325454 -0.0199085767187261 0.240711509388401 -0.194067587041238 -0.231151188008228 0.626366572839872 -0.600382375202855 0.554654029187269 -0.0209336544937475 0.266450638509826 undefined 0.169467762508578 -0.0376907843295377 -0.0590239529063403 -0.0623356717774075 -0.129921756937074 -0.184912062110194 0.520120803670281 undefined -0.452593936685065 0.436981859957888 0.234106405758826 0.300867415902364 0.531507694414382 0.176891949138168 -0.088773907896294 undefined 0.030356909128832 undefined -0.063845784919913 -0.326520330992356 -0.275645544287870 G-206001
G-206841 1.01819044666898 0.449511656399418 0.272711554076253 0.904662149275257 1.8704593541122 undefined 1.10815352170452 0.951940377850873 0.933501588606603 0.397330558376961 0.701328788360547 0.0855696813982476 0.860736303173095 0.136740610304836 0.366539518954777 0.558196858015847 0.778801193555148 0.361534099113964 0.411696861042859 0.387444550786928 0.458672593096955 -0.342121563030458 0.556594589065437 -0.955017323935346 -0.797513246239877 -0.340448373164072 0.036134710048513 0.119318861949946 -0.0414384802542642 -0.757265024432677 0.224794644743522 -0.276324481476083 1.51327974084398 -0.221819318873859 -0.345309647008479 0.731270617521442 0.475246549984812 0.191863351888792 0.0720717378652616 -0.0836614954116097 -0.00217547185875944 -0.699753146397953 0.439019438062825 -0.618979943857292 0.4074582317887 0.0369503192073726 0.296150268203782 0.480336672851987 0.845830164086879 0.574968508508109 0.221903826707303 -0.768462303338058 0.063643743388166 0.38073232217495 -0.386661919959129 0.605754637673616 -0.00377660663330559 0.317584902389381 -0.0616684650104276 1.06778598079716 0.406981259337522 -0.411901244394288 0.283820971394002 0.237982852336287 0.243709726179446 -0.45056618270165 -0.293885566861222 0.272318543908963 0.106265886574839 0.349352357552142 0.197826804871735 -0.379281183756795 -0.426311520558256 0.0530414724605581 -0.48382976937952 -0.0964138180978562 0.371522091564609 0.582276242529577 -0.468137541757368 0.519821123885826 0.232123952011582 -0.351625270581614 0.539659385091328 0.260011922339848 -0.0971519113072947 -0.697654032183552 0.055083206640612 0.529325486383916 0.091800758239204 0.272970669918575 -0.245684857422118 0.273561950212736 -0.707983267351855 0.201494715149785 -0.351141681122591 -0.370484677233724 undefined undefined undefined undefined undefined -0.629873619790674 undefined undefined undefined undefined undefined -0.762022323757194 0.377491103588636 undefined undefined -0.393292943135825 -1.06662890017733 -2.71669435428998 -1.96268318499741 2.11163852469957 1.67847512516426 undefined undefined undefined undefined 2.41646052084766 0.366710579631079 0.459824138408217 1.10181061383919 0.487153761960323 undefined undefined undefined -2.46002608152234 -1.48354242738611 -3.4353410093926 undefined 1.89493431541957 1.82938694578301 undefined -0.768285334092826 -0.0290993750017420 0.209236457474324 0.6164734162656 0.222088457002078 -0.991716114824292 -1.00361673596580 -1.32590651151657 -1.25094873545532 0.935773858904866 -0.293803922760651 -0.343332481763962 0.778136148944666 -0.0438390754525546 1.06674046898883 0.589682796213789 -0.761709235283222 -0.253648848222166 0.586294229783393 -0.126246210194923 -0.353902799182318 -0.5745126232205 -0.059146874560291 0.285413025949461 0.250722718117322 0.465564743098675 -0.948352128807067 -0.0438342292509759 -0.075271115744437 0.19270499251555 -1.24086273787905 -1.06729731294060 0.685068423236147 -0.199015798100907 0.338375342368797 0.213847831251037 0.387768842235486 1.01292611629523 -0.532336979643771 -0.265878368127314 0.345569235724128 0.115089607557946 -0.335473897787471 0.407773936958813 -0.013577716129122 -0.580198629082725 0.555259326931287 0.179190533328866 0.6533915956205 0.820005144128078 -0.21511037006616 -0.471683723077479 0.935829201041075 -0.196894219906051 0.303436391222992 undefined undefined undefined 0.902437800103369 undefined 0.450590977742629 -0.104824281689031 -0.37792975505418 0.0216329552777683 0.262899518696174 -0.368156280759718 -0.256754125575732 0.0504585626099967 0.187345614216397 0.921168458287488 0.304235610182889 -0.118356064150239 0.437693064099347 -0.339436961016974 0.298058134854992 -1.04767316550102 0.74823816942299 -0.163430005278478 0.00897629515700515 1.26674359426629 -0.607943818250384 0.64592859596226 -0.512910241863642 0.727122747009714 0.31749038773023 0.0979867756020916 -0.175762311737376 -0.185689504352403 -0.314429309298378 0.231179663214609 undefined -0.335478278939625 undefined -0.485494361815865 undefined 1.29779061517856 -0.216905192400777 -0.107769623264897 0.865014875656573 0.0297061124257194 0.300696488900945 -0.415673015659415 -0.0283731531758278 0.2213715163497 -1.87140386831923 -2.04842237624552 1.12125952319312 0.723171537072075 -0.538521043281103 0.291942009344039 0.745046381597602 0.98796727530384 -0.221665178764306 0.582855226046215 1.26297541929768 -0.0396558886364193 0.379192206399361 -0.272196021439818 0.208826862879921 0.542941090449592 -0.334034057255849 -1.13968572119942 0.36050709455707 0.360917433034802 0.296933890200526 -1.35207045485387 2.16727341331337 0.2590963470563 undefined -1.79608471969935 0.624753415492146 -0.875892003983253 undefined 0.648607710201006 1.25066085362031 undefined undefined undefined undefined undefined undefined undefined undefined undefined undefined undefined undefined -0.60730164468856 -0.0098077277917028 0.041421937198141 0.132712826431268 0.123546647395823 0.407112583735623 -0.21560005815321 undefined 0.547334246786548 0.859572286682686 0.257898434382804 -0.137116699971525 0.437659958178443 0.659589127617009 0.0765625332387803 -0.229654921505416 -0.378680697098714 -0.112024002558041 undefined -0.495033298270544 -0.130601776316212 -0.354508866521838 -0.492228779436864 -0.273631719985239 -0.222790288857409 0.9411717318916 -0.765480352045573 0.45627386798947 1.28777122659712 undefined -0.0341596352958007 -1.23542823917796 0.66512972981157 0.0447997703502043 -0.0863233761999567 -0.0183309762903967 -0.919603317106564 -0.696199368838274 0.613117253169683 0.228628818430826 undefined 0.220963782831896 -0.512144747825152 -0.12109024534262 -0.206674754670132 0.707573851015761 -0.42928795157637 -0.250696447390425 -0.426092041393609 1.73511038807091 0.438515996688999 undefined 0.23860903711523 undefined 0.402868329395618 -1.00493818630055 undefined 0.635447401224569 undefined undefined 0.280733258315877 undefined undefined undefined undefined undefined undefined -0.596993903912002 -0.406514439565944 0.300682321841981 0.184974575059654 -0.223330887423929 undefined -0.034321196366097 0.198499174446637 0.364320300527885 -0.440470871722855 1.85359583096185 -1.82665955241471 -1.74399266268494 undefined 0.0686617676183925 undefined undefined -0.266552751151851 0.574041019279976 0.099382329449453 -0.225616333094974 0.345070601851347 -0.12213890284912 -0.272928536756519 -0.121468210047372 -0.353977796658576 -0.119888792521806 -0.188679523666915 -0.192609923723067 -0.0989406103798114 0.294486318620832 0.754644253999802 0.171054882159474 0.673914056889839 0.360697262845258 0.386402128231801 -0.163138444028911 -0.379641212641157 -0.000847008851955877 -1.62064193554028 -0.104382679006449 -0.385765227045239 -0.450793513360882 0.314578241555989 0.0567915740925304 0.0685605141794792 0.69102615165142 0.419737992080716 0.613003264351191 0.257465535380465 0.704480291813255 -0.284204329099889 -0.318692181564018 0.392493091218439 0.477207348573602 0.333488275827756 0.307183160763902 0.731052305184203 -0.144644642810411 0.340074491369636 0.185965385871583 0.413749874962242 0.982635358655477 -1.29814315932234 1.0930538138258 0.998872546478312 0.694974607402282 -1.24014318474371 -1.56339938132963 -0.212935342480339 -0.191126742122758 -0.0560844144968193 -0.279429805998634 -0.608097336277218 0.0705645873589074 0.16526529705618 0.264190209869771 0.0920074649128626 0.393580387166146 1.86949423431391 -1.02638436431373 -0.806356643705868 -0.225799259886482 -0.0707929892416637 -0.0561564502107927 0.833676375580497 0.565947836670263 -0.37755687762772 1.54293513301094 undefined 0.315456249212239 0.455421252078963 0.482152823824366 undefined undefined 0.178059323396841 undefined 0.241447457576022 0.88015644800439 -0.0923285306146155 undefined undefined undefined 0.513395038759239 -0.522844375247525 -0.436603950457794 -0.328205213638908 -0.346321954596586 0.0250258831292482 -0.093211418124084 0.189554077790161 -0.100973567874348 0.165263608903988 0.735939342988962 undefined G-206841
G-207685 undefined 0.358393848854126 -0.32223573514657 -0.386842966147741 1.3492475196925 undefined -0.0547147562762369 1.37960865390828 0.938833638757457 0.0905233663623886 -0.27090994497663 -0.662714673969619 -0.0306944834459344 0.471904226416486 0.104243228796166 -0.618329294076659 0.104493483016247 0.656957561281967 1.03874276978896 0.103911602745878 -0.284872208798824 -0.096237556220048 0.485996187859552 0.0346747648456152 -0.297060186782366 -0.187285205501745 -0.192002366871446 0.412451299268371 0.43439165216572 -0.219859311803157 0.184298874174081 -0.329143205483263 0.479538303418082 -0.478173425880453 0.208195417812442 0.13279867842585 0.469039106811323 0.0894193248651618 0.107865445813104 -0.405910341668447 0.587707619705395 -0.280542368202717 -0.0381653704386604 -0.0416486317078739 0.136682605518907 0.331331720530546 -0.375739084557136 1.42786058609051 0.126668437852372 -0.141774792771796 0.119255574471953 0.571713358053795 -0.595607181029122 0.507756258628207 0.0880341385886467 0.251193507543949 -0.174168686912692 -0.189870806256726 0.141672236410637 0.303469537400911 0.453208630300098 0.569163456081037 -0.0148757195340252 0.157693848576956 0.221779340915585 0.025655124853289 -0.293090645937461 -0.132462247597319 0.0379423103908341 0.118265215657717 -0.555279441500529 0.542110863685258 undefined 0.487392634578764 -0.473970673978739 -0.122179885837292 0.015660697678511 -0.00822224261464832 0.70682451099138 1.6425377396878 -0.0759077640895978 0.296746214517018 0.429279437682821 0.159516878026992 -0.341711017581732 0.0348075912821546 undefined 0.686651129515512 -0.280502494785475 0.00561178160120335 0.300385905546003 0.459320087598533 0.498434946790152 0.416332279545376 0.305040350574609 -0.118551141300217 undefined undefined undefined undefined undefined undefined undefined undefined undefined undefined undefined undefined 1.80490325127756 undefined undefined undefined -0.904045627340455 -0.92551136129596 -0.55918984062498 0.611496885931554 0.153961623133561 0.212201965408502 -0.41921666397832 0.179546741816316 undefined 0.713455914581408 0.834679820488349 -0.004969447464921 0.436452305891307 0.148962901192079 -0.378219230598172 0.196001599879536 -0.0474340625846397 -0.609193789680261 -0.744962351606235 -1.82107987818730 -0.814878589644326 0.41711592302378 0.8560959838917 0.929187495364993 -0.509270657200085 -0.0316403124127147 -0.0281794348290355 0.155310055111505 -0.130889314225325 0.614815268106573 -0.401449262126346 -0.301068894348374 -0.608760134354122 -0.0983433249343335 0.297729139218898 0.768368387900834 0.0803875849724829 -0.119705643130189 0.33908362867291 0.454586947377249 -0.206738384277255 0.053374801884198 0.125499817570114 -0.519522247244513 -0.299204250144109 0.187290550598162 0.223615641370449 -0.0328232190207487 0.299949193348947 -0.343937975198891 -0.311699847590281 -0.0689628751657754 0.566159133482055 undefined -0.346990982880346 -0.885326470759301 0.323188764721864 0.0290207838763124 -0.357465020779252 0.496729174341908 0.273036021112546 -0.777192866461801 0.293130428240891 0.347979078238371 -0.228681666618568 1.03725003314965 -0.81587808069329 0.197571678453286 -0.03145172902315 -0.610367146135905 -0.607027074606613 0.20564515772843 -0.419955468598284 0.137686187968137 0.271027899025077 0.89362372934741 -0.0180872474741545 0.885980843394941 0.167398346397615 undefined undefined undefined 0.352923038400738 -0.0434726278891704 0.039389108982528 -0.026241966543151 0.065939611084679 -0.265700745802689 0.390526867253759 -0.331238536885146 -0.132726964975147 0.075017691308135 0.0445952835989161 0.81122896180873 0.0502887939908128 0.0123833497337884 0.167641847546541 -0.291477154569732 0.500717762384092 0.104445615310521 0.0320231277711436 0.372120134007423 -0.0145811953921751 0.229944974555131 -0.157721589087044 0.239266437992729 0.0448657275164379 -0.202282725167423 0.120372976338512 0.249781460559779 0.254406555801364 -0.147315455092219 0.622884875507578 -0.345620552075093 -0.498469841989516 -0.0606154674691695 -0.0629348669179404 0.505568834574651 -0.347160805971678 -0.21430614980666 -0.425379788332432 -0.225401535732731 0.555827859160692 -0.310664288368809 0.486936351235554 -0.425896900082996 0.699676033246112 undefined -1.38347095023169 -1.30990546802622 1.44547809290261 0.666330420149825 -0.368837165015892 0.795808635376753 0.452136066272089 0.794046347210616 0.457968494563714 0.212679119366552 1.39599064416232 0.157699594386182 0.270004876098298 0.31105650889649 -0.235832403694442 0.478466817402014 -0.208528327168906 -1.23896381531294 0.167316400036254 0.692169145388215 0.302576392929208 -2.07177091756184 0.921190244017046 -0.160627641001513 -1.04115022623682 undefined 0.528435294367624 -0.588251414936257 0.371088538036194 0.226899125110316 0.540437745968687 undefined undefined undefined undefined undefined undefined undefined undefined undefined undefined undefined undefined -0.407655989407019 -0.0334339578146743 0.278122673026404 0.43509656551943 -0.116152498333442 1.06314358252009 -0.188982457663618 undefined 0.0859299368574611 0.89290091436943 0.0634933508979216 0.12807825353528 0.238235113639524 0.55593866859831 0.156724091499012 -0.28546322187678 -0.698085232207482 -0.234542313688653 undefined -0.579743103817453 -0.5205413586496 0.0684873207581873 -0.467043916880955 0.023463461488852 -0.442753733211402 0.561437773859332 0.0235332851268755 0.131872709009603 -0.0162736516268343 undefined -0.220042751396393 0.532781937061444 0.288971619451983 -0.265708187532057 -0.219326769862263 -0.390730109971146 0.0425162548074951 0.403269211804288 -0.490602193365207 0.0418140315307056 undefined 0.300561804082145 0.570655115568695 -0.16266193706401 0.498003202544473 0.439100372881418 0.159574853638926 -0.239099519347503 0.171853956553083 0.0126616508783517 -0.632985087823426 undefined -0.82472416446111 0.787301283883512 0.0975490948054585 0.491803997581156 -0.591236421478346 undefined undefined undefined 0.234475094056027 undefined 0.435182117664297 -0.158012329699456 -0.261495352433551 -0.716166540610295 0.236335303141724 0.200986485463751 -0.134688700888196 -0.111097786342567 0.07499214487944 0.172612393867812 undefined -0.0239898434244683 0.39621267341545 0.0114304171951609 -0.172570491825946 0.843722790862984 -0.682526750205003 -1.0203594456316 0.686515625231069 -0.20658520101326 0.185342882405044 undefined -0.00885527608438252 0.431504815886264 0.222014395879818 undefined 0.263928779941008 0.149927807797186 undefined -0.696525749883799 undefined -0.709487813077905 0.151511199779776 -0.589514667674846 undefined undefined 0.761977012389465 -0.132882591544558 undefined 0.50799817102838 0.197740144050851 -0.0650906875149158 0.197868396216347 -0.276997148260802 undefined 0.438994860991654 undefined 0.268841258490967 -0.0143916521150107 0.0126882401169368 0.168127239220752 0.517218671514859 -0.0202101050983554 undefined -0.087471260950295 -1.18987533581801 0.281946904002499 undefined -0.360508711303089 -0.670176852950348 -0.0146171371537811 0.291396128683443 undefined 0.372910305825538 0.806854154156447 -0.0131961493713799 0.0236088688329144 0.0401637892587736 0.0718615087396337 0.195552001375043 -0.0748584458673012 0.331841003160189 -0.556735857999312 -0.50562233411034 -0.372404600906787 0.182800205034724 0.106945612934512 -0.229083140415504 0.135918892855234 0.095382462673415 1.07828578295137 0.189551253782763 0.323172169730002 0.00191978244308721 1.43789748624749 -0.710158214963579 -0.138101933881261 -1.16741400596853 0.546869518622799 -0.261131117532075 0.571296635202541 1.3375302428829 -0.299399299049393 1.24658250512789 0.412038915634556 -0.0946993250143855 0.224766692388831 -0.468716537364896 1.68839547779185 0.100002897227553 0.548355886323867 0.203192048833547 0.28299552737964 -0.079413025477944 0.00102702113513509 -0.585829966623795 undefined -0.487714069523628 0.357814374482231 -0.707214155477116 -0.933315597144473 -0.25925636098032 -0.493009856688285 -0.0349166686858122 0.0238599551135428 0.0569037012586354 -0.229138092206680 -0.12598151361316 -0.0104780845679855 -0.232953343399278 G-207685
G-217802 0.224379703055828 -0.158207636227464 -0.135211886468127 0.245227867635194 0.030265519695444 -0.278413739932029 0.145172831978245 0.283870545911157 -0.126259576798653 -0.0527330331363487 0.0468114597225515 0.169928748823828 -0.386160700277838 0.0217295662252326 0.513046725906996 -0.294961973810464 0.588157198763378 0.0304340765678113 undefined -0.161773965375163 -0.0302643228440385 0.128377156990902 0.480599528519093 -0.736820819227136 0.133531832712793 -0.819884476176512 -0.149180769707334 -0.0928367862118229 -0.447965753862096 -0.399767510626294 -0.182149456750077 -1.01358162725651 0.316191155786221 -0.282804880559498 -0.471618766396279 0.230838576100014 0.0690533123165231 -0.0084175154247319 -0.18182219625743 -0.375351433568165 -0.174652449890976 -0.324335418144624 -0.00709075471547038 -0.477336908797387 -0.359296784038539 -0.41430017609836 -0.134824341758588 -0.455724850443014 0.387135055642041 -0.245075667516423 -0.589148507014041 -0.259002464061641 0.298787181943874 0.158742742657891 0.241560962583693 -0.73124539893851 -0.310715455439995 -0.14021141532916 0.220652334688502 -0.801832891229228 0.16180605608465 -0.429944852946923 0.447186852885936 0.217443423962042 0.342486952509407 -0.750188501197625 -0.37038973255682 0.0991850653561812 -0.00454846668996645 0.120018756466653 0.0347793580849807 0.0474887171033487 0.423251781561593 -0.450564778226958 -0.319892758192001 -0.289898193466827 -0.120442465487622 -0.260418086852608 -0.00572052992124661 0.310109098219526 0.183421533657631 -0.207975881415521 0.170741224797059 -0.102742875547113 0.351591745908182 -0.0195847056740668 0.380323026086193 -0.276743238489502 0.407537719746708 0.591626421986735 -0.0973367593170238 -0.692897515052799 -0.172644794999924 -0.115997273109137 -0.161838111888455 -0.37558016766449 -0.294728958633133 0.175116715348300 0.58280824602929 -2.09214926114973 0.853797771553003 0.471114374695093 -0.162811759400515 0.587299294728485 undefined undefined 0.0654318634250745 -0.781708694823756 0.864626347897095 0.842890608984156 -0.75250606589134 0.285600406882825 -0.769201741266357 -2.25132293913873 -1.29791526482163 1.81559322013102 1.22844764315665 0.762137349868187 -1.88074402810616 -0.601724707415392 -2.03286864985784 2.19137841326016 -0.021661181265307 0.824786356939937 1.51438298342837 0.985518258929085 -0.181969378246404 1.25065852442022 -0.75534112429864 -1.72740996514290 -1.19002732781822 -2.66739784135267 -1.27032462594565 1.75645890235234 1.27192121478225 1.60506880288744 -0.322818946159478 0.146217920403356 0.205146490062151 0.342030035397445 -0.0384805512649038 0.0930650777347724 -0.361736316279969 -0.970516877482985 -1.11438428787334 0.928819772210573 -0.423571011556037 0.123446550736814 0.0611277759517908 -0.0985978671312484 0.158321550702292 -1.03953103375543 -0.106842916155356 0.0411409391806519 0.554148185632867 -0.669141615403783 -0.341404508076998 -0.0575879615562744 0.357979063454575 -0.159874657750036 0.241368517019126 -0.174774264234795 -0.651376171916975 -0.714070882179378 0.0176153547605526 0.180657612731283 -1.22065778339437 -1.26225353779397 0.752202537047204 0.595833637585255 0.540522707054766 -0.0303724489924448 0.812802692042792 -1.28426610064251 0.974203444708783 1.3462682183497 -1.12447163995189 0.370775767328615 -0.457181787719351 -0.48489823846081 -0.300712510026344 0.61251144621421 0.0474361129546583 0.404093608296799 -0.484559927046142 -0.479527535119994 0.358072908756116 1.09612568865085 -0.452363628014281 0.366735843133601 -0.168058385915001 1.16496052185042 -0.859693011441152 undefined 0.491199641523394 -0.310074278896302 0.445010823383111 0.147820467627667 -0.0608510915376314 0.14283242403654 -0.260563388165435 -0.211587086887543 -0.441357640079746 -0.32972103170248 -0.737336716888668 -0.151926263839144 -0.525377671463179 -0.446492308489487 0.0909953315186005 0.168920576124275 -0.442190160774709 -0.641709212800096 0.160078728102143 -0.00291992447519362 -0.370325468808643 -0.128536064687536 -0.338384644667936 0.538930054800558 -0.439405802085789 0.232366318060983 -0.272446025540903 -0.409953462694112 undefined -0.606082792125504 -0.0658929116022584 -0.609017602423126 0.366245894314913 -0.494763484581945 -1.07609528193257 -0.959668734388158 undefined -0.173706212629378 -0.312630398785142 -0.198511511323037 -0.436382877052177 0.0920933001562059 -0.331995618861573 -0.388873391276732 -0.391290705302223 0.154694436692862 -1.73228000734979 -1.91415297447755 1.29769672313635 0.967450204605068 -1.20973649958625 0.350286283599184 0.380783770552169 0.548195627952675 -0.287554345253072 0.186538332411269 0.818160933915614 -0.200786061394831 0.157827964585215 -0.432660180642451 -0.434310339286874 0.305093460072712 -0.149228852234449 -1.02480104930425 0.0660851182299407 0.207225247342487 1.08575093382417 -1.5485163698858 1.78400242031649 0.0749710409191255 0.249083479259667 -1.8993329482676 1.29097216175694 -0.29446462151299 0.333202865811151 0.54106413582306 0.546132356021335 0.378857388894437 0.561633963989486 0.085816932605745 0.27173759878502 0.143035918896812 0.243699649872255 -0.2105384480249 -0.169508843226646 0.805654754106065 -1.5584687295964 0.461884460785532 -1.48610572078394 -0.462622782259309 -0.217385722757571 0.37560541858258 0.599441877816862 0.147828097419243 0.441788638544242 -0.172162905718983 -0.741589319566527 0.253130486965331 0.581770882835761 0.122334758360095 0.12759112106948 0.0371910483982187 0.357993862732293 -0.00301173262568355 -0.509250283512269 -0.703806278253436 -0.179153597522049 0.311216401535164 -0.744522779822374 0.0450907961924933 -0.197921288215365 -0.386181376837454 -0.215122660377167 -0.337263757266992 0.296264076190978 -0.355467138340407 -0.024926114096921 0.0120328495749789 0.604190367288849 -0.215349456404798 0.716003533745273 -0.0854431788181298 -0.165156681122786 -0.270209945638962 0.0390332777667517 -0.358472906480483 0.632847409719266 -0.729610154271482 0.064416430187185 0.223976843221289 -0.231454442454304 -0.129199537544322 -0.00170671279250456 -0.0707495673838938 0.37566391629634 -0.115059897933254 -0.19637973590978 0.860265723072851 -0.563081725028235 -0.931375111567215 -0.0352292134574217 0.263946221451894 0.104190434309986 -0.179515013808629 0.235608110224746 0.089044055882395 0.413330665968473 -0.610968037047046 0.878976269868355 0.82785717825 0.0680313338269745 0.0881018766842416 -0.156856763901597 0.199663023465289 -0.32958792860483 0.260017597088176 -0.183557544339646 -0.122894357102682 -0.179282168490944 0.249015164969801 0.36007783943711 0.39549150024038 0.0580150606684402 -0.30837328269226 0.0837456264003897 -0.0126470885672934 1.5146011435919 -1.14265679340919 -1.54199638474148 0.670188174853164 0.435884482830263 -0.360755913938302 -0.0830657938708335 0.389193636844428 0.690279008438713 -0.0223667411473194 0.242413331502322 0.00723528612329893 -0.407606971089569 -0.359905714233248 -0.257523659162567 0.0620641288343045 0.0787019576631707 -0.224353414907952 -0.361903059134812 0.578156171417586 0.477403096763734 0.573542558868818 -0.0637143933528854 0.173116299158492 -0.120281169957398 1.69690172549048 -0.398078900293447 -0.80173358733194 -0.501203895988798 -0.578734546798936 -0.80551862706819 -0.76764281812644 -0.227065917463054 -0.917987936807858 -1.23739606438093 -1.08511119066439 1.30710781338052 -0.767134175049584 -0.540547494688251 -0.964897474174581 -0.232259062490217 -0.595123106453293 -0.559666460958931 -0.942055872519635 -1.24934540086141 -0.97957384321447 -0.62389205074394 0.507477179688941 -0.675769867451836 -0.816864516380233 -0.336684826034965 -0.194512217030338 -0.851871790444939 -0.9920372381908 -0.598116781949521 -0.427226085745341 0.785755775696332 -0.592963266574101 -1.03165281779581 -0.677768423617794 -0.983100198758553 -0.964092274092456 -0.453619632782971 0.100079236281822 -0.0475293513169639 0.348812227093084 0.0439474552966459 -0.00866702672380626 0.169681568085439 -0.33195927777323 0.213571288477137 0.246929196102737 0.0603305257099365 0.386493557346384 -0.483836578070106 0.116666355433113 0.244234600334282 -0.514629781146926 -0.0226370401219462 0.0136760932491811 -0.367764898741788 -0.314173098398358 -0.476107108218326 0.41854524148394 -0.457058859284977 -0.04558976596463 -0.129793119190694 -0.675954124227584 -0.170102171242123 -0.27922646075451 -0.0349566033043196 -0.832863248754423 0.106057797028337 -0.723521202278231 -0.367233963894515 0.142634909682851 -0.884078196851279 -0.225051552172872 0.0420959283468152 0.0763566609986679 0.0440162287839210 -0.153693574764261 0.0543648749130696 0.192764245615377 -0.376807933127446 G-217802
G-218480 undefined undefined undefined -0.395004919355991 0.400033420354207 undefined undefined undefined -0.0830180682455168 -0.107874864556782 -0.051011384793977 0.410241182338272 0.646570348841536 undefined 0.386312408929825 0.223688325217339 0.232371509311019 0.257785770918675 -0.0740078142150775 -0.425416847605538 0.115617041795922 -0.929671830886752 -0.95685698188876 -0.471018209983635 -0.111888378057749 -0.356189684849392 -0.25019806943992 -0.241283576174952 -0.176946263184639 0.0611447493991388 -0.0877641575602617 -0.0605614123973481 -0.745413221112537 0.298076262930488 0.125681427784906 0.164063339991497 0.154135700689849 -0.672612400135579 -0.3978657924046 0.261801148397863 -0.403614998798389 -0.111971551438833 0.298977900474497 -0.550581252876032 0.0122857728635122 -0.887748835208004 -0.129377041417568 -0.506828921398986 -0.00459726667521387 0.0733586309725336 0.518232413345709 -0.390197167397201 0.32809533921062 -0.17251058578743 -0.381212378100278 0.284033249016657 undefined undefined undefined undefined undefined undefined undefined undefined undefined -0.135240700053732 undefined undefined undefined undefined undefined undefined undefined undefined undefined 0.552225958647567 -0.0819894818960396 undefined undefined undefined undefined undefined undefined undefined undefined undefined undefined -0.38385667892377 undefined undefined -0.414286318595419 -1.49765838268012 undefined 0.0655932415498928 -0.812053692027884 undefined 0.357105522538326 undefined -0.155950612112949 undefined -1.90903989232175 undefined undefined undefined undefined undefined undefined undefined 0.7708330785675 undefined undefined 0.0666920001673885 undefined 0.686287140060016 -0.37348969488108 -0.695513410859625 undefined undefined 0.0741486112156187 undefined undefined undefined undefined -0.126081314635715 undefined -0.174715549276871 undefined undefined undefined 0.164812741169683 undefined undefined undefined -0.321729264603511 0.250700168876122 undefined -0.79575737856113 -0.287311296051085 undefined 0.316870084811768 -0.00598932866822375 undefined undefined 0.418101214113374 -0.446217900840415 -0.17195912432838 undefined undefined undefined undefined undefined undefined undefined undefined undefined undefined undefined undefined undefined undefined undefined undefined undefined undefined undefined undefined undefined undefined undefined 0.0250254412602473 undefined 0.00139554178220358 0.163490501269184 -1.91513003699551 -0.219994874323326 undefined undefined undefined undefined undefined -0.530077432726163 undefined undefined -0.40350729256448 -0.0941287166432367 0.286341049535107 -0.539896531149335 0.701047099741482 0.3329024720439 -0.443155656419695 -0.136635262485257 undefined undefined undefined undefined undefined undefined undefined 0.158645826278860 undefined undefined undefined -0.00754236398555896 0.258785195151454 0.396580142830107 0.0682145733961228 0.329863591874407 undefined undefined undefined undefined 0.550495728607755 -0.111351072782519 0.0485265193090925 -0.101455420929275 -0.0894149519072105 0.382434686843473 undefined 0.612003079444742 -0.614199232138997 0.163615164133574 -0.559396535187368 undefined undefined undefined 0.275758156976226 undefined undefined undefined undefined undefined 0.470473841069674 undefined -0.235671689972264 undefined undefined 0.5541196589355 0.554720881488995 undefined 0.085853848237985 -0.26038121018269 0.378152053738715 -0.17740165313165 -0.0751079313454355 -0.31442270467314 0.0141881824379571 0.180344833598083 -0.491181873557689 -0.209082988050126 -0.270800941217002 0.171971992885647 0.621765025546846 0.246520610668609 -0.283241624809436 -0.267701387169735 0.100461465628475 0.30856344168512 0.116121534071659 -0.52074224652543 0.0709587794064106 0.214169247854263 -0.0645464354075358 -0.736486368406688 -0.0677996954521873 -0.460004414419689 0.398654379538616 -0.0805293263720852 0.426408417346893 -0.0393262514324384 -0.0782779969820186 -1.77512731150795 0.805265702586494 undefined undefined undefined undefined undefined undefined undefined undefined undefined undefined undefined undefined undefined 0.12849965777122 -0.428737953152364 -0.073629589759264 0.00197423702440602 -1.03386518065754 undefined -1.25907593851774 0.192798062420595 0.171943001679331 -0.241869209902051 -0.208903469203214 0.321358976808259 0.28433092882719 -0.241214435138966 0.38389532197928 0.119162165358114 undefined -0.32702522118011 0.270384835829308 -0.421146672115281 0.128078927395803 0.0650751328155046 0.149628633232762 undefined undefined undefined undefined undefined undefined undefined undefined 0.23385009587412 -0.20393569208337 -0.869289494103102 undefined 0.725965845589698 0.0312954987350693 undefined undefined undefined -1.04085133158032 -0.703500420172408 0.444969798569899 undefined undefined undefined undefined undefined undefined undefined undefined undefined undefined undefined undefined undefined undefined undefined undefined undefined undefined undefined undefined undefined undefined undefined undefined undefined undefined undefined undefined undefined undefined undefined undefined undefined undefined undefined undefined undefined undefined undefined undefined undefined undefined undefined undefined undefined undefined undefined undefined undefined undefined -0.1890075254882 undefined undefined undefined undefined undefined undefined -0.199504089870791 -0.353003191620221 -0.547152384102398 undefined 0.80739295821164 -0.624288412818773 -0.644491228811507 -0.446917185985761 -0.084415213167837 0.214914380231011 -0.630599604570511 0.247701187881081 0.380312546215601 0.139981497574626 undefined undefined 0.22113492322454 -0.231905063590927 -0.256444154182972 0.253701687606771 -0.530548840174157 0.5175672167912 undefined -0.389391107862046 0.166497038950157 -0.258918720001402 -0.124544667389497 -1.11524838395131 -0.513665364821797 -0.251801201149783 -0.640624695496996 -0.867473264735816 0.850040335115338 0.285154448464388 undefined 0.067226744802495 0.114261471938914 0.76915487494147 undefined 0.78423716144598 0.151804202545442 0.059950889524508 0.214353524093383 -0.410332705168248 -0.373693756078627 0.321264007649749 -0.08886134211361 0.0567937396483646 0.257364319453469 -0.131709744967427 -0.0138080359650683 0.0289863406377595 -0.439435798102146 0.386004190798211 undefined undefined -0.647139471772904 -0.521614809406595 undefined undefined 1.16130223957021 -1.28913886323271 0.313060902892291 undefined -0.370090686077768 1.46847080794775 undefined undefined 0.194541602499365 -0.168102364057665 0.440149807830636 0.495271478602286 -0.0767384495648606 0.0505491433409358 undefined -0.309237668604079 undefined undefined undefined undefined G-218480
G-219367 undefined undefined 0.173765000310931 -1.09333223635823 undefined undefined undefined undefined undefined undefined undefined 0.0155033659771924 undefined undefined -0.132566513214467 undefined 0.37707407211753 undefined undefined 0.154481695987315 undefined -0.89539731697179 -1.01625173512969 -0.401556180875742 -0.542112396233405 0.902996747090686 -0.254926393217186 -0.543617746495819 0.193347003039136 0.0787134586359599 0.307165212846439 -0.246419547047203 -1.01350292684396 0.526595864788545 0.436132384393435 -0.0293014044294146 -1.18131313864105 0.0610548119389414 0.0196509908090778 0.53948741782559 -0.0495590449901258 0.40989058044504 -0.438455034730191 -0.64219065127445 -0.452886626085151 -0.908909298203256 0.0879509454258347 -0.0355012199130513 -0.0658257060489209 -1.04857626825822 0.271469397085061 0.982904373152644 -0.0476890018001868 -0.680885832547917 -0.00392962720511925 -0.158288736642929 0.142668991262589 0.544054304364044 -0.685976730601606 0.494843707466039 undefined undefined -0.215075145497915 -0.123288280654014 -0.48958119526624 0.930342441927635 undefined -0.784292288640867 0.311091365504145 -0.738544414628828 undefined 1.01218814993446 undefined undefined undefined 0.202363964976531 -0.404353596435872 0.0705899532811252 undefined undefined -0.250947219304555 0.0356445088600488 undefined undefined -0.483950638984538 -0.147173459721856 undefined -0.598956102089524 undefined -0.0423725811188582 0.284253833040335 -0.273643262278709 0.157859812330702 0.17722262985866 0.0586518039926851 undefined -1.67393748602967 undefined 0.000851299264597925 -1.31699833025657 0.51307754711538 undefined 2.29279970471005 undefined 0.112490476848378 undefined undefined undefined undefined undefined -0.999291927481986 -0.230990083583115 undefined undefined 0.357792737706880 undefined undefined 0.373797810521184 undefined undefined undefined -0.626459766131265 undefined 0.921176513419835 undefined -0.345794103706965 undefined undefined undefined -0.218579689099554 undefined undefined -0.172788063523657 0.341386595909778 0.300677561977374 undefined 0.435727462998113 0.370502361861025 undefined -0.183057952310988 -0.59051074362689 undefined undefined -0.636442418571285 -1.29964931373283 0.511389595870322 undefined undefined undefined undefined undefined undefined undefined undefined undefined undefined 0.00504476242951668 undefined undefined -1.53723246112584 undefined undefined undefined -1.08560382741477 undefined undefined undefined undefined undefined -0.470856816335861 0.0018035467383708 -0.537525481185881 1.57144684240064 0.694419858399055 -0.128088491984915 0.0624439126448646 1.15640974109097 -1.35239154038598 undefined undefined -0.211807597475266 undefined -0.245197851257839 -0.755568854880998 0.882559635426093 -1.74415512266926 0.185778893213344 -0.255935737373802 -0.074764565471435 -0.627743173442051 undefined -1.57305566939674 undefined undefined undefined undefined undefined undefined 0.0957497630388726 undefined undefined undefined 0.88751378301789 undefined 0.366077482613864 -0.251594798318125 0.291917742993025 0.335294266986336 -0.16501228621896 0.082957476344669 0.185861222801647 0.107849277722833 0.140731719847777 -0.37080125339418 0.200024798178646 0.474774531137207 0.2790416672244 0.0611528487842712 0.246975560321911 -0.178664029256174 -0.0519961011995633 0.493733332439689 0.0389195034075218 0.65713430867479 undefined 0.136726640985463 undefined 0.759333154110385 undefined undefined undefined undefined 0.193212256958757 -0.35983401860171 0.31607352878809 0.452063135001177 0.101711988326935 0.391675628993269 0.0539902579549327 undefined 0.672826372835205 0.051037968945101 -0.243885961415605 -0.105080827050855 -0.296654502045445 undefined 0.262621216906149 -0.168561262920871 undefined 0.285455734928785 -0.488427116321706 -0.272994695958522 -0.0393852701937956 -0.163611453907691 0.0596768826548661 -0.190770990332719 -0.133198427919849 1.00645383055857 -0.0769685563800238 0.240276002930887 0.225826468691499 undefined 0.132530123878631 0.187217411441722 0.469517511263659 0.211337606406467 -0.110085284519588 0.814575687924407 0.625258622104265 -0.0969117507683048 -0.350775284100921 undefined undefined undefined undefined undefined undefined undefined undefined undefined undefined undefined undefined 1.02590820197174 -0.180587129232055 0.509044925442 -0.162957204258797 -0.269191729675462 -0.0287287597272545 0.633116894574714 undefined -0.961674592831466 -0.486371363842448 0.0232461820765391 -0.47166062068364 -0.569896107689269 -0.587491726033463 0.181073730923567 0.268691301230374 0.296212971538026 0.283976387845746 undefined -0.0196148370691684 -0.831292711698698 0.470092678843404 -0.100502841703991 0.0246718272791604 0.727609734080444 undefined undefined undefined undefined undefined undefined undefined undefined -0.00425644447587992 -0.0785231422612842 undefined undefined -1.08168934483129 0.207444690570531 undefined undefined undefined undefined undefined undefined undefined undefined undefined undefined undefined undefined undefined undefined undefined undefined undefined undefined undefined undefined undefined undefined -1.11163723437218 -0.059544915450477 undefined undefined undefined undefined undefined 0.0808302935426006 undefined 0.0764259572573582 -0.252364172619787 undefined -0.0903959417080085 undefined 0.129506584357715 undefined 0.0450803965877657 undefined undefined 0.663595067723161 -0.107959458438392 0.134010479213106 0.630581407665227 1.24556244339485 undefined undefined undefined undefined undefined undefined undefined undefined undefined -0.511094636985739 0.415474263685731 undefined -0.617863567620962 0.363509413721932 undefined undefined undefined -1.4850892321404 -0.133523217438663 undefined undefined undefined 0.467209759405391 1.1342760777489 undefined -0.698902010325664 0.085366093126515 0.458555937378932 -0.446331031738207 -0.552050622233372 undefined undefined undefined 1.41940334776275 -0.95453627047942 -0.556185175431953 0.768686992947892 0.359990313131318 0.600112720495718 undefined -0.172832083807281 0.197325613018723 0.187179492625408 0.32979848587091 0.951693705026756 1.12216854135455 -0.0228119635200628 0.413471689687498 -0.784648864166131 -0.516368605530667 -0.796158424961055 undefined -0.0493347816164977 undefined -0.281331713941718 0.116951908402591 0.087543566922303 0.461960933786038 -0.0774240873896552 0.00673682927020991 0.0503684574913734 -1.23888503380618 undefined -0.0854365787449058 0.036956698260882 undefined 0.347301600776611 undefined -1.56330569650302 0.282257077186649 0.138727431816777 undefined undefined undefined undefined undefined undefined undefined -0.094220964811468 undefined undefined -0.178871025648681 undefined undefined undefined 0.197308821416959 0.363733499304905 0.66539963229962 0.298282553163695 -0.0287527068420967 0.507494344968455 undefined 0.154893798794795 undefined undefined undefined undefined G-219367
G-227384 0.137160645207242 0.396459047443015 -0.466289171517452 -0.0658900391969581 -0.691416175617421 0.0855771736660849 0.474789933942422 -0.173479608187742 0.116701836447961 0.160187147662922 -0.0276314693187913 -0.0788579237956188 0.278737323409759 0.086938704014317 0.070550401482917 0.128813738021201 -0.0913477833653573 -0.116158992659889 0.6872263038497 -0.218824029370888 0.284212744879593 1.08358769996109 0.323312468507138 -0.0220409257513676 -0.2043924399043 -0.382486915127584 -0.049881495254164 0.179805370052382 0.133459241240104 -0.65858074119286 -0.190762678661875 -0.760437751502341 0.350805516721984 -0.758140316103407 -0.456700507117599 -0.105172603494045 0.61360391185046 0.901214273926593 0.393019339003617 -0.135550761829379 -0.0487253848406812 -0.30446683148252 0.117628083807553 0.0796176198158651 -0.258111582042408 0.344842125806814 0.460730520360515 -0.442414130198037 0.627416483828815 -0.94943700730489 -1.08644338821399 0.456925852941406 0.48411645695197 -1.14635962778422 0.134948827874652 -0.364640123462618 0.503844237511977 0.109637645388894 -0.0738930037669618 -0.311812267071886 0.262281255491565 -0.552186155415402 0.830897855327692 -0.275575242195119 0.137928440465366 -0.411794580473428 -0.564736638337701 1.04329320706323 -0.269892759680568 -0.391029778053419 0.218594070540993 -0.236627844192496 -0.0494788764085499 -1.19774429515555 0.0767673665438195 0.34630209198718 -0.129247890553339 -0.751846668065022 -0.535487025120247 -0.198865319844266 0.751809806069643 0.0657058463110616 -0.750691091241316 -0.438427524433873 0.540311476006458 0.288906635028299 -0.586470380451097 0.15820436849158 0.336916216283072 0.399301870237904 -0.492380369685696 -0.39695345996928 -0.709252497254036 0.445087845062929 0.329724948214869 -0.0592746211278135 0.631706129010365 1.04431278175707 0.177014409377993 -0.0947473474581627 -0.084424863559592 -1.58480079547053 -1.67349153469481 -0.178355831063454 -0.556840866431374 1.32750626801879 -0.373977202441691 -2.15022005468620 1.92394286538578 -0.191915951945716 0.171837022112344 -0.124403398413603 -1.57870444158731 -2.79709045613102 -1.57852844904492 1.73189284377774 1.63831157213755 1.47862782768575 -2.55998206514535 -0.9163391419038 -3.32988905471791 2.93083137373031 1.5695562199168 1.28691127093062 2.42236577604722 0.979801504971521 0.467006990680748 0.750755700417508 -0.932884550329222 -1.82194746229562 -1.08187972466339 -4.88082760851668 -1.01959255308165 1.74416393219099 1.30737889321483 1.20570089082256 0.205130520683276 -0.0551950651427058 0.361939173698023 -0.286849523479834 -0.947355694050219 -0.221286968236474 -1.32098905313750 -1.50033834013927 -1.52692138330496 1.36614893320116 -0.520838555793663 -0.389721777555081 0.259091711543102 0.0381508995587314 0.152615145843278 -0.823869043423304 -0.0363426776015228 -0.613030536443768 -0.0143299691513903 -0.191478845377754 -0.202238726521935 -0.793397333437815 0.446833388034092 -0.252169707637185 0.113999778835543 0.268919682542288 -1.18863148112071 -0.985921868540842 -0.598199882669832 0.375440696028468 -1.82474314193385 -1.53225012312223 0.4835740405276 0.559964806145384 -1.18423267353685 0.0998637247521366 0.0966960009381044 -1.58475475287234 1.22884600107583 1.63043702344943 -0.960554371024815 0.228178828334261 -0.453778794046372 -1.16385633422026 -0.440377034588119 0.387442566619434 0.29065357770429 1.16133032624234 -0.722200162921443 -0.131141360554954 -0.117648692407087 1.07494276988129 -1.02871342253295 1.04984551642953 0.0477093683545505 1.70277298378146 -1.36752687965467 -0.555344539231749 0.0635252275757876 -0.604602564287997 -0.0931617696809752 -0.0555485930207625 0.136633337340187 0.255594887674008 -0.639275943869672 -0.0830168523406478 0.136929247254917 -0.834375412936835 -0.584833430339993 -0.091495879890548 -0.262400606268141 -0.633186528774434 0.8104724866744 -0.36658963470312 0.597421346378324 -0.973098505182474 0.157412579384586 -0.425535675048405 0.542485941558986 0.100157296610698 -0.395595697582092 0.941815207755942 -0.85528535524233 0.458860230393208 0.100723614848294 -0.737970775836958 0.105501147959378 -0.100590047407254 -0.133936402476609 -0.194501836646207 -0.508949500076332 -0.334587607794207 -0.67848408015888 -1.02707956222481 -0.122525456674461 -0.0653238884779359 -0.535902145663698 0.0655405034747147 0.655250429844104 0.541823046758228 0.159627513480684 -0.159959939861249 -1.29082142563412 -0.0348740192797941 -3.62263068781497 -3.81375230987895 3.25561370110519 2.57427189955247 -2.27632920747383 1.14550751171074 0.589352419898765 1.38328936507713 -0.639032979296871 0.871921473201136 3.07488062253731 -0.0872233547739256 -0.187129336137 -0.589769867527398 -1.07624116389565 0.441326432046937 -0.165938620406745 -2.38748082356821 0.758612158144798 1.04579067959594 1.36984153008598 -3.6045761462848 4.16600531691441 0.1423011341642 0.426054866220015 -4.02595494871675 2.06301637272954 -1.15593647224878 0.12065318349608 1.16041001631724 1.87297111618131 -0.284932210971811 -0.321728137310114 -0.606581063388056 -0.187358149418811 -0.114215199101467 1.15079735726904 -0.0624337556387093 -0.0480635738636952 0.698855125432518 -3.35119143463144 0.870613944205113 -1.37488877255457 0.00731968108928527 0.161558628796243 0.377413597353453 -0.139836100829005 0.097583151512774 -0.231595158634057 -0.0664173373099732 -2.09734346901883 0.0988174345866195 0.112371270125005 -0.0354176136362998 0.195334486596604 0.107267671546742 0.416802547732704 0.0898823026815592 -0.0756186429759129 0.128242906914268 0.13308311030981 -0.0851879303918057 0.277059783626154 0.413086537910006 0.218431015573717 0.0687721525893252 -0.047405260819632 0.147091777548116 -0.184877956151974 -0.694715797613742 -0.31468168407446 -0.190780590518921 -0.0870714464629021 0.371680674970193 1.47839188373277 0.171017757704012 -1.07756077184993 -1.49507047747983 -0.431401985838558 -0.222026580324766 0.430585968442557 -0.310384482898275 -0.409109627477507 -0.0758056540286915 -0.293249063073482 -0.0105403409178333 -0.27014116759354 -0.285254779820868 0.187061619433157 -0.0913058659007664 -0.250039676608521 1.3095839724249 -0.470834293556761 -1.64193623036817 0.581368239914966 -0.047002456677733 -0.624269595918401 0.184445846033091 1.67328426494762 -0.381156698228645 -0.26850735847175 -0.834259553886968 -0.236147173131178 -0.423657406980698 0.0472174737780957 0.0382710332825003 0.0641037805171099 0.0664429141796976 0.32731314520696 0.0223823053987395 -0.0477034934726337 -0.102533348271889 -0.173965333362652 -0.128161764961371 -0.22144266169034 0.920828972635388 -0.259703621727136 -0.927991818548234 -0.346955260682947 -0.382289357725377 1.08088594679338 -0.76067628143521 -1.45782183533745 0.290019683967733 -0.154423574595889 -0.220659221920162 -0.233032747753324 -0.109388063853554 0.0925515059910325 -0.176845120942751 0.464546557329504 -0.309117587657827 -0.366687345734331 -0.444247481235791 -0.0987577474811143 0.130527626525918 -0.447438212644464 0.324667104612946 -0.354325971198231 0.0848707472877646 0.350299619975408 0.816371513682281 -0.0703270095670643 -0.230193988089423 0.481703547843626 3.593283516385 0.0333418243845482 0.0206642592284485 0.7161385432836 0.15033812494994 0.576217268345021 -0.298431563715463 0.749890684835858 1.10218094617261 0.18516097064397 0.416721312821306 3.44783511411111 0.549194346734344 0.0311207888459251 0.550400395157704 -0.209911520006532 0.314716669682493 0.186409358649279 0.402468332137769 -0.66914216846992 0.655984857300009 -0.93707245723835 3.96619293699855 0.0961649710584673 0.297933322612431 0.338237744414744 0.559342714531873 0.411646621376164 0.548590362885594 0.466795592233465 -0.0966195134657077 4.00296680549416 -0.0313056108574816 0.540580047564733 -1.14570873012157 0.621166585567645 0.130840074586381 -0.32793798025418 -0.209465956906062 0.218508025530186 0.0215954973663237 0.614583868053103 -0.106641690582254 0.461340668172252 0.674055289115897 -0.0189586216650177 -0.0403251433693175 0.416714564506654 -0.777922712887689 -0.494196967925406 0.247808911840647 -0.646432281829055 -0.516800738137386 0.490865335166248 0.617493770869009 -0.401306676872185 0.161972963007331 -0.0547516162907442 0.745615077006665 0.521583110366208 0.781453988362664 -0.048061014378332 -0.394179307030287 -0.322181848666302 -0.260710077899825 0.154341645079308 -0.770633745436607 -0.640000367830693 0.395871229587973 0.295804718640021 -0.672502525615281 -0.5679156410516 -0.344599456428604 -0.80166536690633 -0.00941268310018105 0.222985166617484 -0.256736467917237 -0.279161306632909 0.571862347362292 -0.111092577389587 G-227384
G-228329 -0.882499051051605 0.698877826935364 undefined -0.0585096451318758 0.383561993584664 0.373324824127657 -0.0223997097882531 1.27255984680694 -0.154366005048759 -0.081343659121746 -0.0458817655223083 undefined 0.488440481339923 0.470933557590273 undefined 0.318113816062475 undefined 1.42653229338587 1.11911456095467 -0.261063225284522 0.0361507484845642 undefined -0.456254150637763 -0.679104219481841 -0.429850574556307 -0.585840002436228 0.100442583540479 0.00214022667326397 0.859930728703507 -0.658607522649358 -0.632315748713271 -0.10446073173331 -0.941423852309317 -0.357184873277877 -0.193416812330021 0.0669941864148829 0.0843750553191285 -0.270401467261399 -0.352573102044676 -0.279829156584638 -0.764313686674658 -0.714339468451614 0.0766214046435092 -0.231895763223624 0.325815073861072 -1.1261903174378 -1.06118780300556 1.35492081087807 -0.555384007451815 0.204148605239533 0.118376849144742 -0.489118302861884 0.0234208738057564 -0.0968910352400165 undefined 1.76535240718155 undefined undefined undefined undefined 0.164907093253269 -0.0438378465086089 undefined undefined undefined -0.811641822616611 -0.121345210715518 undefined undefined undefined 1.59597137329205 -0.241121797828459 0.488843755932649 0.254302444904884 -0.285428760092932 undefined 0.243723288524629 undefined undefined undefined undefined undefined undefined 0.111339875483093 undefined undefined undefined 0.107633705136264 undefined undefined undefined undefined undefined 0.853540303052574 undefined undefined undefined undefined undefined undefined undefined undefined undefined undefined undefined undefined undefined undefined undefined undefined undefined undefined undefined undefined undefined undefined undefined undefined undefined undefined undefined undefined undefined undefined undefined undefined undefined undefined undefined undefined undefined undefined undefined undefined undefined undefined undefined undefined undefined undefined undefined undefined undefined undefined undefined undefined -0.0926939641948259 0.57439912026009 0.180651372030539 0.0151785635028254 1.05153236358322 -0.130742992706613 0.395781272834546 -0.167716096530814 0.49047189198766 -0.312889832409045 0.212444634028722 -0.200659698791824 0.38096990833216 0.204211484866393 0.292078871490657 1.12569566112882 undefined 0.168265642985489 0.387308601887817 -0.107252717157122 undefined undefined undefined -0.0724376397470952 -0.0309464781570146 0.154454891163557 1.04418894201814 0.744963535727305 0.708315733642946 -0.282830808290306 -0.390100365542708 -0.375084086177786 1.52324966281483 0.858329049369374 0.47972451559834 0.322923669414198 0.552414538101184 0.195483142212577 0.1960949819816 -0.09722086727424 -0.0129775662808935 -0.0849333361585778 0.235747625706246 0.356738393804838 undefined 0.128299687005482 0.218262651672344 0.53221765064327 undefined undefined undefined undefined undefined undefined undefined undefined undefined 0.365876074392981 0.0620822881962368 0.215468352092534 0.172290452626608 0.0508087792391176 0.422864538320239 0.104449130479615 0.59660945358871 undefined undefined undefined 0.34178350551254 0.217815518180876 undefined undefined undefined undefined -0.0768351430018459 undefined undefined undefined undefined 0.239154713431171 undefined undefined undefined undefined undefined undefined undefined 0.331984156637631 0.382030582687207 -0.103228071080657 0.176078046771414 -0.197557480582642 0.152949748310011 -0.188389145496922 -0.307307892859065 -0.607619576062215 0.601261872324343 0.462987820900615 0.280494041174794 0.69678221306202 0.199280154936089 0.10832989204124 0.1912028523533 0.378623574467211 -0.170017514784275 0.187370887462812 -0.0748066672494136 -0.0224413364146372 -0.103662919613637 0.0865706093415177 0.0179792954171383 0.0227840213220762 0.298600179804852 0.453250484867718 -0.0090686877370203 -0.879804553324822 0.60596991225183 0.379224247519486 0.942261846029867 -0.388364145353243 0.164786631804052 -0.183427032126124 0.348331547867097 0.0463780719357931 0.201439249139174 undefined undefined undefined undefined undefined undefined undefined undefined undefined undefined undefined undefined undefined undefined -0.622807709424175 undefined undefined undefined undefined undefined undefined undefined undefined undefined undefined undefined undefined undefined undefined undefined undefined undefined undefined undefined undefined undefined undefined undefined undefined undefined undefined undefined undefined undefined undefined undefined 0.0769957247166015 undefined undefined undefined 0.279277818506893 undefined undefined 0.632504006059831 -0.201189327990727 0.469835609602107 -0.144754385730403 1.31255072751416 -0.144248514315294 0.499188730306503 -2.286701139613 3.09649223482668 1.98749073250596 undefined -0.240867660692997 undefined 0.0491385399073456 -0.747917193291546 undefined 0.159284284197616 undefined undefined undefined -0.19965490156879 0.271229913304822 -0.0621900776218105 0.445283786146964 0.341235652830848 0.37429077337492 -0.199337802850501 1.24915113939461 -0.27883481401846 0.428983279004925 -0.285774517858025 0.580858396292021 0.205072719743923 0.632777501686151 0.220856094082057 0.0620757061892263 undefined -0.750861037799505 undefined 0.0918109057918901 0.0551382143798751 -0.314259353476215 0.00257600654647128 0.439740146765869 0.947672058855218 0.566606517360968 0.461748262247349 undefined -1.45541826255962 -0.719815864522358 -0.792274243390292 -0.96384858294786 -0.223824166979838 -1.10115801850226 -0.539788382222687 undefined 0.490781962889178 0.588586797215621 0.118127268563912 0.013030597922258 1.02177163177043 -3.69109325041853 -0.0415350150229283 -0.548749611360869 0.372500928689695 0.0503808223978819 -0.0706507650102068 -0.798849665514275 -0.0262191322379035 -0.283446391143451 0.00169278922996519 0.271777206104314 -1.12298792608683 -0.0975968018839612 undefined -0.408979621388848 0.69607213174567 -0.0673873003259882 0.171003307094443 0.240699257561726 -1.65793060611141 -0.43521361655923 0.255965025445985 -1.14341358279925 0.0720239701937633 0.145927202563628 0.0235806076254672 -0.127828997032747 -0.00214533614793133 -0.223033818688801 0.453650125984632 0.314691832072427 -0.859907406135312 -0.674262575786308 -0.553985870162572 -0.523855408569565 -0.0934645929126141 0.354962995521511 0.333345717859407 1.16319609184293 0.575599804422977 undefined undefined 0.339024384776906 0.766889612592686 undefined undefined 0.399721020205762 undefined undefined undefined undefined undefined undefined undefined undefined undefined undefined undefined undefined undefined undefined undefined undefined undefined undefined undefined undefined undefined undefined undefined undefined undefined undefined -0.354246421694459 undefined undefined undefined undefined undefined undefined G-228329
G-228799 -0.96003501356321 0.05012152696664 -0.497977992032308 -0.340407619405743 -0.724610670673945 -0.386151678027341 -0.53719250114397 -0.0489989429440811 -0.281813526268269 1.04419138058943 0.000553394641050531 0.103275148307745 -1.30836469064012 0.660327406135725 -0.15063276687976 -0.294718414345049 -0.255996375728225 0.578004789496402 1.41447337922848 -0.065096849402348 -0.644852760862143 0.916419935841537 0.270590566727094 -0.0859882180969791 0.580485721146063 0.268436786348378 0.13838115108822 0.209270555778817 -0.888230687873826 -0.0266352388918616 0.865619530612086 -0.210045341299045 0.380093363581834 -0.286980823068124 -0.362630712556637 0.155701494122512 0.111851628662238 0.724702205396579 -0.0204017271545212 -1.44621219984674 0.110743106369734 -0.0102881606317613 -0.345909344640251 -0.401896816366174 -1.22748191179497 0.927264283692912 -0.466532975294703 -0.289965168985741 -0.827209679437358 0.0836811144282752 0.454230758008354 0.592253054052433 -0.346745376292098 0.555103314427379 0.387437597009896 -0.393482019603011 0.0723924572532084 0.464346806816719 0.185875214424566 -0.11746130864997 0.463101406706214 -0.183307066750325 0.0909230465980091 0.0333352451454267 0.0840665740431934 -0.596765383164215 -0.361524463449737 0.449980485473141 0.098065015139312 -0.111148243109177 -0.486756777297057 -0.0186128091707403 0.89482222201629 0.479457226644207 0.0568805436458888 0.364864055955795 -0.0443584008699105 0.622455252143265 -0.10457384508082 -0.668922661260025 -0.232554085268394 0.150956783702258 -0.155696388529273 -0.463070898827056 -0.231500723518408 -0.244482268786909 -1.26699347098619 0.244042295462878 -0.233474720673559 -0.517398350264436 0.562905561591522 1.63675484735663 0.00386698267347008 0.507687832478657 1.0264009689207 0.24747045706132 -0.0355798876426502 -0.881329897692678 0.239705711315036 0.18051710081739 0.213372908478102 0.15267479773855 -1.63531504204981 -1.2486798198285 -0.965038712116596 1.49332346209163 0.102906099689444 -1.06874569209065 0.67129509106625 -1.13843017993473 0.948618167377433 0.68255917102477 -1.23192722933192 -0.262528368810997 0.945775518592533 -0.206037322319082 -0.673789829381153 -0.227748637153908 0.4754428322375 1.15278232775203 -0.427411619024704 0.107076667691698 2.03022357974665 -0.849188256325567 -0.394782761454055 0.440004096728461 -0.667282397785775 0.302935501578835 -0.381423525989785 2.72115679824627 1.09471166444408 -1.6998378551693 2.57258464664936 -2.74538017769842 -1.07347424875020 -1.91078110855529 2.43818509816435 0.0722701831992937 -0.129271704621366 -1.65957793629387 0.31182029785424 0.163413558394401 -1.34220509207619 0.577609613985069 1.23177125299379 -0.60007762267484 -0.389923051713122 -1.87271966727962 -0.441186299703897 -0.0663032000476882 -0.252470863334283 0.0524953592192663 -0.229924026455357 -0.277224961485286 -1.17782894265487 0.968601766838422 0.106750718985834 0.282904570121648 -0.444293036869796 0.55512361648962 -0.336786036891782 -0.0769594634744344 -0.933594985515999 -0.901921105517651 -0.372832806223141 0.2422039623356 -0.585584740715272 -2.19617141915496 0.863433376274306 -0.0660674792326095 -3.06841229801491 1.47955762860133 -0.903190657138916 0.275032023630704 0.57598004709847 0.467262276171196 -0.186111252015593 1.0283849818495 -1.11043679259687 1.21455355990071 -0.104708447210054 -0.72612227817439 -0.992889190012994 1.38903507441244 -0.444711543719892 0.195262490286682 -0.0409133011971488 0.27686412995781 0.378208216893098 0.41975849260149 0.324425235403583 2.65410294398616 -1.84940387714069 -0.776821206262575 0.0532675565313145 0.299129864839619 -0.392490391044395 -0.62291054262714 -0.391755873890778 -0.0979078008421129 0.861078315986616 -0.323372869909992 -0.437072092165623 0.484872956184208 0.293612168056349 -0.69651791424586 0.606777603486973 -0.877171906952661 -0.268152104097613 0.654263745629112 -0.211019117987314 0.147912579595031 0.100887709537639 -1.13485623966233 -0.269489958395143 0.514354455789704 0.430909784120862 0.426711976196293 0.703585146517234 -0.510896525860581 0.102909768059307 0.697910562213423 0.590078475251703 0.757301750244965 0.0517069199296767 -0.48741630093396 -0.236218528175554 -0.58365018437136 0.742509529587123 -1.8576393511708 -0.14953632126862 -1.0934900563191 -0.187595771802842 0.225142198712792 0.00593746029399256 0.0568373156900641 0.204154256152421 0.0511210451271396 -0.36391084904025 0.0747139262962246 -0.392087824168749 0.769535832641775 -0.841613559290563 0.43287527550603 0.0729970508445099 -0.739246794980385 0.604082225468007 0.129134429472911 0.491888703925573 -1.25424485767774 -0.196122297212336 0.054028079993536 -0.384744633404711 -0.0164029620168797 -0.440226386867598 -0.439402456424615 0.954754566028429 0.521495826260155 0.0900161815970844 -0.763878674981818 -0.380031474556571 -0.473364566840116 0.361346512744547 0.621492100337935 -0.453293907051835 0.0399132283835808 -0.0730402808654613 0.1170289237348 -0.997518934305763 0.452982064742448 0.451009307267324 1.23914691112973 0.644434149665138 1.00015602269375 0.580735139687546 0.983046879355573 3.35346335342546 -0.323807527302275 -0.911250083260772 -1.12061717293802 -3.49788529942717 1.01394758855297 0.456580348365053 -0.88277741487455 -0.273902468346733 0.0555617302470921 0.9336585767986 0.922455365864069 0.550980711769659 0.577967021765129 -2.95873527414812 -0.933039619410636 0.890929023506047 -0.683733517748895 1.46204739401164 0.608993093058993 1.01361673915924 0.431803743396019 -0.103732683701693 -1.00556270875718 -0.228783013925112 -1.05280569306464 -0.451937335581706 -0.673399463278603 0.6317821171742 -0.00084255623979601 1.30168353605956 -2.06769209717563 -1.04818332773195 1.55662890375183 -0.0395062001051425 -1.57290854066032 -0.447659134445514 -0.120831693678648 4.12603369374235 -0.752865436865376 1.30987005462021 0.65116525439922 -0.490770645076447 1.17518740130829 3.20116484839747 -3.02344699639106 0.633955745692724 1.00892563088292 0.505352806278035 0.111237439201602 0.40785240251347 1.02127474361358 -1.76783368117516 -0.380034367519345 0.321384826897825 3.45557938008755 -3.98929732615719 -1.88946169175912 0.592957568094196 1.14007065002165 0.850047772913468 -0.56710203211435 4.42523012618562 -2.43404285195747 0.286000621186995 -2.26810744171754 -0.22231247887018 0.126614314230157 -0.972233153952704 0.00199616079344622 0.392990206060565 0.630902190624523 0.18054992770502 0.0351847265860066 0.0609036369375193 -0.14494602108604 0.141898323632198 -0.0856663320110016 -0.15619529160044 -0.039758214389682 0.280315116555613 -0.217714946373231 -0.203207147314876 -0.225406446070345 -0.00657267143455975 -0.885568846087171 0.496085749688959 -0.341943867811496 -0.387059107257121 0.0924484458149966 -1.08806133849709 0.222351319441056 0.475126741633282 -1.84553807887984 -0.788556167083021 2.85499134085313 -0.98092892119731 -0.173425826650401 0.311636972302917 1.87131821981952 -0.0280488236551228 -0.656083522124151 0.310024524135393 0.386528883206022 -0.542806986275211 -0.276791244592147 -0.81428911800303 -0.755667005256363 1.92206023283616 1.60880391789582 -0.16812302959179 -1.20578004559459 -1.0345496849884 -1.06901559812938 -0.897418945846367 -1.77383818270111 -1.3683976627289 -1.06651520956586 -0.949514253965836 -0.859030992264733 1.42369207496158 -0.534871144974369 -0.154296107665811 -0.631588469838729 -0.995362932599297 -0.985131878145209 -0.443468032250829 -0.371742698637076 -1.66980944068204 -0.598070212353297 -1.102680384255 1.5254734395534 -1.30998906180956 -1.22590346562812 -0.779408674389343 -1.04914600272367 -0.679762962490665 -0.667144464358453 -0.0199913582991211 -0.151113901216638 1.39088101906695 0.759173220583852 -0.193390987205353 -1.57610793782792 -0.561927231591593 -1.05526144092201 0.318885239190726 -0.841144153614518 -0.623888272885578 -0.292560051595101 -0.0727777929107312 -0.215607541239361 -0.732695259340883 -0.323438319961227 -0.872455084214293 -0.836755231219858 -0.800700729448563 -1.8282505787488 0.813121477241948 0.419912223425399 0.877338327734915 -0.494105830650444 0.0410810754467388 -0.346771247786481 1.44123994569301 0.463938244671228 0.656568253382989 -0.312097546222523 0.6141549029901 -0.267777287491114 0.157264860698104 -0.227494894616967 0.367286455483645 -0.0424237671699697 -0.699671296683611 -0.168937914438246 0.0984067023872832 0.57555771923553 -0.389784253228393 -1.11807166806238 -0.220896713870275 -0.129364386468659 -0.097292546908207 -0.0905235154256419 -0.0544823782497772 -0.311397850994847 -0.480330340923829 0.264926240890256 0.287029189291599 G-228799
G-229824 -0.401557173335881 0.420245291637348 0.5341681095487 0.178340425930603 0.292386517411462 0.217477498338761 0.441483428652973 0.12802039294391 0.0702731572704138 0.185396834111209 0.317554513195542 0.188589790070113 0.0228380105360113 -0.0600447707672913 0.0780053370870739 -0.212399330091356 0.242667359392771 0.120733690000469 -0.588502307023708 0.662850571906292 -0.0547136158365138 0.12892082867485 0.0227308631260339 -0.394183787965808 -0.59965886152249 -0.237517730781184 -0.174501243594039 0.167190961057175 -0.112467481370565 -0.453390097587215 -0.190790543913502 -0.419968805486498 0.347803625092531 -0.350222133706794 -0.420839861529458 -0.0121752366483197 0.571214443457878 0.422776086706365 -0.226958827294796 -0.579150045466506 0.261770496996252 -0.594336828103554 -0.183694775046265 -0.646155169686216 -0.117042130479224 0.372831760703679 0.482017580458471 -0.658222408382668 0.42029547823536 0.0354616129842178 0.0759749333265294 -0.109178740508112 -0.0298661083546659 0.154316168470114 -0.135240843736199 -0.00754607122229167 -0.104001002031918 0.01380861912412 0.145324207044832 0.134348028642874 -0.0912187225966008 -0.116888162962042 0.0628546466715623 0.258465956560997 -0.0346708477909345 0.116580024706785 0.153236993309207 0.13277840271312 0.069173006745924 0.201288494549685 0.435422154422398 0.248596891700215 0.0763059549123835 0.300419691421103 0.103034904769824 0.223214419420257 -0.179051514159154 0.0890742230253814 -0.269413920443929 0.069084418701598 -0.175197653973539 -0.329181307732322 0.471444365597646 0.0261648051353696 -0.402809785911145 -0.180861221849238 0.573715214776406 0.278072855109793 -0.240154257705646 -0.00208790244913537 0.0467416920720432 -0.0629943749030417 0.306083823867036 -0.0288643496996475 -0.468331500256557 -0.140311666869352 -0.110582238080643 0.430064690069521 0.644375223020087 -1.00941713166567 -0.396935887660052 -0.55849117386346 -0.780068064559309 0.252636651434054 -0.342343126743013 1.04950731941702 0.234846752180139 -0.500725793004808 0.273649242369531 -0.669306443584394 0.247201850597959 0.425528076822207 -1.37217904728031 -1.57224542800888 -0.92809875447344 1.22494103261868 0.790512422844831 0.907581472873761 -1.13045279534659 -0.222133611064082 -0.62116290380123 1.21224585255578 1.21661286552134 0.465161445852652 0.525075422853156 0.464784315829608 0.008358618974813 1.13428071938465 -0.337899956286999 -0.430692909626676 -0.434585287143076 -2.12026311407253 -0.748422264362704 0.534953402389626 0.627372246802947 0.862094327079433 -0.222711407795479 0.477631152218982 0.216434094759968 0.178165208308524 -0.0486245914898138 -0.183906348667735 -0.449076028025040 -0.382603227906602 -0.337491042155798 0.0949629457287695 -0.128958958274819 0.657483648675548 0.371267955399956 -0.549315097758091 0.181511928829529 -0.104384724873299 0.145127939594969 0.0602505362736405 0.314874345423551 -0.231125052766675 0.0773719933812043 0.589419757064169 0.412495332496801 -0.101745714752342 0.383708814280453 -0.214158391045073 -0.597150698737718 0.338382652441176 0.678404225538216 0.0832188173265056 -1.19775006323079 -0.746272145496594 0.303926914857457 0.10299568515118 -0.637971905487179 0.746592275446924 0.0988106852314843 0.101941215992181 0.234331656241316 0.0320156971832724 -0.231359119443749 0.352885439945421 -0.931538866356204 0.354697815306501 0.170302063075129 -0.549908820474208 0.0544551344032609 0.379271158446885 -0.603778838990975 0.126650158811549 -0.0883569600590661 0.323131440533423 0.236402954668453 0.257588667167498 0.058873258384586 0.2047896044332 -0.450640580402188 -0.286508158742734 0.09958123611678 -0.383006752433027 0.205173571295532 0.0201279022445294 -0.0535440954880011 0.214659761532276 0.0769567852795241 -0.227770726167864 -0.300860951467694 0.42441895380777 0.0619441151563827 0.103773513606216 0.092825188670961 -0.185285309743344 -0.0721174028913971 0.24843660501851 -0.359926375401425 -0.282742500598648 -0.0564762663458875 -0.132529548934942 -0.00173431754500974 -0.0288855219490589 0.295584358030149 0.0476885433864283 0.00217016593757258 0.160045021168465 0.389811594773242 0.346375574633679 0.414220013506178 -0.111334145451799 0.161816687439929 0.307823554548312 0.108078077669557 0.550214518700246 -0.458662959213219 -0.901229050643593 -0.393925709660708 0.218548985815969 0.316771914354915 0.0034578013673201 0.0964708173668178 0.0840988066621424 0.0482049879054447 -0.297325601068687 -0.0708308883553723 0.351767238233737 -1.36139407271375 -1.40532478814118 0.759194415045101 0.642781011092213 -1.00253295989669 0.510191293919954 0.0297905488517589 0.267772681741107 0.343870785007292 0.498498686789253 0.629271852610724 -0.0592608894918385 -0.353465996305738 -0.373042800321009 -0.336122590254357 0.0816624258547805 -0.113694586421072 -0.413739020246885 -0.433505051323511 0.491634952111214 -0.294265669462469 -1.70508958890608 1.86564597005173 0.533127700922654 -0.121354458362642 -1.65897638018033 0.300001414457665 -0.72909562235527 0.940829864033573 0.184057471175276 1.13808039695042 undefined 0.62720259768153 0.447142369838671 0.543074313041167 0.78072625873164 -0.0345025175515588 -0.32230636722179 -0.460145539369334 0.7587407162318 0.0516273775101617 0.061421030391914 -0.100701804634372 -0.355467915903619 -0.0562304443879658 -0.1809617637964 0.0428517355863107 -0.088025518843553 0.349728465374337 -0.35307369499856 0.271656048594425 -0.068028036421298 0.488287637330798 0.195111134582094 -0.0651044918195218 0.190212852678744 0.271772130565886 0.0348165231947615 -0.173198288422048 -0.209232489836726 -0.0457630297902263 0.704972973422247 -0.497680831940903 -0.562072925063772 -0.282024610274529 -0.154849980627619 -0.290545904438273 -0.528484131649476 0.430080732060585 -0.0210340067976453 0.516854899505825 0.312677062385163 0.61332994874912 -0.184237071639341 0.303399681691429 0.111161862370905 0.214406174652305 0.152286501730481 0.129674693271088 0.217089217785361 0.242203252076946 0.132478802157776 0.111178070147398 0.614718089763183 0.210646820486524 0.0922635324109535 0.338649480885197 0.156470863997722 0.191495009167653 0.0385068119375962 0.215323354764241 0.153725974740425 -0.291136336818637 -0.0720574426840628 -0.0166511399360143 0.411338166868735 0.285342176552209 0.343819562854756 0.0765851177438677 -0.233289661733892 0.19053588382752 0.529664878760189 0.487036880690203 0.485337494878156 -0.132237844369612 -0.0871966806913846 -0.206942893347145 0.326038448002127 0.090787032009132 0.0732165261440283 -0.363856273093123 0.307224516351837 0.176031323694195 -0.11832186571473 0.0106741327764563 0.496394878862477 0.0989919329758884 0.150679126108191 0.21454802327302 -0.145940832480003 1.19936084938114 -0.732163812166073 -0.674038841386041 0.294662756931183 -0.00355714168806998 0.42005403979296 -0.267147159171188 0.227308456188815 0.271933562307705 -0.0933508236632186 -0.0018846101514125 0.475995693252557 -0.439193718503311 -0.277207695208753 -0.150641428570376 0.0574453767885448 -0.0597653830687364 -0.152936599347059 -0.524345140011024 0.576521020148448 0.529475964047041 0.414534069856403 -0.0587648740121072 0.0614189720941418 0.225955223970553 -0.848529148994043 -0.095092558644442 -0.452587166264127 -0.601507506754356 -0.758633863045516 -0.35942171560491 -0.482405069008843 -0.404610944487727 -0.217062849359053 -0.641169387397978 -0.0304191146522808 -0.850477464499788 -0.183480674613664 -0.157179899815528 -0.500217295998558 -1.12823077098631 -0.352340373650852 -0.810599261363818 -0.618220963653897 -1.35290109514588 -0.325110514764035 -0.402685504346719 -1.9446379022525 -0.387903834301259 -0.404009195136394 -0.221162566579773 -0.14235873747405 -0.363789900194634 -0.140322181914474 -0.0813347310719514 -0.0703126022233 -1.35606695918908 -0.613331632762119 -0.251370082189611 0.0610906723231945 -0.317133227320802 0.109600523154546 -0.116917751779152 -0.00748385927359152 0.346531651576992 0.583246894717345 0.279270633195736 -0.0807102681959222 0.495724364714894 0.975477463765037 -0.253319001290299 -0.465345093205483 0.0522112959713752 -0.304549503261033 -0.127202302797599 0.170710893658615 0.753623836229389 0.626506000373775 0.116765067265442 0.626266880909393 -0.148498265477544 0.576369235735546 -0.0498957803998135 0.251373275829522 -0.0235740564945868 0.149095015832676 -0.261514690766337 -0.41772630341938 0.143359291507261 0.187414714678196 -0.944341621507816 -1.17148151513005 0.605923030830402 -0.129950462913143 -0.264231651831356 -0.656563362345139 -1.20572771866612 -0.296522795424194 -0.0311120542686379 0.0080156630354118 -0.0221929672874273 0.0269241436065730 0.217063625539484 0.660362977982297 -0.244120831648571 G-229824
G-230630 0.00553353354622743 0.129863388166036 -0.260799855945404 -0.562109466970279 0.46605813434283 0.0693238028841101 0.236710687829177 0.145152795521145 0.239597081350908 0.826403360494574 0.00726876644068852 0.517270699019969 0.94360612245179 0.169007872256701 0.298554645276331 0.38127506237238 0.311030282568657 1.14224504979209 1.11981527771329 0.147852195140654 0.483605390960584 -0.13481491408746 undefined undefined undefined undefined undefined 0.068709374608666 undefined 0.0596386712532233 0.510632036982244 -0.589782924642114 undefined undefined 0.457844758570557 0.601609633831071 0.512044026816248 0.144252736696183 -0.0650372800641854 -0.330523274075793 0.668528398235924 -0.0658988564654468 -0.281732821102361 -0.120219323327612 0.260475362755425 0.477853665951315 -0.151746382074487 undefined undefined undefined undefined undefined undefined 0.239045102134369 0.317842750277897 1.13456982723391 0.304472015420563 0.546671754924178 0.30517224527288 -0.0406301040267945 0.364123630674266 -0.18999462740725 -0.347450690342988 1.70954072538009 0.711383625422564 undefined -0.186626435783589 -0.00362349009964369 0.433425025254873 0.0885019960162818 1.07564236167281 0.138497788029184 0.0216127984144929 0.551596953620804 0.296225968496397 0.0306777827487625 undefined -0.275693096666672 -0.126817340675762 0.156411293855166 0.0676666148208387 -0.136501208510117 0.0188084997723816 undefined 0.483173370632471 0.280633345086732 0.562082504318475 -0.152020097435186 -0.846185996626247 -0.42441391365017 0.123262898961324 0.0308355378974063 -0.0445205333256755 undefined 0.585350615941937 undefined undefined undefined undefined undefined 0.109163220767789 undefined undefined undefined undefined undefined undefined undefined undefined undefined undefined undefined undefined undefined undefined undefined undefined undefined undefined undefined undefined undefined undefined undefined undefined undefined undefined undefined undefined undefined undefined undefined undefined undefined undefined undefined undefined undefined undefined undefined undefined undefined undefined undefined undefined undefined undefined undefined undefined undefined undefined undefined undefined undefined undefined undefined 0.104059670927079 0.116265227756335 -0.549957847295239 0.385993682424299 -0.241321249458524 0.347754654605556 undefined 0.609164764947025 -0.280082195025573 -0.613674922223296 undefined undefined undefined -0.0839547641568856 -0.406591905785904 -0.251425783800178 -1.25847904500449 -0.206137231209802 -0.19274527188853 -0.863198438910061 0.275445231032077 0.79209897776178 -1.61568479308733 1.04987095076426 0.275854658392424 -1.12540720527839 0.0749283937445107 0.88554986216695 -0.0344743118382542 0.226911375366894 -0.637046349950829 -0.327985549492775 -0.14252352343027 -0.183554440563187 undefined 1.3852395310053 -0.656842316467996 0.195002092740932 undefined undefined undefined undefined undefined undefined undefined undefined -0.427023374933039 -0.0833856515479816 -0.0388957434916506 0.0010840950199178 0.0547487130555666 0.0287105258796601 -0.142235431893912 -0.213081319470881 0.456904133248502 0.625179070050558 0.205431962997856 0.214921570618795 0.274167951952203 -0.891251301128577 -0.353455566063555 -0.0109829053490618 -0.767220627147333 -0.169202246752393 -0.257162306091745 -0.169842164962597 0.299688890715643 0.850601098175 0.16121246452939 -0.684212777224989 -0.44103158117618 -0.0755506745523853 0.0660874709996051 0.982666279747601 -0.609591575924307 -0.367445871466629 -0.632165695488768 0.101159173866552 0.8845477501511 -0.249593697465505 0.0175722466641073 0.5300513142117 0.214503541600024 -0.136616624872543 -1.19099279052946 -1.20582100247437 0.86708067180079 undefined -0.845186372842855 0.413483834576348 -0.261663879400701 0.580041514368261 -0.292214880402117 -0.223017414345767 0.891380068249019 0.563203639934141 -0.372017922264261 -0.262125758934973 undefined 0.315147298994018 undefined -1.53782893882107 0.0737209961987055 0.112965148602779 0.532389025786259 undefined -0.00149292200303464 0.262362904294745 -0.214417407278976 undefined -0.085134124876701 -0.175653742670759 undefined 0.233986772722247 0.141967226174376 undefined 1.06095156509255 1.04957481067087 0.300752908537968 0.622027993257275 -0.625071259057066 0.00593838266661528 -0.166948150788018 0.646759684900813 -0.419329661284698 undefined -0.299428627313135 undefined 0.151364160727029 0.0367460853385531 0.847178836354786 0.902577438226576 -0.503860108409754 0.830827519154356 -0.158759836217897 0.868209325476949 0.10875959702814 0.87159429822986 0.84995113356383 0.415905584170829 -0.446032335857208 -0.625317517801976 -0.0380049681298793 -1.35141616960793 -0.432964188803124 0.58393137760206 -0.359112344274591 -0.786668689198017 -0.859370664631193 -0.3562564749899 -0.582093830852104 -0.185314824448458 0.102646404516655 0.167085038175301 0.180184436420758 0.404465029754409 0.203496408818628 0.353157341170103 0.83328728391199 -0.0530861180423017 -0.338840217619351 -0.279244169957392 -0.108447793141231 -0.0254664069125194 0.291622732157496 -0.134129152543338 0.0264609902684256 0.156566601234763 0.731234376145732 -0.248851497764891 -0.558020198321522 -0.316743512569534 0.0736012252012674 0.22551402897412 -0.00938096885236739 0.196583126472303 0.46077946831481 -0.49129210746664 0.992461675368224 -0.0491652097171364 -0.411038422194798 0.542273026536478 0.512500622945188 undefined undefined 0.814789261461387 0.667947105195683 undefined -0.0406697922911103 0.0505674835414975 0.826016616233801 -0.343684171947277 0.227895774110133 0.157307278820726 -0.894391668361226 0.0912257814462052 -0.507392230595055 -0.228690492071625 -0.184344041738813 -0.318712859052713 0.121409564396865 -0.763301033944414 -0.210733965362831 -0.111466740002058 0.0125405209874145 0.840061648698756 -0.179141838838333 0.216634654345723 0.188213155383623 -0.531040493133379 -0.0371894272303575 -1.07554196199739 -0.901541512478485 -0.114766430202994 undefined 0.4484593903047 -0.728276933533435 -1.64996470335423 -0.312919852858082 0.0583025762515117 -0.425078332368741 -0.94122793614680 -1.08162187748623 undefined undefined undefined undefined undefined -0.478718493256061 undefined -1.42511572655805 -2.33450340897212 -0.418990090904344 0.200347815310579 -0.158262951948569 0.427726964171265 -0.559957595365292 -0.176849580868868 -0.399973969112246 -0.733566230098933 0.976332037336098 -0.645310996671073 undefined undefined 1.52225178902229 -0.34102684968164 -1.28583116893904 -0.430577014869007 2.3952410940128 undefined -0.152326444420448 undefined 0.111926761634846 0.37170073768508 -0.839699946773743 -0.376380963801109 -0.0547689411493053 0.466388190841364 0.760323920802925 -1.06414273877791 undefined 0.0358201932233015 0.0434265966678815 undefined -0.544611581259218 undefined -0.076781943838137 0.742544280256313 0.273657978700312 0.685400772450055 0.396333436240189 0.301710602380698 -0.277251306234243 0.34835929039834 -0.122107484277924 -0.141833441590334 0.0888517793665446 0.123281167259851 -0.640834710703578 0.00519907164040312 -0.406587615423762 -0.509561795859693 0.119924580461843 -0.146030983479479 -0.235913189152042 -0.369634353427257 -0.240980071092251 0.497243818188602 0.519673468718151 0.0087308733328726 -0.198996120419515 0.640210337956015 0.0715539515385384 -0.535968852563824 -0.229609490899817 -0.105651987217501 0.21751485131292 0.424204078286797 -0.0109560233430397 -0.651393920091623 0.0604968826489412 -0.232769744472458 undefined undefined undefined undefined undefined undefined undefined G-230630
G-230966 0.330023679154321 0.313663134824912 -0.128162859091816 0.433622208559186 0.0927890097203719 0.246591361212976 0.516053147554679 0.80933296965081 0.226536994119341 0.32659184846878 -0.254678536154652 -0.160753738131117 0.118314526399026 -0.580044430354629 0.475528932181769 0.0662346619308138 0.0800689503819392 0.991058051387474 0.289879629505034 0.225614581701397 0.145641458770337 0.414629586537087 0.363012137667141 -0.740496573769674 -0.671603807293268 -1.30529768981401 -0.328111103639419 -0.00348148935003323 -0.243135547373489 -0.71571779920666 -0.540589093552455 -0.922690507519103 0.33120013212786 -0.83295518336597 -0.882692156241177 -0.772225206689312 -0.0338266423845059 -0.0578386555441934 -0.338592835396769 -1.14375005627899 -0.333377135346584 -0.721042868679669 -0.715102375965 -0.425768753873706 0.0183234235102407 0.0861546986222841 -0.108783183013413 -0.847349321049832 0.00799289856768404 0.484962473650274 0.258136451334517 0.149914157256767 -0.658558257523437 -0.149721966290377 -0.460477216443687 -0.0491768380380471 0.7551396998858 0.232113612787934 -0.480911516949226 -0.962903051231736 -0.171599969315496 -0.337078630405625 -0.129215972088495 0.653694257331832 0.334347789516283 -1.08657412297475 -0.092323689076414 -0.290539413127116 0.242781421944816 0.079614558934674 -0.231948321036631 0.217235586007366 0.876989473090129 0.0255609479640952 -0.212420617996392 -0.114289445043539 -0.245690263068553 0.0568216802613435 0.0701584268939452 0.00180975130879801 0.266691787581777 0.232005635671538 -0.286255114428059 0.0194904572918357 -0.322569975052984 0.626908369342193 -0.456153000313817 0.223891879576676 0.559975867273254 0.182836127270948 0.0248720852034783 0.222158543395137 -0.280340116409558 -0.0898565361615677 0.551931473811145 1.14413542058458 undefined undefined undefined undefined undefined -2.78338321671816 undefined undefined undefined undefined undefined undefined 1.28252648632626 undefined undefined undefined -1.26824875980498 -1.33823434702291 -0.830589893765582 0.844848108619808 0.595358579387534 0.302731035778368 -1.14794208209236 -0.486744908730709 undefined 1.41647488491672 1.63754101691655 0.54231805667732 1.90058158194550 0.502727629345474 0.999193223980531 undefined -0.635323666141997 0.0342725624700799 -0.386769291837343 -4.14717930011646 -0.246375728339113 0.194676923794185 0.205569496286966 -0.031480795432139 -0.307936656269128 0.0670458209901276 -0.352706704628726 0.374329603131169 -0.403955360421432 -0.179299858119661 -2.06914529337218 0.368970307342981 -0.446640913650171 -0.356370127953768 -0.154789622316887 0.565978703224228 -0.0541935672913052 -0.167157664831569 -0.110757190373464 0.162369801521944 -0.0599755701388869 0.51093769769148 0.373495446931173 -0.336767343982007 0.138739982931224 0.329370843834491 0.162721032404024 -0.483533761399382 -0.123208296587478 -0.407332336002264 -1.10518457260522 -0.0861781827773918 0.61145920735879 -0.431733061463806 -1.51026745391451 -1.42494658132818 0.564727006895788 0.249050819596899 0.408931558090464 0.673179597336317 -0.369171850972787 -0.461610928083203 0.651463514104776 0.507079782521782 -0.39116537560594 1.32125926227244 -0.971338791498587 0.700495603658466 -0.679896772673143 -0.495702570186582 -0.410396649284889 0.889981712548911 -0.765663588423893 0.269941647237687 -0.383859125365463 0.75650072345004 -0.163958280803744 0.481304810286193 0.480372652672083 undefined undefined undefined 0.520786856758017 0.114080684214376 -0.156290060328389 -0.0765985069674198 -0.28392116538123 -0.315430180643823 0.131655891362598 -0.100132822516723 -0.571532858896491 0.338362316429325 -0.161017226069346 0.13044680638566 0.142767981427218 -0.0975582141418752 -0.133246051097847 -0.0617841430524209 0.359076172571841 0.127859128883186 -0.0968488316924105 0.568243050130691 0.307969028177409 -0.033983547717197 -0.194277951609218 0.4008348293767 -0.290158873396413 0.522260836739319 0.483177377969056 0.210251549168552 0.610752170138497 -0.61164553867931 0.0626334770263739 0.000859958013029072 -0.179982850017183 0.624775708076792 -0.0289527227355588 0.090588639609459 -0.660778413921516 0.461394436308449 -0.574194109806422 0.187084503935218 0.294075841440586 -0.0798533724275572 -0.050368511197691 -0.359135284947998 0.449564787455035 undefined -2.51727307648363 -2.51413136041138 1.82510125121362 2.03081964619551 -1.7300093965102 0.203120900144933 0.5715219459896 0.722066831443444 undefined undefined 1.84525328507138 -0.30121648537464 undefined -0.302247712157971 -0.458542694372866 -0.0560477220998603 -0.281155272277173 -1.21156379285832 0.855183402896836 0.427791511539604 0.202127734419133 -2.54391025373339 2.5773171207088 0.461115353592502 undefined -2.92400720569791 1.11352970547218 -1.17377552713385 undefined 0.275454972197245 1.43690202945692 -0.544256504031325 0.0784617878484628 0.476186468002576 0.441580818761127 0.625717536417566 1.65640414809218 -0.682231789746176 -0.196653128730668 0.00601106648466398 -2.74832523518815 0.700515234567575 -0.482923694933554 -0.417919278591324 0.296426515833238 0.147275196838009 0.650418736611883 0.522713488840036 0.61827418230539 0.328733794946015 -1.48570873772566 0.206529830959981 0.520405744630997 0.154455376598625 0.908848027222286 0.503789944919987 0.248302869963771 -0.119719964178145 0.0784082841949694 -0.766211886369332 -0.19558290978512 -0.357939479635402 -0.283551423174307 -0.478446527964648 -0.252053673873174 -0.125693399014917 -0.152254537807782 -0.909200485652937 -0.552788999791904 0.748989205862134 -0.00296418500122542 -0.430986991231386 -0.111771714467148 0.101744272943126 1.65392157818601 -0.409975262312395 0.294952271100378 0.181118723427891 0.205796854020319 0.540966574740196 1.49646141257834 -1.71188675053208 -0.20105973407448 0.287988179726151 -0.359575703529552 0.11215502774799 -0.0384996908084929 0.370478070799988 -0.326558502795503 0.0251129572003368 -0.028177819672635 1.91185404828239 -2.12962287237215 -1.12196019906372 0.16502623846803 0.3535073962579 0.434074987624763 -0.546436863329467 2.09294787934418 -0.714908654576819 0.130010574588939 -1.42029738976009 -0.173899281351863 0.0836692217214479 0.22339231840737 -0.416403974160765 -0.171194267031423 0.201316739986028 -0.179661866131642 0.0580812543523912 -0.291911713834612 0.191066641870743 0.146248958212063 -0.0394172387975757 0.274128022339555 0.352786492843775 0.0463600107787681 0.126429308292977 0.117886223699193 0.058332280711582 0.817989268170987 -0.790019805888278 -0.976156255227606 0.825373574749127 -0.17920048098966 -0.0214558878394104 -0.15783924196484 0.0708501828562653 -0.256704159878559 0.0798501024018368 -0.376938760415628 0.465715341333112 0.0503381903268636 0.588997867203293 0.504735003195417 0.263774337806487 0.320132728796676 -0.06832494492377 -0.511847347138058 0.261866767758336 1.0609699336467 0.86251807978764 0.00577423741157723 -0.430688723738053 0.470195622651589 0.872580378055442 -0.123313503896002 -0.026353514633394 0.19066431559858 -2.58308351211503 -0.530575388388296 -1.25445722687492 -0.620243818396364 -0.201471609632515 -0.246045572469795 -0.197402822769744 1.43032765070734 -0.180391040573404 -0.93107016521501 -1.0266839570886 -0.393257322560752 -0.675197629282987 -0.641068279639535 -0.447032215403006 -0.657054779310352 0.12144068046609 -0.093039414950388 2.33603143589401 -0.420939147081278 -0.340042014749834 0.0761279897014742 -0.176411604083295 0.0626339571368817 -0.191959097773049 -0.0248205772483292 0.199511372099789 1.27273583244434 -0.2743456214081 0.0989459531213246 -0.714735538340674 -1.09517521733203 -1.18652538151609 0.146183508743349 -0.13793082596715 0.387979542058503 0.694922981036662 -0.142859687425187 -0.161901590407032 0.0521622056923103 2.06829045455524 -0.25397115660771 -1.04384856147844 -1.72471298860581 -0.0213988296718099 -0.424573057526505 0.394737401760361 0.820326485735462 -0.204001340160405 1.38439539416563 0.107663991747824 -0.233883753356736 0.268683859121696 -0.270448668394664 0.832303882819025 0.039336015291692 0.299465208498301 -0.324647918807434 0.119149325026246 0.064931067260904 0.0143593142935945 -1.10249452546394 -0.754417584228012 -1.23178592040896 0.397599861614401 -0.957381639048595 -1.38248683428093 -0.704334256987806 -0.151152223484734 -0.035989687734487 0.0198548898032244 0.0569715752171927 -0.0761941103785021 0.362517795450772 -0.0488311804755685 -0.115681659557296 G-230966
G-234689 undefined undefined -3.24490002789327 -1.29773339979378 -1.05796698441904 -1.7333059139592 undefined -0.274325003752043 0.390272088125103 -0.522034458127338 -1.14791683446267 -0.956079431050997 -2.02546458172446 0.22991003892615 -5.00947836817681 -1.04988208129617 -2.1141277728317 0.268831432200956 undefined -0.60728876278418 -1.33292539404943 -1.31624293003174 -3.56769694614091 2.60317581757816 0.06587477943431 -1.41360896108332 0.742502527409151 0.185564623397859 1.41824175398614 -0.117070100311043 -0.94905325441849 3.73692737535792 -3.76100390569562 2.35073794557721 -0.0567598848671196 1.01169624411299 0.261802975619243 0.0919454000952662 -0.370808139929204 1.7336190203578 0.0279478801486963 1.42845090190383 -0.770563305397836 0.962581486683055 -0.684805209875568 0.651742976196823 0.541590747250126 undefined -2.12683034902317 -0.844196337863629 3.02159560504765 -0.746747061434963 -0.611284222399059 -1.06536894571701 0.651288403602377 2.95154838988173 -0.694982284501023 undefined undefined 1.26398151541002 undefined undefined -0.841145941261283 undefined undefined -1.83755872167542 undefined undefined undefined undefined undefined undefined undefined undefined 1.00040054512228 -0.921857278645659 0.606292211253567 undefined undefined undefined undefined undefined undefined undefined -2.73642308099841 undefined undefined 0.159675335259609 undefined -1.31339273049331 0.755881273023233 1.72319706119124 undefined 1.73457807183384 0.450972833948189 undefined 1.22136700681010 1.91019707234452 0.00547332648499665 undefined 0.0902948900491928 undefined -2.55971272924588 undefined undefined 1.48760910691025 -0.749670225066909 undefined undefined 1.82341034345197 -1.97023255120415 -0.403280828062669 1.44583375984618 undefined undefined undefined undefined undefined undefined undefined undefined undefined -0.243397589615449 undefined undefined undefined undefined undefined undefined undefined undefined 1.95903851205192 undefined undefined undefined undefined undefined undefined undefined undefined undefined undefined 1.14214162247266 undefined undefined undefined undefined undefined undefined 1.52744036770109 undefined undefined undefined undefined undefined undefined -1.70517534598804 undefined 0.158578415384711 0.475962477681312 1.47364013115564 undefined -0.572771771175238 -1.27722033633779 undefined undefined -0.279927656845302 -0.0540814627159207 -0.533940324588297 -1.04135021788389 0.480522293195007 -1.22391127188744 0.427027111525138 0.355304419498635 -0.147314210468579 undefined undefined undefined undefined undefined 1.15478510310819 undefined undefined -1.76368372465801 0.581766044772683 -0.436926386722172 0.141920823551624 -2.00599439086865 0.429003505662497 -1.80496910469151 undefined undefined undefined undefined undefined undefined undefined undefined undefined undefined undefined undefined 1.24166555750036 undefined -0.601977972213819 -1.14346703944951 0.351037773434395 undefined -0.130510019762905 -0.653223307175962 undefined 0.15878641452265 1.4864464886414 -1.085004724529 -0.596165284863567 0.705230418389684 0.413174009063999 undefined -0.322445401109153 1.45735414942426 -0.343217484897064 0.0489320961730524 -0.249611731798224 0.717878209772605 0.1328262182302 0.0335954540899941 undefined 1.7873851495844 undefined 0.253420902461823 1.15367421958647 0.57552069940623 -0.25133820902361 -0.1686877353836 undefined undefined -0.169779826234162 0.506795507070173 undefined undefined undefined 1.00245907463883 -0.00543409543631768 0.240081430766494 -2.55546194876206 0.796534905222595 -0.764130749215933 -1.51955183602911 1.97681100951299 -0.0453831401156446 -0.422763617333727 0.203803202660914 undefined 0.375384022110175 -0.80614029151743 -0.640290592609887 0.000711015052676345 1.06103384333013 -0.456120774955377 0.896106865304207 -0.128856830924063 -0.147517498526112 undefined 1.5991488419358 -3.03972654148899 undefined -0.591874114812647 0.961796066151944 undefined -1.24943937582645 -2.08169820136929 undefined 0.183316667342353 undefined -0.640810944141885 undefined undefined 1.01283208411409 undefined undefined undefined undefined 1.73850938727806 1.04486363565883 -0.531036229491594 0.894094476154379 -0.888373942737527 0.634396280911549 undefined undefined 1.87885542165401 -0.338399441032651 0.343892780770553 1.04680999707475 -0.25210785289628 -0.689292851886872 undefined 0.285629420860705 -0.315769381582674 1.49967996824961 -0.561301732607948 undefined 0.248897272363735 undefined undefined -0.37462517925532 -0.795124048407356 0.687290996285085 undefined undefined undefined undefined undefined undefined undefined undefined undefined -0.696929425230282 undefined undefined -1.13247417590578 1.01806494087539 undefined undefined undefined undefined undefined undefined undefined undefined undefined undefined undefined undefined undefined undefined undefined undefined undefined undefined undefined undefined 1.18215077486487 undefined undefined undefined undefined undefined undefined undefined undefined -0.551819257134694 undefined 0.171327758837331 -0.408720772412275 undefined -0.146248209922977 0.384355022441667 -0.0841289465809893 -0.689798425942147 undefined undefined undefined undefined -0.111468026497443 undefined undefined 0.0424800259327132 undefined 0.00604956327610395 0.100878016902481 undefined -0.628653108092397 undefined -0.635541773727006 undefined 0.103135476864367 undefined undefined undefined undefined undefined -0.0703906463609023 1.15541452502369 -0.956906500113623 undefined 0.452315233543072 undefined undefined undefined 0.372909287790812 undefined 1.08105242098363 undefined undefined 0.783500621333818 -3.77282547401468 undefined undefined undefined undefined undefined undefined undefined undefined undefined undefined undefined undefined undefined undefined -0.183630683559555 undefined undefined 0.402778354481102 1.05197867154156 undefined -0.755627616317675 -0.348072820250668 undefined undefined undefined undefined undefined undefined undefined -0.0240360734100626 0.0764581062359735 0.0152656215889309 -0.41927010790465 0.893975009712848 0.128275579624566 0.219546500981323 undefined 0.772429778712844 -0.78814946438669 1.50392476590005 0.789134301626845 0.806753988903187 undefined undefined -0.784934926188084 undefined undefined undefined undefined undefined undefined undefined 0.988514173408616 undefined undefined undefined -0.599497158718998 -0.722469827478661 0.171104101693677 -0.332187293424363 0.0329699601386331 0.434596127668824 undefined -0.0664852565695366 -0.348219319507489 2.15789665907063 undefined -1.20898416022085 G-234689
G-235464 -0.810430490908477 0.171968606088257 -0.75561267846196 -0.262315369103550 0.233536737505296 -0.160197079717030 -0.0611267963461294 0.815183459054025 -0.173146133288572 -0.276258326175246 0.154744097605045 -0.444819042318579 0.293307588544684 0.0878612798588304 -0.767201427236607 -0.100208357017325 0.322632335119715 0.869464920085933 1.03409076686031 0.845543977505773 -0.157431826840425 -0.338605116201808 -0.566088039898632 -0.450155128720287 -0.502212980918642 -1.03649148128677 0.126279746000824 0.0213545367308951 0.0272170112789085 -0.390507499045388 -0.276093264810787 -0.303297616821658 -0.237696555557910 -0.226404217171555 -0.189416715839412 0.0130479865895126 0.461533575900098 -0.118922322312915 -0.460949543009288 -0.428032240545331 0.0844646390534322 -0.387720292414211 0.207246233653167 -0.35076782613226 0.136905205103483 -0.0845744676253178 0.0979254742474482 -0.201677743530878 -0.390540311214002 0.0266658168007137 0.332937438233757 -0.30219843489858 0.148593518341153 -0.104483314625774 -0.745122442694944 0.584051349198679 -0.670369249633215 0.616129011009984 0.400094008181761 -0.256696618854972 -0.243817185992148 -0.435244316336552 0.802906392023321 1.13491762327349 -0.0560308580945552 -0.834614634787068 -0.782998290248957 -0.241235936193419 1.64193854420876 0.103083700986668 0.35779182130699 -0.324714516196701 1.47941673197239 -0.0905509457593895 -0.372976137969666 0.355074204425359 -0.0031619758461403 0.195088992957109 0.113160055787771 -0.00582566528585104 -0.328661909669847 -0.194663210966878 1.37945519745303 0.546310729375076 -0.157117347169637 -0.629087241727772 1.52265154446873 0.000923575958852396 0.1841225856546 0.609923614334834 -0.556520947132375 -0.990401707679988 0.598014706481349 0.0487461540550427 -0.687750460736887 -0.695449193737276 0.74499367725737 0.453245163372377 0.423179803195378 0.323711316476672 -0.29083717582334 -0.945749273956305 -0.512978918376977 0.321873130463149 -0.0311077117200247 0.418176282341297 0.128354285283979 -1.71428501164537 0.426061214634176 -0.548702293811593 0.316539725482903 -0.156824394848078 -1.47995749608992 -2.12040418870762 -1.17081686047713 0.30224094953316 0.329010430955653 -0.660790820763027 -1.58867120740251 -0.745726838189424 undefined 0.73974356030677 -0.253942703573743 -0.323185320576254 0.123462835441103 -0.0045423340504645 -0.400510212906477 undefined -0.794874826952969 -0.64545998253876 -0.778596531854682 -1.01197908797009 -1.31189044806989 1.10348174198428 0.408084273591909 0.353853984678241 0.220222370050899 0.0219871309812989 -0.230449756098637 0.226304386174538 -0.235630744122438 -0.7393329235742 -1.09617086177816 0.161682580462404 -0.626746841954371 1.01260922732013 0.213757222187520 -0.0785985143438863 0.310050070540098 -0.239796143331581 0.6515536235866 -0.200323726244605 0.723438876682414 -0.0192689377706961 0.473698626863168 -0.0977233527081287 -0.543130544940158 -0.259545991324768 0.222917753152748 -0.205487526630805 0.299709037716559 -0.240174157685486 -0.840339701881488 -0.229729902847814 -0.017365256571135 -0.762243358958704 -1.02883354347667 0.177922892708878 -1.31075017941208 -0.290723752907445 0.668103478917044 0.236390828030101 -0.024132824931349 0.00659131244409305 -0.597595114668702 -0.0657776377685142 0.456787052156779 0.579165514997025 -0.409096830009745 -0.246983983178486 0.113860312023219 -0.294076372624251 -0.206726618652501 -0.420100464391768 0.0681060511878712 -0.366580810280931 0.171504290886034 -0.287111651732074 0.140779552542702 -0.252320935559574 0.328297808548542 0.0715953987685314 -0.275348243318442 -0.368997937573281 0.0578205077094195 0.361057972843908 -0.407843518360306 -0.591111937575705 -0.191364871938255 -0.800991903440288 0.190536656429230 -0.243631642287477 -0.202864286262763 0.365923998714045 0.0375259822196704 0.450094553843639 0.0461799388590789 -0.195176105287554 0.304156120783499 0.070521603904667 0.454739995778431 -0.146372506889358 0.053686249478293 -0.392137048791451 0.211060461519004 0.0086636442207855 0.099681673523393 0.663337443379382 -0.250852454267524 -0.0852417827178724 -0.106797481087986 -0.287066936609745 0.189721544157653 -0.653778115420141 0.483739439688663 0.536305989522518 -0.128863210888839 -0.0412243077474797 0.137544276861346 -0.0490015148499099 -0.532384067956846 0.0946286321237517 -0.168222459701943 0.048406327741228 -0.058968656821118 -0.142358183850664 -0.250625884523146 -1.00018047161993 0.0659274732607899 0.0526523554742653 -1.12154294262892 -1.17981478151749 0.574849136110370 0.299884037341814 -0.146793085232756 0.480458220797364 0.205145886980623 0.728993289081241 -0.168628497201501 0.42622148200734 0.588151383190011 -0.228579160735390 -0.192364810243562 -0.38863619978818 -0.0885737032300611 0.374722383138173 -0.0751308674373847 -0.45742751143733 0.410676641141744 -0.110503991323443 -0.455397905586575 -1.22012563597696 1.45897382050389 0.230128264593472 0.128906309669331 -1.15640338465425 0.281722267188522 -0.660620067278048 0.174359107440538 0.317627077032289 1.12114439886054 0.160147868046125 0.0426144817687959 -0.0536205106284405 -0.120154356875896 -0.202606671676091 -1.86440581778681 0.141051645754988 -0.173007100810675 1.82683324163646 0.800983727418697 -0.592759516304614 1.24297117849988 -0.435563860142116 -0.524375079316721 0.320676909355386 0.275597138673007 -0.237246248416108 0.395694665792288 0.198891845879036 1.07537588067649 0.330830637811941 -0.0296805007558945 0.278955538590514 0.140803947657934 -0.191277132108863 0.175230039776721 -0.253760850034389 -0.334848112646863 -0.114000954277726 0.0320867543672856 1.98635187099085 -0.104557872349824 0.208139178803851 -0.738292732411711 -0.16380817279194 -0.287058749939956 0.275094454424704 0.822247029624288 -0.718433644119544 -0.0368373027010609 0.495093126566073 1.19770392749414 -0.126126693461239 -1.77561929276521 0.826074195278175 -0.194552013531105 0.313979521196601 -0.163311130643122 -0.782427279136469 -1.34337294312066 1.07397490005429 0.381153113262354 -0.219419671121558 -0.455124111861998 -0.218005705213915 0.451895062368528 -0.245462404335982 0.850870938463062 -0.150594834889743 -0.0696838879735722 -1.72962208524010 1.40843424423492 1.33528440800085 -0.0312720947391583 -0.432004083579337 0.286656648866330 -0.532570113602489 -2.20618632954963 0.114652602027011 -0.282298760839435 1.88041931202842 0.432810711355218 0.684993435212716 undefined -0.0728682842887398 undefined undefined 0.797307598948338 0.378563951902816 -0.0942235099390611 0.167134678367177 -0.398379232537456 -0.0509730314886987 -0.514391565043453 undefined -0.382429447021832 -0.483858560824233 -0.221784130033464 -0.225935286548469 undefined -0.775312605579275 -2.33379246414187 undefined 0.521588232412661 -0.715413667976081 undefined -0.324196617543584 0.747107922330309 -0.0314951512654087 0.113891848654651 0.160093206926422 -0.568111757206858 -0.121361930500504 -0.898538334088214 -0.0488244391431785 -0.420596960149043 -0.881921341941183 -0.7473382894081 0.751679313896258 -0.216079405927367 0.464705707961240 -0.434386302682088 -0.134189501078494 -0.0991586074402396 -1.83094082071697 -0.0909647920038294 -0.959052314675005 -0.566714035660303 -0.300416244698667 -1.14033546869985 -0.877484702362614 -0.771010905897824 -0.993432041986706 -1.21896903208044 -0.37902298251976 -2.23035198410503 -0.578835648605346 -0.690362998009006 -0.095109083894395 -0.631974163215058 -0.618655285643662 -0.491267815928564 -0.368787276571316 -1.65499669054414 -0.762848279776035 -0.237351374238412 -1.18718979157595 -0.0712135784758087 -0.519948873531669 0.111468333856242 -0.203020545147906 -0.377155075263747 -0.526554546739845 0.358407457854158 0.313191748094152 -2.47673069612680 -1.58271273571648 -2.12020006519903 -2.26540193222722 -0.793043051479807 -1.24454626193622 0.0454177427914947 0.851592868766849 0.486094994630809 1.3846663330271 0.295338798558767 0.0289688747152705 -0.329336164580277 1.45211290234572 -0.70457838487452 -0.306766163519721 -1.00621457202560 0.0757953074495481 -0.40693276506397 0.0726825416270903 0.755640623995818 -0.296591211656308 0.712418416100153 -0.37941824125964 -0.58183108820883 0.252802109004028 -0.499389761706461 0.164929906856716 0.471398667133435 0.199672818007998 -0.257801106066841 -0.433392779562003 -0.210022550740341 -0.350865826743261 -0.817060481387708 -0.5390840139766 0.432831490287011 -0.071636946862978 -0.825169059294257 -0.85856589730644 -0.676176440010112 -0.0938879970121825 0.143250304534433 -0.05240078605547 0.0462723646823377 -0.463455015085737 undefined undefined -1.38720768910850 G-235464
G-240319 undefined -0.0723454251327489 0.177339232663433 0.163066890166338 0.496190901377634 undefined undefined 1.20503856282062 -0.498357120346922 -0.489876277615979 0.154363892528211 0.00561456311219466 0.67767413604014 undefined 0.296064718491438 -0.202630803220208 0.401627061045891 2.39148335795524 1.33415616764732 0.776402418816748 0.508180365365273 0.618089694729687 undefined undefined -0.733614098631433 undefined undefined 0.000802662218251982 0.176382161449538 -0.372630987856802 -0.364936080341396 0.346390886307645 undefined undefined -0.345502600111718 0.208680675797023 0.360450795628628 0.307540492168123 -0.448304825281799 -0.679533191757365 0.0992477087731736 -0.270451788534753 0.249615119947006 -0.173090269959426 0.331781012822681 -0.775524688645438 0.303797458007097 undefined undefined undefined undefined undefined undefined 0.319283048295306 -0.364345590641811 0.677843815709199 -0.012877927933177 0.387953240527183 0.85980818419795 -0.333301299891607 -0.266381228228052 -0.73709475724147 0.495449428165415 0.713413228512776 0.619345609562492 undefined -0.334235542110413 -0.250571051941188 -0.636986404318462 0.33796972992775 undefined -0.432796341979291 undefined undefined 0.162884064745938 0.358725376743671 undefined -0.182215563514225 0.0408504030984638 0.0407723519835717 -0.262423781800665 -1.05960229041657 0.603870574317115 undefined 0.217270368471382 0.50830437312349 0.646943704230962 -0.492295908216098 0.20149672061889 1.04148212355293 -0.15456367972199 0.475858613304432 0.00555264756159879 -0.0554894739793603 -0.92860199294003 -0.378651836632009 undefined undefined undefined undefined 0.266863398990618 -0.153307545771352 undefined 0.193542495721910 undefined undefined undefined -0.625832658227025 0.482433934352914 undefined 0.453094265259711 0.521601186039048 undefined -2.84998750011967 -1.26970986847803 1.68976482640020 1.37331882780004 undefined -1.00480824992985 undefined undefined 2.04354363869147 0.825327567052131 0.948669465181035 0.695288440348426 0.73343980632482 undefined undefined undefined -2.32365747801015 undefined -1.7412925187734 undefined 2.61977418514385 1.78859351190754 undefined -0.317613237728354 -0.35541268227282 undefined 0.713808835632816 0.212895097212109 undefined 0.84646380242968 -1.38250251574267 -1.83110809171239 1.61341799233987 undefined undefined undefined undefined undefined undefined undefined undefined undefined undefined -0.0876567920851308 undefined 0.111040605215173 -0.0149706056747974 -0.152371736877159 -0.396390052356841 0.277212786170251 -0.46412724216049 0.289771609036318 undefined undefined -0.706567856660142 0.258837774252898 0.0529100972754133 0.187944414398233 0.316150333678232 -0.157236962855432 -0.157797256723919 -0.250423476035136 undefined 0.0578729839503378 0.00868036942855177 0.292218799811335 1.07937736420843 0.178285548075561 -0.351787938887936 0.255132287628806 -0.246741324329948 -0.228108767656378 0.351643881296653 -0.271304274495519 0.833189599306097 -0.568655094289163 -0.302336405948479 0.147175987622219 undefined undefined undefined 0.0734673175433337 0.167837542533992 0.021183513281941 -0.237801111121956 -0.328098907071853 -0.264009239618125 0.452047742818824 -0.0654428409941145 undefined undefined -1.22995271529968 0.288031173833806 0.101775658589563 undefined 0.130337957604983 -0.36629066914697 0.000328246441270608 -0.539921468658976 -0.115095288334759 -0.562686766411447 -0.152871726161926 0.434924565229604 -0.190263056685565 0.147773053260885 -0.266873037506283 0.338278315962384 -0.0387445745116715 -0.379345101572325 -0.0848142868780926 -0.543168231889176 0.278031828180836 0.276637989015594 -0.140308520011297 -0.317395650342029 -0.497542803757307 -0.990476772018338 -0.198254814827052 -0.472658104560862 -0.512849771138368 -0.485656144154605 undefined -0.473284626804276 -0.253598185399909 -0.913411557451928 0.522612539384333 0.62401985770776 -0.393312637156162 -0.696551526286248 -0.125357914843454 0.198270065246097 -0.0135126332326259 0.692603464323877 0.258510000358214 -0.0198277789504768 0.194398741792 0.570617006056386 -0.0799597234766889 0.0865277248898622 0.00861983903573993 -0.303568841757819 0.0354582351131061 -0.626940986146584 -0.00925417265158046 0.1440923760704 0.680614393914796 0.241488569499676 -0.233804810013467 -1.03825244902008 0.884839411290665 undefined 0.393426672916156 -0.852506518025397 0.145054113693412 -0.311853716912342 0.37979374725642 -0.278528695023628 0.650599590405115 undefined undefined undefined undefined undefined undefined undefined undefined undefined undefined undefined undefined undefined undefined undefined undefined undefined undefined undefined undefined undefined undefined undefined undefined undefined undefined undefined undefined undefined undefined undefined undefined undefined undefined undefined undefined undefined undefined -0.426982162068297 -0.0958986195151255 0.686844231126042 undefined undefined 0.712142270816052 1.03149588273288 -0.232841005751879 0.327616100765612 0.099470954199262 -1.16781801475247 -0.210307755652964 0.689685676844837 0.212404481190564 undefined undefined 0.00459394392809997 undefined undefined 0.64168577972064 undefined undefined -1.64658091173243 undefined 1.70931955798321 undefined undefined undefined undefined undefined undefined undefined undefined undefined 1.14186239508238 1.08567924196165 -0.00342964784777067 -0.301836652496632 -0.193702591622433 0.158542489062448 -0.149455482822148 1.66112352165355 0.148267420732916 0.358773265348877 0.16208689539385 -0.101100576401043 0.731342788846995 -0.550138514351426 -0.139879195241196 -0.160381709772482 -0.284196805888842 0.898944607628172 -0.785108582667722 undefined -0.175601007523381 0.0513442413925826 -0.0888251324419649 0.195792683629971 0.0124883612795461 0.668038237320426 0.0598728126456081 undefined -0.13550561521766 0.39126847268721 undefined -0.456838792263877 undefined -0.953255702513785 0.553870161241571 0.329644069858551 undefined undefined 0.337862682881569 undefined undefined -2.2068181047399 undefined -0.180145767950792 0.108650409325739 undefined undefined -0.3522610133321 -0.240540470762609 undefined -1.2281561621263 -0.565064266249767 -0.318070819340061 -1.07635027825898 undefined undefined undefined undefined -0.155522293358311 -0.159857427686649 0.0299043562349066 undefined undefined 0.799479792104982 undefined -0.517293212013632 undefined -0.222814108244668 0.356363209809139 undefined 0.785964226607938 0.175951797154244 1.14659037225011 undefined -1.37368011708404 -1.8188339730289 undefined -1.9324323469792 0.261269181176955 undefined undefined undefined 0.686444983460795 0.762958894865738 0.687085812242527 0.371748957241397 0.534703756671204 0.445862699710382 0.164112147668869 -1.12011037934779 0.204537608222624 -0.430259332465466 0.162361707365843 0.0212604942295744 -0.990270075892806 0.0120517751119831 undefined undefined 0.104835743234389 -0.792321390033921 undefined -0.0969128802146138 0.404337025694007 -0.145978908258359 undefined undefined undefined undefined undefined 0.0445095741028361 -0.0814867911953474 -0.117006773726688 -0.377071040897995 -0.57898182481344 -0.104262974153642 0.0770055975367042 -0.0689114725204238 0.128906091389829 0.0212618037827195 0.710807155898882 0.484355590475063 -0.794585265622952 G-240319
G-241120 0.115453330751764 0.625981811860298 1.51222641750422 0.422766249011195 0.469783010705958 0.254757373514833 0.363647539983468 0.628459747960756 -0.285328807673137 -0.485418647629986 0.204671599635839 -0.409128799820751 -0.00409460243994175 -0.014292400043308 -0.148587772371549 -0.371210819091155 0.477360428898887 -0.201747734006018 -0.483070353961507 0.371015960052365 0.141272278391966 -0.622316132968308 -1.06665882393386 -0.431518292465114 -0.101983649332466 0.167494860548919 0.285172711609452 -0.494845064213454 0.027442367245083 0.410505224152507 0.165115827117461 0.754886617288648 -0.771575043524827 1.07551322075318 0.547349596350934 0.94525315026345 0.700608975665432 -0.0639092023302776 0.123069693950695 0.426276050480048 -0.3595498348019 0.0945621312596518 0.298043020840058 -0.524720888113025 0.356257207513732 -0.0948690516107682 0.769630619599159 -1.18047880353634 -0.257198238972533 -0.366906776838206 0.221606337417315 -0.572571416242873 0.871298244416868 -0.336510043103649 -0.298215774137237 0.294039255174649 -0.126336260861079 0.372657797286527 1.37434944152532 undefined -0.647431200289988 0.506424776660678 0.937740394706115 0.638100684889611 1.31371769866019 0.378963660474023 0.00597325808611338 0.461788312822099 1.3387129238607 0.178017535919571 undefined 0.807769288609887 0.0567672658887481 0.196389838105823 -0.154977440006075 0.318498093723555 0.186455747642526 2.09291754309547 0.374597701099354 1.15502391007785 -0.376944196996156 -0.778689776717211 0.87972757758689 0.885277974564366 -0.37273007951778 -1.51851881517434 1.02884395904222 -0.508136350589481 0.0272243709828128 0.194004626089328 0.108987934074744 -0.177600975303456 0.0171296398689229 -0.0815514264429957 -1.27227422752342 -0.544151433635171 -0.219010359350325 0.271569094000054 0.107595509144168 -0.569766306940185 0.192046401351287 0.603915628073359 -0.346478475798622 0.0123736039506015 -0.0536403158598215 -0.0527182317542855 -0.418083441449055 0.79819674011084 -0.855024942573923 0.289652338269374 -0.122736735941842 0.527361452439211 -0.452319029711158 -0.9348294511754 -0.29908247560562 0.74553551795485 0.146421723145342 0.91933068838165 -0.461382068785873 -0.547548061586911 -0.0205414443207788 0.549646039288491 0.400807585315202 0.631132982494795 0.102367744143870 0.378394007805056 -0.0518261579492023 0.583723498249032 -0.316342418067860 -0.95086745958684 -0.914722709841194 0.276141467867799 -1.32662638784369 1.45013208718247 1.12638383747524 1.11295968642316 0.100963148519123 -0.228539492816833 -0.311122571496975 0.263211245483309 0.554645067217576 0.459263700622237 0.819527338006877 -0.675598839707301 -0.409951037660739 1.01729683699315 0.403510013554028 -0.165019090112709 -0.0293418094700968 0.0651645064987498 0.684018494889935 0.321959784968262 0.384500708837297 0.156949554390776 0.147552812861505 0.151728197609003 0.0178569694550657 undefined 0.162743988004848 0.815630330063252 0.531716510211433 -0.139811519415034 0.0370351345517754 0.281568577021098 0.126957174875153 undefined -0.238886800697827 0.571427993857482 -0.814805992126798 -0.8363995671448 1.10975725651547 -0.0389881578510014 0.436702066792597 0.877117618376532 -0.758868459572772 -0.606188515548327 0.752615570730782 -1.15214201827976 0.780214309733283 -0.479602931145177 0.653720546863267 0.140398596525085 0.0662298169819273 -1.13472077882357 1.21642900583969 -0.431810207922352 0.452180415725486 -0.81463999468797 0.456816653833869 -1.80783652837031 -0.0906251056417748 -0.555668208725825 1.04984146864512 0.152561117891041 -0.0736433951148577 0.0535932813311344 -0.013173356700378 -0.169167137847505 -0.144686007706067 0.000592609285629202 0.0904797298156704 0.0459763404262522 -0.00672253472215445 undefined 0.668995977824235 0.758633302419328 0.0595860187234933 -0.10649722872194 0.55609475459354 -0.128152487643455 0.292396048473792 -0.445292077040905 -0.0224606256617932 -0.200090187090398 -0.215976746734727 0.681050071824139 0.717886070312071 0.248608003196834 0.0637915004879552 0.1488522801379 0.120044530525472 0.41543234682473 undefined -0.490645339279515 undefined -0.291461296901282 undefined 0.0471360677692729 undefined undefined undefined undefined undefined 0.332612719525565 0.923599941900457 0.242637011826835 0.123089573718325 -0.660344258493733 0.333260088090741 0.0205442769221786 0.249291981332375 1.23170625203161 -0.301112578373417 0.0476649256576955 0.214318629194665 0.337441782360528 -0.247669015520803 -0.61020122886468 0.191301856431775 -0.108422722022578 -1.50374550602368 0.0922893534934115 -0.0947029213746173 -0.144019978501886 -0.219239013685049 -0.533408432052392 -0.118888752361617 0.536998666656123 0.136074448933448 0.0548994094270281 -0.755594322902212 0.247677615627108 -0.337859651021953 0.0165613882360205 -0.607980985909162 0.126124911671646 -0.632248568984055 0.0341115520829813 -0.00839871098200895 -0.673419645434523 -0.224382528474006 0.303863255340178 -0.0362041084233642 -0.0874421998578043 0.245057955391342 -0.495394652785933 -1.66365463838208 0.779070873396147 0.376669597030695 1.28061857758078 2.09476597229888 -0.76688988017464 1.91032688251362 -0.178704890204505 -0.520436401798472 -0.256782606824775 -0.470614268954785 -0.198064722880336 -0.153126813422872 0.0316535388824537 2.26270623685287 -0.196546147449862 0.00400956446256551 -0.0291346808586432 -0.580848434249774 -0.635633708364415 -0.174446736020229 0.165299434649587 -0.243286634051731 0.478324491536608 0.216178394263524 1.30811572919907 -0.126197773676866 -0.127999348294233 -0.234451182172023 -0.151122017055707 0.173438638059444 0.393559326065422 1.19548807820602 -0.56749636877241 0.144771025732346 1.05962704433727 0.392936042485921 -0.388951113576544 -2.39205138101697 0.969468041254947 0.677945586620687 0.253534006819683 -0.201082740537201 -0.270331258351906 -1.72498374735215 2.6672956551106 0.181873112813845 -0.344952847115136 0.345755328204715 0.0416072514104791 0.0858422786947592 0.260600528145194 0.670973892132279 0.348133769694687 0.0938021477916244 -2.1694193945115 1.95731507452784 2.12111250573037 -0.527096478321715 0.068268728508107 -0.0401968091496023 0.147794614188383 -2.15266724576097 0.418439261924922 0.139768776909794 2.18994410684463 0.626655723662301 0.329693850263594 undefined undefined undefined undefined undefined undefined 0.0434722767814311 -0.308423508594977 -0.254228946523115 -0.10447828205338 -0.580368149085562 undefined -0.197466648726794 -0.453700521993635 -0.390788650118564 -0.448037904644913 0.504738118130877 0.385649782541437 -0.110381642829992 undefined -0.097573310298971 undefined undefined 0.393452581163936 0.551033388918663 0.221666913891625 0.437725123794118 -0.0190060436982389 -0.906434515439932 -0.834071122302783 -0.97857363728195 0.151116921867992 -0.590955722549069 -0.377902395810334 -0.387017554289676 0.096299380371052 -0.0748744906856409 -0.070656185358077 -0.0388150347919378 undefined -0.435433855900831 -2.44010720359847 0.0718923496541422 -0.34464465348025 -1.02975189661415 -0.585870903970626 -0.433498795045937 -0.182280359326018 -0.315957319837503 -0.401599265340032 -0.301680573952661 -0.15244021985464 -2.55108363516512 -0.148062097064496 -0.801309576764119 0.0363684110756246 -0.169795017618096 0.166505051484565 0.121885211778201 -0.219032374133855 -0.875383970037953 -0.302752358702932 0.216637912258257 -2.49707247708631 -0.211841407912818 -0.617713091244941 -0.122861260958549 -0.0951642468710432 -0.29823841239536 -0.305637848824132 0.293852025732271 -0.0490849835598333 -2.91970628664133 -0.608154999158549 -0.40507547883289 -0.106279964336942 -0.243894874257716 1.32102523347112 0.234194197099818 -0.475415956225619 -0.109995547056984 -0.118358531028042 -0.248192679656201 0.300286263858199 -0.13405091218903 0.678921131218299 -0.563613957501639 -0.753101341247644 0.184944746378783 -0.796022362732863 -0.0543580214203327 -0.245829586890975 -0.0598452231910134 0.205482734544884 -0.512377905137292 -0.133127151492603 0.27025637316963 0.781028939309712 0.320390330943551 0.13133412564329 0.430225470794536 0.082937538730155 -0.0528193550757603 -0.0161814834529768 -0.0644396548672681 0.0043746528449855 -0.317976558386128 0.424352957631976 -0.241622229017944 0.660438867654282 0.437387759564441 -0.281958152736475 0.393233810390042 0.571317071062204 0.0118348158830513 -0.072634139094129 0.0220560048721676 0.00586183254488139 -0.372044619502041 0.0554178530396755 0.166146094779772 G-241120
G-241370 -0.414411802293408 0.374349818248321 -0.472646286073974 -0.226776610558789 -0.304153134341334 0.0524423656498527 0.153037890352207 -0.295177418321046 0.472427653067898 0.505624081471487 0.46458716679196 0.420882983525185 0.568132643842619 0.142970122845259 0.465287233852056 0.375796154466837 0.0546653825320735 1.18419504408127 0.656477723101304 1.17332232247555 0.24855583694225 -0.797610170943544 -0.645581656363015 -0.621101401327492 -0.458283028332511 -1.22158880694633 0.289608289758554 -0.190395983891664 0.179585164629373 -0.445730461635044 0.184192223618659 -0.0596922455796864 -0.30200434332321 -0.062842415612689 -0.133941066881818 0.283850700767767 0.553449739793253 0.205234843935912 -1.17736702989625 -0.276193799000676 -1.78041158038353 -0.401172633988672 -0.317524795732746 -0.64649994699127 -0.279648441683204 -2.66348956020789 -0.904165758248434 -0.444568354602698 0.0881077210819594 0.254242738709364 0.685423358859465 -0.451719611154871 -0.0801211781996738 -0.252479196816255 -0.228760789793476 0.344509447658227 -0.347799332239539 0.365731912132555 0.733288366125166 -0.00513447906078923 0.186783743114814 -0.217039061384831 0.5562857182688 0.0253821892384316 0.297546265445069 -1.17099510979484 -1.09329680796548 0.36107332037647 -0.301566681187989 0.0716627583847558 0.141578081457027 0.274676561052312 0.327530276237033 0.0255079069590245 0.0439968532305652 0.0212998606812729 0.112457276980184 0.308003639602429 -0.329518471408125 0.152838275767577 -0.0727402396715604 -0.456712619066778 -0.0409687726072221 -0.207939214846871 0.282119588857968 0.474213931114482 0.287823859304048 0.0426367826593896 0.0126019638539017 0.663588031763922 -0.524280158852543 0.953931889423735 -0.242530144279941 0.378939627422378 -0.193898127912121 -0.374632196978244 undefined undefined -0.242865921490201 -0.063138694885817 0.0290267052693612 -0.476168240475591 undefined undefined undefined undefined undefined -0.375332709124761 -0.0413714251723938 -0.206627852546580 0.103268464961838 -0.161826556853967 undefined -2.12519044432339 -1.88093147630569 1.15308992899145 1.44186530021707 1.04353410810929 -2.01006578711534 -1.01238874284606 undefined 1.84040852115975 0.694361641999457 0.863285540382116 1.08657680328759 0.528923433981274 0.528846292961183 undefined -0.701049833650729 -1.20836916283606 -1.39136308989589 -2.04810368205804 -1.26985717528029 1.37996578738564 0.693298328751194 0.588065623147611 -0.0624210239100335 -0.0350784401668917 0.416760431650778 0.345465198589097 0.0548907250896198 -1.08539805966559 -0.112792156238600 -0.954338766728363 -0.983828273336174 0.888260072319968 -0.384340243682328 undefined -0.2647577830736 -0.12431072551316 0.384909819718956 0.126839013003211 -0.236836359670942 0.1541837841737 0.0676408709679279 undefined 0.216938258519745 0.434930052765875 0.170062985760804 -0.156561281619958 0.095380227502 -0.122587603894676 -1.09241167239869 0.241291588081413 0.238920563065339 -0.0169548308314287 -1.44967109257902 0.0135637142698325 0.113068639165182 -0.173724039885631 0.0943252865653381 0.460131692130064 0.554800530210905 0.244503486280196 -0.315835931819352 -0.222022333076319 0.279511960238194 -0.124825956223672 -0.226890858945652 0.718642550946877 -0.226839301545327 -0.644052386751708 0.144371511506536 0.4958826191165 0.034290532700922 -0.136131123304116 0.22661223102388 0.633998002795222 0.871283975694476 0.1138728235742 0.545226550804996 0.792316808058676 -0.196401535747103 undefined 0.0386642456029335 0.569174347456283 0.03126235285682 -0.274899257177565 0.0707878957611294 -0.420378060402554 0.373506954723481 -0.40066593834119 -0.435006873481752 -0.547993665532333 -0.444804220231548 -0.0878942015525226 0.0600276776196829 -0.185001187868082 0.214564921554834 -0.168007458305976 0.275075160780233 0.334458982919925 0.114108929671822 -0.488455946916851 0.00627270016490833 -0.293098742754328 0.0121621082774794 0.386605349092168 -0.518565745001679 0.422544799931114 0.237175721671193 -0.962245400275817 0.0779583652107458 -0.568978271650233 0.080182637405926 -0.0430625584219015 -0.968467064626232 -0.164984251973287 -0.121990008184364 0.0330087789392319 -0.814996038613957 0.136217806379682 -0.529407484712328 -0.272346201665973 0.298291218086451 -0.331475296550469 0.0302423772853455 -0.375746601681763 -0.339929346913511 0.0432851624202133 -1.78830376818857 -1.67591572715435 1.21376681583337 0.696331755243767 -0.934843677006432 0.547102100643416 0.281097642875771 0.000511394511359953 -0.00906379875846852 0.484059628414055 0.849667117177106 0.0130186271061561 0.016129813777507 -0.225203696087723 -0.491108373603932 0.159170518763464 -0.293558655214541 -0.796089698062694 0.464956550407001 0.511024929025146 0.207078592854318 -1.59641463907506 1.46883764385808 0.032765877818683 0.0610887362427395 -1.94029372441697 0.533472763318422 -0.74361842394601 0.543055425913442 0.386134509918188 0.932954066296158 0.438282796838487 -0.575009803624194 0.159584404980386 0.0711411488176257 0.340070611676444 -0.776813408984973 -0.423567443288004 -0.671309893916478 0.207425724647583 -0.654416704013366 0.429135999737824 0.199718204535886 -0.328993381785565 0.261100008108102 0.00584526259054741 0.396788782745098 0.263768686039091 0.439545630674226 0.240574898250147 0.0836712620879645 0.487258380402377 0.174113247322978 0.0999865823419306 0.36273452976385 -0.115416111409273 -0.00707358912757527 -0.173231461365688 0.090815975081032 -0.716914279193279 -0.279069356276116 0.592281708722 -0.218506905608391 -0.453047357931053 -0.74210741361715 0.00917447120814252 -0.364737633114332 -0.38453151869421 -0.522539175598634 0.305830555093902 -0.404548933015327 -0.108357602047072 -0.317258417816758 -0.128426340124033 -0.688757197229227 -0.0146484814472281 0.201890697110988 0.0180254407534441 -0.162955860087756 -0.0382075455830684 -0.292458687957676 -0.0712338147770097 0.558380963381817 -0.495068973478524 -0.381974697082958 0.254046720551091 -0.418290274353105 0.117738494965742 0.141163502361907 -0.376317839843832 -0.45987270219211 -0.288234848856538 0.443567302498636 0.164137246696372 -0.491009446157983 0.445042418371539 0.211055125283355 -0.950793293393474 -0.392179678233662 0.256315779347362 0.318446139104122 0.23684625945819 -0.096620121307529 -0.0913972330040168 undefined -0.15022942400255 -0.445996995909855 0.072806348473101 1.01696970696101 0.391464319189749 0.429198675654542 -0.081665215459065 -0.427774770167888 0.284756948428409 0.197309618186127 0.936921797294895 0.0956198944254432 0.335392047606492 0.139762085019679 0.11078854872664 1.17948662187813 -0.181926410957111 -1.40360302269965 -0.401960442711626 -0.255834429923741 0.574975773963121 undefined -0.0023984158495356 -0.0513326853802543 -0.219762423262697 0.113334859212378 -0.206422334883573 -0.257983571447802 -0.85994565125626 -0.91146344245845 0.593597266154644 -0.0165259541104206 0.530709634399289 -0.22972036109921 1.21540532862786 1.17163635464845 1.11836664157337 -0.356734677100782 -0.460080028416467 -0.3216004713678 0.50682823812298 -0.127265954087543 -0.130749459112922 undefined undefined -0.324002240585799 -0.223712882869245 0.0537101648209681 -0.652902996548764 -0.0691481494994655 0.382179600275052 0.855099386198237 -0.303041049092343 0.98306157620521 -1.34715325709649 -0.783205311547174 -1.06319801319059 0.28373417335709 -0.522982531177135 0.391690900076416 -0.210466614777143 -0.641079561334923 0.869603070336252 -0.336744938634292 -0.218172735773775 -0.0540481709563725 0.0337202283191154 -1.1000014516891 -0.638553668529809 -0.164099126019831 -0.780631107053132 0.513478923170812 -0.337281316005683 -0.48709660581955 -0.599292334328776 -0.0256630701276972 0.125000759966547 -0.261111563664254 0.18843636330271 0.038408466623876 0.416358006667602 0.604590535123673 0.435058707484776 -0.154058288223201 0.379448871544719 -0.553044645953719 -0.170283363361595 -0.622203267965835 -0.271785358887662 -0.924584604978564 -0.262748197430565 -0.135660746278711 -0.96682297755888 0.515365708428764 -0.813548868562068 -0.17610100463963 0.182695165579997 0.211351130900219 0.562907157755133 1.23708816403929 -0.216505547204431 -0.283766023367615 -0.207061416964589 -0.322726487836192 -0.269171295332136 -1.11138577282562 -0.259685223337595 -0.378872200698613 -0.749410844863247 -0.4276498174015 -1.88787091076538 -0.229891407913039 -0.498489656491131 0.193643797119336 0.150284458276657 0.110265874249270 -0.410560892361954 -0.288709719125946 -0.0583210474405611 -0.134294691518913 G-241370
G-242343 undefined undefined -0.33704304110976 -0.137494933407485 0.563626789301182 undefined undefined undefined -0.0789924327017157 -0.440468513566977 0.428941591621632 -0.165129588235128 -0.0230272628932529 undefined 0.507804699185131 0.148688240077099 0.252996527968833 0.246198637675317 undefined 0.414166372550442 0.200957067155395 -0.963453447353075 0.344443390336831 -0.652868416499734 -0.265386313658752 -0.265226807343932 0.0371461108381403 0.16039099469922 -0.0219452175144088 -1.02362039512439 -0.632643523961946 -0.12919815913186 -0.301154165102583 0.0947825203580521 -0.142686579199538 0.403552289907777 0.127973527132783 -0.219539682778283 -0.487128731928083 -0.178589713979902 -0.0258974364914888 -0.127960251651558 0.208217341149737 -0.108316661720025 0.0749658387483318 -1.16083549544177 -0.25571655145408 0.305223096442674 0.194681858753734 -0.0360401709435916 -0.209673880547113 -0.115211157988893 0.0474913180939112 0.135810105347813 -0.668774783998442 0.58538397702154 0.131190881140785 0.0804689470237463 -0.172286757208122 0.900093147364824 -0.303313785040535 -0.840941188372359 0.33034084050996 0.445961800996765 -0.485794208406398 -0.541122499290678 -0.722416842145405 -0.0135262261019466 0.538153734001648 -0.0844817410073269 0.814821883390648 undefined undefined undefined -0.292633644655631 -0.0354212660934596 0.138917792202681 0.0721744368424968 -0.625866443363343 0.466486686665798 -0.072300811235662 -0.313571576937168 0.670318245465257 undefined -0.299419519776757 -0.146097982877603 undefined -0.112830577814357 -0.18655833835505 -0.29989701096156 -0.403596305824111 -0.73110031510069 0.225116582493687 0.169674422350345 -0.905935992516138 -0.673665737938728 0.269565917741143 0.754650160547182 -0.497343943702075 -0.32046758352664 0.365141109667411 -0.218584159893250 undefined 0.507867979924496 undefined undefined undefined undefined 0.0446662106810525 0.0263732565865755 -0.337861046914521 0.0935654527894692 undefined -2.39161499979472 -1.53624614166092 1.38754980866181 1.48450005501173 1.41635273678588 -1.39439907459325 -0.793578367300616 undefined 1.58859012415447 undefined 0.551155936361853 0.674677248066188 0.61012205529827 undefined undefined undefined -1.5828183846986 -1.29543423513029 undefined undefined 1.35459996813921 1.02664944303386 undefined -0.0763428675601582 0.442681897480794 undefined -0.232141014502616 -0.504570771927964 -0.840494228023423 0.706684886755426 -1.44237382000816 -1.74386824395941 0.799060092400548 undefined undefined undefined 0.389008444130901 undefined undefined undefined undefined undefined undefined -0.439785231953454 -0.190141550176063 0.307405427640466 -0.398969447897466 -0.104514090242899 -0.350098175783032 undefined -0.22666642684257 0.527931003000937 undefined undefined undefined undefined 0.165080689860558 0.474591695587263 0.0484040045501857 -0.254355098039504 -0.0461424197876763 0.419018544194756 -0.23832109623495 -0.202841294211826 -0.618998817442218 0.450984124530841 -0.0137276584455659 -0.151184428785559 -0.0698260760643112 0.105361851708407 0.168684250970561 -0.631154199267971 -0.0890976843426063 -0.276238092703894 0.552450824751764 -0.653985514903216 -0.042822648521657 0.308823846035470 undefined undefined undefined 0.425132547527948 -0.282221982027166 0.430742507850846 0.0416686705966463 0.191114521076363 0.0220530422948597 -0.067617821622866 -0.059818080098628 0.035517108034135 0.0466618816971138 -0.0504765637723406 0.129168619959117 0.358830366772434 undefined 0.245946273844435 -0.616019569817633 undefined 0.0492863938573205 0.260790944392015 -0.33783376759296 -0.0969125819683256 -0.816999673815758 -0.102069922973721 0.104800776191567 -0.132833762366706 -0.331488587547312 0.341121451397834 -0.205500465623206 0.154049291421311 -0.072947141334117 0.12996574304281 -0.0474458428949376 0.108659369388297 0.039041981404127 -0.0838141490644979 0.011501159541174 -0.0310948800121267 0.643803515328093 -0.103257908040526 0.155084380255818 undefined 0.119190719651893 0.103679201954721 0.532857899637806 undefined 0.68450216367577 -1.2326499933128 -1.30371658151047 0.598178972887178 0.403424809552973 -0.242744280660332 0.100351544440036 0.38861387350715 0.190248269844258 0.183891399293161 0.387183833327462 0.97800035600202 0.162089225803321 -0.0872411189942142 -0.362198077360352 0.048831033987998 0.00682480812426434 0.0655851725316658 -0.7530057118211 0.410875078112383 0.137673054384997 -3.4453670315871 -2.42991410549927 1.90190275076415 1.02636624726141 -0.056240958354417 -1.96111794403785 0.766417143558757 -0.686702469094943 undefined 0.222223421939137 1.08095929208064 undefined -0.611036213487578 0.14657232720395 -0.416393508698755 0.146828137530136 -1.99308106023188 0.740737451334383 0.324275546741795 1.93032380604825 0.55643037511347 -0.145800311570571 0.929079479058807 -0.402578416261129 -0.110789501381705 0.0639140122337629 0.348216041781887 -0.408312745630198 0.572781686306021 -0.129445865463422 0.460952932268142 0.339797442262855 0.178194241291617 0.237440719039805 -0.059412782645472 0.182652258526156 0.307456267307963 -0.110450839391529 -0.429329395831431 -0.836452970679874 -0.133498023598721 1.6819341965008 -0.765673803072653 -0.253243581376521 -0.353101514704885 -0.683909744051764 -0.457775088653372 0.311648191762902 0.881575694031032 -0.432628052414511 0.123638885272335 0.437450721221795 0.749279023387516 undefined -1.18346497289059 1.0721204187803 0.0141280491102158 -0.340552823535226 -0.367168183382791 -1.19637927983769 -1.10913015225145 0.898504218410197 1.1044225287765 -0.243662973928759 0.097881087330034 0.771711825020173 -0.24521973713385 -0.110700854342298 0.253373519217726 -0.0515357515143808 0.536020975872923 -1.72105459455445 1.32772101701096 0.54999234086883 -0.124847202799307 0.221932699106342 undefined undefined -1.485906938437 undefined undefined undefined 0.512145974106584 -0.649709562686569 -0.247022565552546 0.231071871271524 -0.25137175116101 -0.00134326782125349 0.3309542593479 -0.253362913849294 0.331518293531843 -0.336520949597544 -0.109155554198942 0.0861576323234345 -0.297449342579386 -0.23236475588085 0.0239105456203159 -0.253502615325507 0.306720983331864 -0.118928701870692 1.73119493234489 -0.479877204528872 -0.930599940049971 -0.407234043897098 -0.0368290536634426 -0.529539588781102 -0.100344134856849 0.158461736197514 2.18641852493249 -0.344391723721159 1.42507991463196 -0.136555418326552 -0.163750907177523 0.27670813901762 -0.32778333982089 undefined undefined -1.29412429977627 -1.11697407431909 undefined undefined undefined -0.90304722626272 undefined undefined -0.160293000614002 0.0197670157868206 0.343909068701329 0.0239992803712408 0.76641119010628 0.60933732940977 0.295090637071301 undefined 0.384476864120499 0.324982392296848 0.239869051519969 -0.023659420340973 -0.498690577082114 undefined undefined 0.200345611596255 -0.57236104688876 -0.236353582817351 0.622426140033697 -0.771498702991616 -0.686093796872314 0.625294103415477 undefined 0.075477439295927 0.569142790778365 0.520956289386799 0.591411991326719 0.73571592414294 undefined 0.498262016068624 -0.164998698392029 0.428801928786035 -0.649186448481593 -0.395570075473794 undefined 0.850973805921933 undefined -0.434384962860511 undefined 0.677871936601379 0.213489065086824 0.419530527684902 -0.228577385575123 -0.0112968329534215 0.602297368534563 -0.276189016812248 0.0145353759290501 -0.545222541569734 undefined -0.0894968063963262 -0.129068723517797 0.0139139190102622 -0.175025118160864 -0.00858757485202055 undefined -0.322701335989501 -0.136397801633493 -0.363939633154459 0.70274039999714 0.294300490277784 -0.0075495274177193 0.0323176950532034 -0.0283049463525522 undefined undefined undefined undefined 0.444710994834111 -0.112048520528933 0.0591202371159891 -0.381237499202705 0.133811889921107 0.0858373666878673 0.10643095293044 -0.197707786705657 0.151883357127175 undefined -0.124653905891618 -0.0352313997411837 0.121646586784790 G-242343
G-242698 0.567914582895545 0.117835235462676 0.0374555110539614 -0.318658182187916 1.92713485202067 0.339595380384043 1.23610951154546 0.392053611950914 -0.132477303467784 0.160018378419473 0.647513297834948 0.382249747604298 0.621981026276195 0.126332869560677 0.566837340507497 1.1079491154768 0.282544027880311 0.493993248731089 0.301704227683945 0.192217056983443 0.474621862155459 -0.464225451543969 -0.86387217446655 -0.476097053460204 0.339412432634248 -0.427973186391615 0.14583230024126 -0.103789810979819 0.176299449803771 -0.0240839317816359 0.0824367940239554 0.570420153452957 -0.993984642894297 0.530108106121448 0.0271258800074765 0.434986814296323 0.121941301189086 -0.353345905780197 -0.160589691205148 0.428642505582737 -0.162017528479343 0.250655685455259 0.419248215604576 0.0799386801757329 -0.00806136328205653 -0.609034214633912 -0.424399685576391 -0.0698965248054275 -0.187227233212784 -0.345354606215135 0.322956765521162 -0.491999701017782 0.513915946970078 -0.196517938325567 0.0454476303737703 0.800880699235373 undefined 0.521494767095575 -0.361717290331882 0.259425405019849 -0.723368831746994 -0.420496381445394 0.477430241977832 undefined undefined -0.403182353422562 -0.240119697166392 0.0385574306221219 0.105627565608016 -0.347168786885479 undefined -0.71384221443742 undefined -0.225963798187301 0.000410931704285744 0.254982209567499 0.184655747785392 0.892577275440882 -0.145608026149921 -0.000705012214412548 -0.750128529689349 -0.804375891609197 undefined 0.0360073472273736 -0.510076308345479 -0.142366265601012 undefined -0.0576182901193949 -0.22114675338489 0.837906586716766 -0.226844431599396 -0.659257917089041 1.18834730201942 0.210512994987763 -0.693421494461196 -0.56778956643627 -0.646808816750904 undefined 0.392466293497805 undefined -0.166897093307337 0.684568397477039 -0.337131279768636 undefined undefined undefined undefined 0.372617837694457 -0.426635337075826 undefined undefined -0.149646535665399 -0.203925705666913 -1.18737059200594 -0.580120665975613 0.772270199285631 0.725479573950269 1.23636045380157 -1.02446775763138 -0.723117037214584 undefined 0.979502843793237 0.933324185509496 0.877054533600715 0.779693243607126 0.696952063903542 undefined 0.68658171250336 -0.616259195628801 -1.21679995262901 -0.473806608554244 -0.286362968819122 -0.680423672060032 0.693880680420298 1.10200553145222 undefined 0.184828026585600 0.08899314339428 0.649949982008802 -0.310042453748979 0.0363501294060455 -0.79381146596732 0.669604366330512 -1.47627103353883 -0.465695874795812 0.64296497486841 -0.630544010833601 0.680503506486035 undefined undefined undefined undefined undefined undefined undefined undefined -0.690371261836951 0.278836017212125 0.0664713619229929 -0.348578296544348 0.783217155860664 -0.0424972547317886 0.343004551932556 0.278859047808902 -0.555111085811701 undefined -0.673669428265365 undefined undefined -0.308190161621328 -0.0946417034266904 0.717297450239565 0.99494413051309 0.6872819713686 -0.736035408353933 undefined 0.789660473372958 0.461801161469065 -0.378873862428827 0.0415568859897615 0.312106008241475 -0.231850574613441 0.160912055469444 -1.27376457932685 0.866668311638033 -1.14309057318163 0.54054291294284 0.391304949071927 0.913349680178191 -0.187847427985037 0.159908663558869 -0.0996019303919589 undefined undefined 0.413955072356625 0.0491703356904889 -0.0683265940639793 0.0511108210356842 0.064232751839776 0.244482883949295 0.0613040001068334 -0.0939906114869805 -0.0329812002729906 -0.586405622319063 -0.287017078984949 -0.319191307758958 0.166169207351937 -0.18655689867956 0.282816471134753 -0.339094808927637 0.730117085325137 -0.547299772650602 0.27165219669633 -0.315142685224501 -0.0302445911921136 0.132538331149313 -0.151144560452341 0.36103359619046 -0.308405703862029 -0.094292568721567 0.0292968305601793 -0.0602944384720185 0.033630542406641 -0.301230404953508 0.165082304488276 -0.28023498508739 -0.628068624040303 -0.513676067375902 -0.374612658254051 0.039028090031735 -0.483632321579307 0.382051158705638 0.196461139802532 0.0445284237094423 0.205112469536731 -0.151848426208387 0.0443424665685157 0.0549084154745092 0.287521245826534 0.159260920925963 -0.0812712314127744 -0.219123491269009 0.288224277483602 -0.0649062167998178 0.228450256690822 undefined 0.123148113090986 -0.00579550482586022 -0.605427811848049 0.0274601209204537 0.939982152069783 0.152072739711148 0.221570308573085 -0.0969178547400258 0.275737853333567 0.580556232856409 0.00596280465889087 -0.285021318975387 -0.146879710916807 -0.197775050040754 0.715851543231842 0.29179404353985 -3.16220453429966 -0.0755444482713568 0.190791846871349 0.147006396658448 0.267942122151638 -0.0134928980943272 0.483915609957739 0.643550195296772 -0.221627828160562 undefined undefined undefined undefined undefined undefined undefined undefined undefined undefined undefined undefined 0.0525455272031898 -0.423891295569968 0.367967051863545 -0.176665459898114 -0.613798301409245 0.455140987306576 -0.046756986324878 undefined 0.0767398601465814 0.22229218498018 0.199966204358436 -0.159606939716902 0.330893180520354 0.38807297429998 0.49085453760981 -0.079010216594126 0.034743543177278 0.149212361643373 undefined -0.313314703180872 0.0124278426483695 0.202160246382483 -0.252372328029884 -0.304416181684285 0.397874831104698 -0.033938720821876 0.617273950372633 -0.548276394524915 0.255131146321396 undefined -0.375845246828452 -0.528437037512639 0.794323315326434 0.218952133236174 0.120025223833714 0.0193932178101033 0.126597314738992 -0.911074647127238 0.443685392906014 0.64317713506405 undefined -0.281808612986309 -0.0837572077702315 -0.204641653566993 -0.12345796642167 0.190940409631928 -0.291827248560974 0.198716720569848 -0.934674907066995 0.734479357264254 0.252016424516537 undefined 0.263856206896964 0.00742030637383628 -0.541039364351919 -0.519021735330009 undefined undefined undefined undefined 0.24910704707779 undefined undefined undefined undefined undefined -0.272324812081325 0.0569293682721934 0.480478824850069 0.0221211294417092 0.295158517348581 -0.370148319989056 undefined -0.0476077088839535 0.583888585862772 -0.105877880130235 -0.161448866231227 1.33972078444298 undefined undefined 0.393598401664017 0.41950474317102 0.571956353679412 undefined 0.205231701795757 0.0946110112914234 -0.141134237928785 1.26816498984864 -0.441402779579892 -0.17495530294431 undefined -0.152238428848952 undefined undefined -0.000652092198619059 0.0457740286371493 undefined 0.70011050163105 -0.409393449767764 -0.319998120480928 undefined undefined 0.863646200944908 -0.433149802242163 -0.680602299019572 -0.152886507450177 -0.221846634550635 -0.154704763944398 -0.392193186391955 -0.646097970171544 0.220740707287899 -0.262025026609848 -0.613363899305945 0.298466989856896 -0.0307100936936795 undefined undefined -1.6032313335426 -0.782178462224367 -1.39150933443638 -0.300932445588098 -0.0284810783476956 -1.73418783932793 -0.175648550992877 -0.0091659781624731 0.0270982349782916 -0.771174666387582 -0.0933930405470438 0.0770193394834404 -0.216462638421728 0.454337196699845 -0.0892000898854253 -0.270460835557442 undefined -0.694489584744547 -0.331371514662695 0.283349981078956 -0.0164651476641282 undefined 0.0645293873688768 0.185198504508767 -0.0323611414052323 0.443202584863185 0.410886489714889 0.0385924710372656 -0.024384243719906 1.10204520971964 -1.23650983829561 -0.0120720262714329 0.0462030206007196 -1.45873590222104 -0.395056881994682 0.101251342571494 -0.193643828443266 -1.0510753546634 0.962768313695836 0.00216218740498242 0.774209288576161 0.351819254045706 0.0342270299423202 -1.05535459893526 0.221521871733108 0.754369445320874 -0.69754538673871 -0.233108105414196 undefined -0.539740279386125 0.630382744360462 undefined 0.408323319101703 -0.0917430062662277 0.0220792819274696 -0.863828128070963 0.215426454862417 -0.395646407180335 0.0669934275910588 0.231251763671515 0.218416277836440 undefined -0.813113156850223 undefined 0.781122021527123 G-242698
G-243473 undefined 0.47579084910344 -0.000866926889710129 0.882600657708004 0.0950648898286897 -0.267574399105031 undefined 0.923814881057032 -0.0906108910724335 -0.105037448018585 0.186125325440237 -0.167189397222941 1.2625052735265 0.330080213931966 0.541838961726079 0.068635581416796 0.697480672332468 0.439794468938684 -0.199435051900663 0.411212091990039 0.317097561069044 -0.941449682978792 -0.883277245805019 -0.00570230066940169 -0.389876531210136 -0.486915521912415 0.140022907289614 -0.12729129399083 0.0723740435676703 -0.97134345529551 0.15568686035266 0.252379874516354 0.0521789544668199 0.039871346661025 -0.255979727689962 0.446966988808619 0.17517421722571 -0.075034989359704 -0.2603039528107 0.724878721090837 0.817139769336386 0.117370627274996 0.187334811506313 -0.0599276891173002 0.423378961868414 -0.470948569669428 0.757945025178017 -0.0733813983734581 -0.509464761904358 -0.13913907401137 0.336515127331539 -0.375900386140728 0.291219276969152 0.248492327998527 0.211129986084815 0.723978404773455 -0.552978784257139 0.310962511234443 1.08302925040335 -0.0200372632085788 -0.085626899969343 0.43190834766955 0.0105702809762906 0.84492899171612 0.648260043701178 0.00310085539172889 -0.32172036891594 -0.685858771940628 -0.115963996590862 0.767753787748324 -0.748687222662971 0.0420442109434784 -0.309599751227685 0.741983386194121 -0.192237405683395 0.259194372470139 0.125864202894356 1.1527107113068 -0.00161118569486973 0.687193854682825 -0.150141853229581 -0.272612096275047 0.34250795212369 0.149424273109725 -0.173472873888446 -0.666488319044603 0.243765048222492 -0.0122751836217478 0.509563707275243 0.408877562873773 -0.114332795271078 -0.399464893521252 -0.250769282269676 0.535552613908822 -1.44217295272226 -0.078260959247803 undefined undefined undefined -0.669840397252584 -0.302571747000829 0.788552406057174 undefined undefined undefined undefined -0.475515483104375 -0.0565509897573155 0.367778658930805 undefined 0.061401600870794 0.235756327141578 -0.84417560021614 -0.399628804493564 0.124993437160205 0.398584077179683 -0.00360805378180201 0.242970364702769 -0.0977889362638268 -0.590127483989279 -0.210427633233919 -0.155876342072106 0.600540392439812 0.377134605380923 0.0558524035082443 0.248686253287786 -0.730921780780762 0.0968267357696322 -0.147972319183408 -0.379130872318990 -0.940046860575599 0.190100701728230 -0.907896820178681 0.531072920612145 0.663705805793485 0.542361755619394 -0.302799775886083 0.297505532985416 -0.0635467182920495 0.182528446762617 -0.259238555877147 0.121094027243358 0.631810959361109 -0.118232852421743 -1.142400459613 0.153292352056473 0.31598250085319 0.0762662779728629 0.214233804580395 -0.394750313920758 -0.169591975779896 -0.109104534838748 -0.00149486236992047 0.162415760780181 0.0690118105737199 -0.409419259942986 0.216435191289706 0.226123601550285 0.136953267393233 -0.224345873376061 0.146753212523478 -0.178924868306774 -0.721845765863685 -0.00909709603027409 0.472969390619431 -0.0482603767497789 -1.18068972758937 -0.0251052212852434 -1.17619208554999 0.125369177240964 0.439445986368536 0.0679608174323754 -0.0966660134276243 -0.0368393402075249 -0.167760921811048 0.347842821490273 0.262165032662052 -0.231299171604178 0.147207828961974 -0.173032476231681 0.193275497233198 0.37646053521515 -0.086615662637044 -0.216870882309566 0.155144935317923 -0.19906298019278 0.0945704843725519 -0.325292987061545 -0.0303520422410362 -0.580348135849681 0.208126707481102 0.137179103476646 0.209580588808567 0.347026582978881 -0.149106811397742 0.337689155227266 -0.507116698407431 0.168216287316758 0.226134054974247 -0.304229006630179 0.147323082113965 0.327039076825944 0.493313577986243 0.703934747358369 0.6987148552758 0.385105321465943 0.384081356654281 0.820539136907135 -0.264560263571767 0.0214305122816612 -0.0562597189938074 0.335099416816854 -0.225133760294961 0.181372011759136 0.0432223447604443 0.344896215564036 0.541319042256617 -0.168212848072066 -0.00405135847908333 -0.304834663493395 1.22067642913168 0.443293008724218 0.250916448704782 0.285453760528855 -0.041132448362772 0.0686171643519415 0.339224950558394 -0.05441567588041 -0.338831320864196 -0.424780823133485 0.380443753442249 0.460979719574725 0.461548450133776 -0.0573682343231479 -0.612573472178328 0.120388782441513 -0.197781045722916 -0.506841051184283 0.42900312540141 0.807666699067854 0.318222341453451 0.490002834576408 0.140861761387258 -0.0301673755700786 0.3446717948562 -0.0163179454618323 -0.101806374959455 0.342648228398787 0.300062093345055 -0.0610724445188939 -0.401422719366183 0.0238026015171684 0.194042850884932 0.0824001988314436 0.192763789940495 -0.0561771260763155 0.108273770369051 0.300742318037768 0.162000682952018 -0.000243277446168477 -0.00548723389364625 0.139968535803135 0.541802807396131 0.44986781179996 -0.349042052853569 0.102701826970305 0.0802935492901451 -0.0889208313580898 0.874672630972945 0.0722513248630232 0.383802758500494 undefined 0.555774698181239 0.530457898153937 -0.0385314851989964 0.63189311999566 -1.40990170653538 0.0739911532470963 -0.442909766295415 1.02265050446802 2.39984512442737 -1.15804572112973 0.916381898005465 -0.496698036258925 -0.492037015128595 0.213895316630419 0.236945224517743 -0.224593767738394 0.611228653467926 0.325011200550632 0.789643714909023 0.189915909207008 0.8784267354283 0.279436442632436 -0.0373337461994794 -0.106208638039902 0.501562502970964 0.521175629821546 0.124607840365144 0.0676124133378337 0.0752279596973242 1.90715289980271 -0.224985921235236 0.0593604589909962 -0.0678921992016814 -0.175515508302718 0.009225494497489 -0.148712240104784 0.505326907119175 -0.20399675644239 0.103028207560103 0.433472778724616 0.652391512874848 0.126445103059021 -1.26481844169647 0.254580246257339 0.115031565914082 0.199967445599416 0.206720302790846 -0.244284376871708 -0.536973121802268 0.444262742391297 0.453300557131321 0.213486997699908 -0.0269162257524336 -0.190291440762563 -0.437559617080964 -0.524113814940863 0.110697952896066 -0.103185638521181 undefined -0.889887436647815 0.975605721397548 0.786092818324558 -0.140828800137168 0.521182969476177 0.871257809092814 0.202906431185584 -0.836951929243689 0.642925795655649 0.189475898706187 1.74160413571156 0.982583362595067 0.0368726492678313 0.29191591864687 -0.295480238177563 -0.0161858961917858 -0.268916366120028 0.0528495352191385 -0.1717754792819 undefined -0.0500180747358456 undefined undefined undefined 0.0694110038325473 undefined undefined -0.85952896756717 undefined undefined undefined undefined 0.468104779831558 0.259906509930996 -0.127621613175767 -0.207086468907836 0.29328352775897 0.488525436986944 -0.0018942579896688 0.541133403286018 0.0846013917919208 -0.692505545537172 -1.00327584223651 -0.799824277191977 0.601299395465185 -0.547770649789044 -0.786633358067956 -0.536008558046765 undefined undefined undefined undefined undefined undefined -2.90287930497085 -0.232416183249629 0.0448809248827384 undefined undefined 0.0633108928866104 undefined undefined -1.8117786131034 -0.86717835948064 -1.08487793404428 -1.94975248854187 -0.789227475720487 undefined undefined 0.107329123759666 -0.306680171391404 undefined -0.371808098033267 -0.62551336646026 undefined 0.652219236811721 undefined -0.582329185157946 undefined 0.538405390141735 -0.034371823812263 -1.13150286158491 1.04532259018448 0.295820871450248 -0.929819375469396 undefined -0.551909171821171 -1.35183221362559 1.34768614901381 -0.157333026402933 undefined 0.0185381335305568 0.136028510400424 0.280575521828773 0.75209266881746 -0.285136834291817 0.111700731206536 0.0384424199524069 0.340444615753633 0.140546676906975 0.547885926643376 0.0967739120301854 1.23950997195299 0.0759938208315987 0.522120866643878 0.265226562741695 0.562634053357595 0.0788440034893831 0.237387267646231 -0.47768199814557 0.195786745274191 -0.121744093554852 -0.465193421685436 0.392119323358909 0.103184198943785 0.177027199940515 0.297216300671474 0.158200562039582 -0.127506113744397 -0.18648448354506 -0.626138971668182 -0.201313178741053 0.0284882123063515 -0.238235393091163 -0.290707262529429 -0.645545201333539 -0.153136521529811 0.0042554475790055 -0.0778578874404701 0.0430311899563032 -0.119845683295917 0.0086655004215075 undefined 0.272210590757280 G-243473
G-245181 undefined -0.126892745946426 -0.388912733239598 -0.246180006842005 0.000209041712382785 -0.394697621568902 0.198732631857665 0.0464382841559434 0.216284433715359 0.141315001316753 0.00964502581558868 -0.0298369568610504 0.212242847189644 -0.252707852896544 -0.212232886718978 0.0511454664018469 0.285673088617518 0.96561915869306 0.723846676376562 0.584748690310274 0.479381580195538 -0.536026948987056 -0.408214607227135 -0.100209187961065 -0.591427288151111 -0.727087726185756 0.558833103232855 0.171248372616796 0.987236196516603 -0.544438795916133 -0.0685729710582237 -0.16334229492969 -0.505005659482478 0.123510049872939 -0.0947332346677126 0.78615951512262 0.227533982174416 -0.0588504349735235 -0.0267538362384609 0.209126256223023 0.408565650153248 -0.131631566136948 0.55337233161023 0.0500851958603246 0.721324380626491 -0.063087527587319 -0.382462879116945 0.378135908217075 -0.652770367490628 -0.3289129794512 -0.0569935601960019 -0.215787395735166 0.361009996473117 0.18414430497841 -0.0278001796023872 1.21739436792038 -0.181714528731556 0.521001564839626 0.720600438002291 -0.33013627991631 0.148002267573821 -0.252854194523513 0.0343513602225869 -0.657772140586598 0.316108788089371 -0.612098478848225 0.0546304987813713 0.0851005265745481 0.566452746598671 0.594158689236384 0.156355403794551 -0.689191398384196 0.0595814524167011 0.0897055163832494 -0.380236709415113 0.172881466241716 0.565283303409446 0.297261270456353 -0.410150653270406 -0.0481399366422135 0.351053415002001 undefined 0.517504547943343 0.0574908562391734 1.35473101350193 -0.269193377538201 0.334381539281019 0.347474856924267 -0.473907015270616 0.0590784993327365 -0.163852460286657 0.0433477380460054 -0.27553565544663 1.0045077055337 -0.461650735209036 -0.553854872649765 undefined undefined undefined undefined -0.00690603168482851 undefined undefined undefined undefined undefined undefined undefined -0.552166925246303 undefined undefined 0.204955446522665 -1.02229467892683 -1.73913543385388 -0.888259463531532 1.06614932253466 0.790030923345408 0.531346828821782 -1.22771187403662 -0.368054936829090 undefined 1.51940561464972 1.18460650414844 0.497261811660302 0.709014009681201 0.599118258678948 0.110376808806466 undefined -0.582744591311257 -1.13534443647031 -0.875003018854613 -2.01858206008809 -1.05990301678687 0.869884453765293 0.671434631393937 0.902500442341235 -0.453235501431385 -0.492668929329819 -0.0439728627464042 0.429149985445958 0.558279827819687 0.170595409062026 -0.392400259476902 -0.379129279687222 -0.111502797209816 0.200316580074682 -0.403010479942168 0.439265922747495 -0.0935825473486336 -0.100576749288443 -0.0135967188503407 0.0680092912077921 0.729954228728671 0.00266747703649628 0.203198751974611 -0.013011498288785 0.014607726249201 -0.372700213115749 0.264327800153655 0.190621503673395 0.116182087172346 0.0961677409487827 -0.443035295069523 -0.122231140076572 0.788190385016422 0.103262758770455 -0.940373096911566 -0.0730749900728065 -0.436232477130337 0.156887647892098 0.772886492357401 1.00970164683717 -0.155241249575804 0.609139984318626 -0.265708430378144 -0.270303368325266 0.088702766468387 0.187888992223082 -0.02948260013763 0.182886097517736 0.265522089148037 -0.563957953832881 0.33843060858274 0.0946334710666399 0.00530677566115934 0.304944247108413 -0.761755489797231 -0.0160951157319342 -0.0881098187224527 0.616964922300962 0.255597339980906 0.700783948879275 -0.02942370940697 0.61507249172679 0.174189643410056 0.263287934118926 -0.145743411071384 -0.152512908718797 -0.134651580073423 -0.230703368435469 0.497494754043691 0.0801139666019344 0.313566453438256 -0.0295092524625407 -0.077918654706476 0.48542268887361 -0.29791534960478 -0.426539423482375 0.179251622902145 -0.141542791684273 0.247728962639082 -0.529069892123079 0.0326973624207145 -0.312208459160951 0.177638044024388 -0.122729086743259 -0.293674262010763 0.521888295729067 -0.447765300659222 0.345266803070729 -0.206526555718451 -0.520019222817549 -0.0439280021144679 -0.596473105584135 0.294223947121022 0.084256532995541 -0.0685621672616517 -0.402275640713077 0.0223699348400697 -0.305157960018777 -0.703443473089024 -0.365744595213398 -0.798316752396877 -0.171652058520031 0.157013786715154 -0.293619738167378 0.10496215241885 -0.464829991265066 -0.0644692129606117 0.435442153358217 -1.0408585109415 -0.953892181413877 0.544281938543184 0.336860924346482 -0.733970073097588 0.0417478556058484 0.127187525408504 0.291606676232604 0.330522440780287 0.105532234495197 0.583902001837854 -0.029480013779807 -0.155050983456391 -0.093841253755773 -0.138248356684054 0.296386849924978 -0.120147530740718 -0.748387811487326 0.0556117643060965 -0.312641503068015 0.301816554310216 -1.25642172181492 1.08980187017614 0.59926372974728 -0.188407995415465 -1.09106907595949 0.578142377368213 -0.118644755035715 0.467642376247838 0.169138616195955 0.372906341098973 0.617188176378754 0.488285298769524 -0.0735831266341744 0.463648827794064 0.602491105114574 -0.55629488808237 0.0715394787539978 -0.188199019187092 0.738986719549311 1.29418665576099 -0.286581156160899 undefined -0.0879496167103344 -0.306223397631586 0.46426193016166 0.465730995936037 -0.0558583659305025 0.661066356749604 -0.246505567776913 0.640148575974484 0.471429886086495 0.718907340422584 0.309500857238286 -0.0580373460159826 -0.189506751762766 0.554825570968388 0.340973214662778 -0.372473315092693 -0.151402288055252 -0.0384854661861187 0.797014250300977 -0.635772264962421 0.0176678049229686 -0.462657504988053 -0.525519769737148 -0.240777080004429 0.120766105886903 0.059915117276411 -0.242457473178542 0.244896503952255 0.352093910578912 0.521467352392113 0.132106876538842 -1.17528309606361 0.363546342155956 -0.181008161834329 -0.321293866233752 -0.184577651105833 -0.037208979708323 -0.69882198669764 0.883751888303836 0.590713432892809 0.322280442066544 -0.0955526142953733 0.222389143098752 -0.0384075859514326 -0.632530615658817 0.688992637540213 -0.216369828077612 -0.235500669102766 -0.750179982258002 1.302804209457 0.773219088242419 0.0746017689211911 0.685315391803581 0.615725521820931 -0.0634725830263907 -0.548091589720093 -0.190824906763446 -0.074318299536122 1.38094106599744 0.720244821885899 -0.249658716328907 0.795333324623837 -0.0233248556622243 -0.299929137261584 -0.197576944938593 -0.00182005074387348 0.0978633999178573 -0.183964545033767 undefined 0.431481135210982 0.602739568804388 -0.375477436095565 0.309115584597411 -0.270115270628127 0.0795214098817425 0.6994027071687 -0.2703364233989 undefined 0.54235905473626 -1.39105043897668 0.654523013601855 0.159584500146142 0.496248061131629 -0.200709556122687 -0.0743201357577767 0.622593887180503 -0.163355700822665 0.752341226808218 0.239128070122849 -0.762973907095914 undefined -1.03911990147934 -0.462450472580686 -0.616050449782637 -0.25502620476515 -0.732148663737464 undefined -0.456516228862694 -0.127968284125673 undefined undefined undefined -0.138212251984925 -0.0657721749572762 undefined undefined 0.489982218893084 0.481342020433846 1.15293610631715 0.334908369587849 undefined 0.122067389658987 0.502219531974145 -0.628861308168517 undefined undefined -0.290926819574583 0.749545351216494 undefined undefined -0.302815552814348 undefined 0.340909702714214 -0.441470178846702 undefined 0.387871432048918 undefined -0.212438624650037 0.100551653611541 undefined -0.282075999824093 0.223571649451751 -0.0606291635672083 undefined -0.315924902385563 -0.478149065789154 undefined 0.727742784023697 undefined -0.00529012475652024 0.0303667445673454 0.582997935831967 0.282871990496256 0.529507478994386 -0.0854718774507468 0.126034049868171 1.41615772549023 -0.776543034428697 -0.63548040617176 -0.875352427675121 0.0646959473986897 0.168268215673187 0.0711499737022816 0.0301778740710716 -0.563078953753243 0.98534262150154 0.00280633660048046 -0.168242345072423 0.173194738110247 -0.3388985742074 0.0877547506908112 0.380437228498577 -0.0366287770590485 0.0846361068984045 -0.125946704693444 -0.164795937397267 -0.11312059158562 -0.0476119911387496 -0.877968689985426 0.244646414942801 0.0773592849978098 -0.195024043477686 0.267667134505649 0.0144050205373212 -0.462676718740578 0.0407378584708501 -0.0237144157309882 -0.0187280910581169 -0.288307930715027 0.100574272717547 undefined 0.266987572801234 G-245181
G-245912 0.053236873051171 -0.146655646570164 -1.72779429025082 0.165966481488585 -0.362074870571142 -1.33051455046021 -0.143287574671186 -0.480625326422476 -0.158877879425541 -0.0558996527679554 -0.569231903736037 -0.0161687694811636 -0.213672718481124 -0.380187622121534 -0.081138630949928 0.63881792650893 -0.0127046599661682 -0.315132792736041 0.571793913766578 -0.690645837197167 -0.34279062381257 -0.0830420349335359 -0.842459760948802 -0.109292806640923 -0.515302926316505 -0.358619952815173 -0.0120575306301784 -0.225419888654487 0.239586051049603 -0.63064616040462 0.0609725119723485 0.0567113590618344 -0.601124959899256 0.0089667247683316 -0.632799721728594 0.243110311223493 -1.16999657867543 0.254256069390118 -0.462006087684387 0.90521160552954 -0.117972734351163 0.516219747782271 -0.253187299176185 -0.287576590096585 -0.303338871230286 -1.30195045066122 0.613918131585612 -0.922163425787014 -0.119537859288858 0.00295835435160008 0.167590886527286 -0.643029097966833 -0.342660096121945 -0.346600445523789 -0.853989860196672 0.575733168958287 0.30590609237475 0.0623544087925048 1.28737722454433 -0.674793677086129 0.198343439004862 -0.76277405745089 -0.724230650004971 -0.0619750738473073 1.63284108394938 -0.983455616165156 0.0620577391828068 -0.0743566699489744 -0.508178937358212 1.68755138462006 -0.122807089728047 -0.380761859064895 0.703446910973609 -0.0114510682982409 -1.29595224240526 -0.940216726722646 -0.175234829522996 0.338953722939905 1.40863942879795 0.390291752445458 -0.261021648597964 0.117885944710713 -0.0167000424363763 0.726585112140404 0.419636052744975 0.860304355877963 -0.636671901002936 -0.157962328409074 -0.325278681292369 -0.640784088323226 -0.504503923420081 -0.618220020048263 -1.59406155184256 0.545742851571903 -0.179129128104773 0.536761812914250 -0.367005948847664 -0.0902820541169501 0.815300583473498 0.566158214020257 -0.279757207760716 -1.42804118484306 -1.78754513749250 -0.124887492436570 0.764633163147554 -0.498687598918276 0.49155603869254 -0.449405752527186 0.175416726254065 -1.61736716148399 1.40339392512657 0.469901057069981 -0.201310276322468 -0.580725978849677 1.68930436168564 0.217476009505907 -1.14332760564583 0.0682375279591675 0.822639527084943 0.155764555684078 0.103493083601114 -0.557778229034751 -0.192983650234737 0.009695437982713 -0.587761740480563 0.465963095861728 -0.676916698841554 0.773156109029969 -0.275858077545856 0.958605985545397 -0.250404568258703 -0.387740602921998 -0.080514636143021 -0.298898601967768 0.063308327862012 -0.037515203662924 0.152704099126329 -0.487985300893833 -0.796120964970763 0.160740358964194 -0.460011459116097 0.415198470205482 -0.301379092903926 0.60938339983816 -0.0522982533267617 -0.288123633259350 0.117070939452018 -0.512540890558599 -0.522737830456471 0.243274946403405 0.20488442449631 0.357214914994071 -0.695281951003034 0.266143214022284 -0.385077997737849 0.491282978590784 0.090710793187629 -0.103976657392431 -0.480640729078569 0.825063901217744 0.472527905593424 0.242243090727511 -1.10073700114308 0.614122767307782 -0.140127812688531 0.419404878544643 -1.28371390056096 -0.483334744881741 -0.419565832139197 -0.0547540528326866 0.053000698437998 0.66157127569792 -0.399788638461537 0.471680006450955 -0.533985206731982 0.0145939531023398 0.166322111522256 0.3764537401231 -0.672745988603257 0.621358217580331 0.419116024113633 -0.333414589624772 0.126552599991172 0.383446616096707 -0.400406582326776 0.547629327966986 -0.328279778718533 -0.937188440576312 -0.127121616805526 -0.347255962153428 -0.362006411493472 undefined undefined undefined -1.03137984636597 0.472220543677511 -0.764368324787851 0.134621980085616 0.613099281979928 -0.554185272233612 -0.0830412245707952 0.75560218832662 0.451851987178925 0.908222659081785 1.36517019479501 -0.0665170568770375 0.478403332975793 0.939309577729482 -1.10677261663455 0.50978312246211 -1.17285607117588 0.314811988040343 -0.787758947152705 -0.375382388686917 -1.74060558832637 -0.231558175545242 1.55767220419261 -1.03074854398204 0.331585472040148 -0.953929143414644 0.49122411324684 0.449454661224276 0.0568062901311759 0.0171958730758845 0.320939299546584 0.332896796341556 1.00132199600801 -0.460233620303184 -1.74596440055264 -1.12758559321233 -0.127853318402062 -1.17559745431991 -1.0366857577204 -1.31829070403014 -2.24762652627937 -1.7134267721941 -1.15033005443247 -1.25008046707407 -0.298399936342696 -0.510646003437074 2.19019622608148 1.69592605864041 -1.58773256142816 -1.92772165443035 0.246682228811778 0.842864949866895 -0.538552397964335 -0.733923085031437 -0.177602764118143 0.344904101560303 -2.88798832511359 -0.0525082140857123 -0.91631337231371 -0.894315469049975 -0.242592305285577 -0.458120712264932 -0.48632757548673 1.85161326772654 -0.832883624239125 -0.0345936106843556 -1.48850857610213 1.04765411580843 -1.41741700569906 0.0873242169665165 0.599277343438288 2.06269533592264 -2.20912827366287 0.609996155046156 -0.275288731891367 -0.401727614755821 -1.31756090746389 1.30372661580817 1.64522742013444 1.19173050795304 0.385306055468869 0.258378022167774 0.763651516478932 -0.894414532300896 -0.0772952007709975 0.382351601696195 0.736391883573981 -1.27593865473426 2.38996439765348 0.812479890945129 -0.459758125732417 -2.36632291686451 -1.96195884551666 -0.615938690389536 -1.37788814600044 -0.0195771783345808 0.438409422006851 -1.09749054655182 -1.10296751612104 -1.39840199713722 -1.35784688517333 -1.79693327098149 -1.96278808035682 -0.529831857951962 1.77592644804757 1.79318813924843 -0.105812101440607 0.0499748485290272 1.01378481576492 0.266853538513066 -0.120775816686118 0.222481747861055 1.0711129814217 0.824786536116706 0.141112680662966 -0.376528669173679 0.613396969768038 0.819839633186813 0.36868111630884 -0.225404348006206 1.12678570154178 -0.626120893608823 -0.655101686342627 -0.209655497838908 0.8497926939801 0.513842687253923 0.551997265037784 -0.496973958104187 -0.682308982327513 0.429149649419369 0.64714502468453 -0.0638965080222835 0.0749137585773365 -0.336095859055972 -0.90920559957488 0.0883660975727487 0.83601175890062 1.83109951311804 -1.42745497418536 -0.953307802083897 1.06642422704462 -0.686095067929863 -0.830140939395642 1.36506539229364 1.9510418991293 -0.60628786954509 0.120207710493762 -0.619522429623023 1.14328459592572 1.19525145193608 -0.237875609094901 -0.332029588729517 0.901042379938424 -0.172830528992106 -0.217583956338625 -0.190268497139746 1.08401537734429 -0.133590688528383 -0.633775262853508 -0.521784414010828 -0.0532396598420366 -0.516273371317633 0.553607396736737 0.352409789585737 -0.856374339426349 0.985257309362083 -1.41024528983325 0.685739383629093 1.51390468032003 -0.112524821557317 0.869925595402115 -0.035528291594277 -0.630639201062367 -0.127824008798493 -0.339238301837792 0.370276442573882 -0.562922383141647 -0.10338859957643 -1.33450596858039 -0.313227005406763 -0.829639971081049 -0.301571438041126 -0.00721124268736162 0.43643129860939 1.29866389052275 -2.64579800586202 -0.504792783974004 -0.948519125302688 0.687885168367535 -0.0878382216113316 -0.383085557219385 -2.51756871894302 -0.968625347657692 -2.98695020647755 -1.79165143055428 -1.26353905892772 -1.41707654154419 -1.47510279167676 undefined -1.62995641144637 -1.01288352285021 -0.97841187375303 -2.02076071570921 -0.78930164191018 undefined undefined 1.10836914642834 0.363807325664629 -1.45476220350311 -1.00107023786675 -2.24667011490846 -1.33071060283831 0.562562210832761 -4.46579362770368 0.260711298041615 0.767552589143275 0.47702525023897 1.33701843753467 0.0150402371986829 -0.5196154783154 1.45061526202797 0.950942852926158 -1.99997546249218 -0.4656295424228 -0.588186330575404 -2.51511034334769 -1.80748201210265 -2.91514711677489 0.370766715309705 -0.199141261389018 1.16739463205017 0.320990628018375 -0.430965553234039 -0.403335366136565 -0.166037102239358 0.487471717223466 -1.14100045042155 -0.227657248817817 -0.143504839951325 -1.49182360635576 0.0782019104627008 -0.00522935730318963 0.263230816233653 -0.738544980721771 -0.564313372661971 -0.143000823839136 -0.613146885203077 0.683219846561745 -0.155146644373316 -0.236971563155686 0.910761789979846 -0.165442864312253 0.13441654951821 -0.0592775697972563 0.291748660837291 -0.386536545599327 -0.87351025363858 0.403019779499644 -0.140340978234228 0.541009400891939 -0.125745860105607 -0.970732378657418 -0.780360116584722 -0.0320320447044367 0.0309581980961915 -0.0930197102377648 -0.729170270222201 0.825844841252225 0.552070992594226 -0.369962015047792 -0.291794642672353 G-245912
G-247314 1.31075697392751 0.663404274366197 -0.545567734959909 0.098649828231311 0.447926114432013 undefined 0.377041637786025 -0.0681568880961674 0.125476202586402 -0.244886977428784 0.509393369189933 0.335852658156394 -0.340767566158934 -0.317571115786478 -0.475207861207723 -0.172173951978898 0.0762949757321447 -0.152509095608035 0.106332364989651 -0.839759860639376 -0.233362912674894 1.57378299529533 1.27689668977818 -0.223216752617367 -0.0248526755543708 0.633290405988538 0.334942281873282 -0.212796473863705 -1.16182892531361 1.24986721047491 0.783994128510189 -0.347335681899962 1.83502187484969 -0.356019733818652 0.603317594336017 -0.0941282511052108 -0.781793922627422 0.0635787538061656 1.43273758654703 0.446432314210643 -0.337625943746483 0.308375603370626 0.439128896278424 -0.219423502766569 0.40688317694485 -0.455621013584798 -1.34287576943854 1.7702886563144 1.58211789658248 1.39750179300685 -0.553869190637617 -1.99006063587918 0.962355935425311 1.74941114375095 -0.0531019671435189 -1.55888760942871 2.03339922873171 -0.463426126409692 -0.23602815222829 -0.975286033604617 0.502520057831902 -1.18381192975233 0.320049417577998 0.266157080769585 -0.525086187660595 0.670945073521024 -0.103278708713907 1.33300336437395 0.148511264636586 -0.173106364512075 1.83221562952096 -0.639106970744923 0.491008755336807 -1.67448778002969 0.859895273239959 0.423120464775103 0.255478042681782 -0.380275581202891 0.178877416955592 -0.247494878762627 0.363925312911013 0.647231657975617 -0.524608210192731 -0.198756535089451 1.92824048977818 0.583114397120847 -2.4312764165968 -0.151088244838061 -0.581467015278751 -0.253022774512276 -0.872812429298818 -1.59120861227157 -1.92493141512762 -1.02340806930193 1.41895232753811 -0.168742335403741 -0.270587506249889 -0.0642736597871546 -0.983123597934552 0.780059946501417 -0.423420319764105 -0.654311597285993 0.156010231817753 undefined undefined undefined undefined undefined undefined undefined undefined 0.326212270270572 -1.04451241498334 2.44062410785807 0.904386029279023 -1.90814408265453 -1.57166638556252 -1.20943416265725 1.26878393077842 0.60571984691312 undefined -1.69032119468469 0.709598129303258 -0.657089961048406 undefined -0.382038067473908 1.00142298786770 undefined 0.460472124695575 2.75898490383295 1.22782284791342 -0.195749751088641 undefined -3.01963943279407 -1.46334224987136 undefined 0.79135695686289 0.451242381865653 undefined -0.611614419240509 undefined undefined undefined 1.50022871925651 1.55698897376144 -1.29283408735217 1.8710244722483 undefined undefined 0.272758202054671 undefined undefined undefined 0.5850932933526 undefined undefined 0.595999019912567 0.651593327328294 0.373406234599742 -0.398725677187864 -0.953795568563004 0.38863098792678 0.0386374268675312 0.928692960459475 0.483495011655799 undefined undefined undefined undefined 0.536418273366607 undefined -0.245446826320844 0.297380704227782 1.31600929276784 0.662391283332809 undefined undefined undefined undefined undefined 0.373844918296188 undefined undefined -0.756564892133042 -0.346540266308898 0.973965031162074 0.217065759433359 0.291982290270186 0.424625227188871 0.848351606148318 -0.0971881302493065 undefined undefined undefined -0.584081220387733 undefined undefined -0.408272990357384 -0.170588754049027 undefined undefined undefined -0.138421325348443 -0.9357745439606 0.684650943270482 0.656446133033207 -0.094921957980885 -0.323711245316751 -0.116475327182901 0.0575783165549097 -0.192574109274579 0.0609722239042938 -0.449507477316269 0.184313531787794 0.32583128314657 -0.372266290507943 0.15121311054685 0.125855423335421 0.185926283824156 -1.35749426744933 -0.878947616304377 -0.309666762003651 0.12573746803324 0.126181976661629 0.378647025474779 0.349826848865852 0.0172442266231734 -0.971318114404854 0.181037288021582 -0.163411986863375 -0.465994539837491 -0.849861965254307 -0.160428607545189 -0.522862330285021 -0.0490298620559013 -1.03622880923439 0.264901151349878 -0.0673346593372628 0.744305366118343 0.873813209379094 -0.403911510165564 -0.816470041055595 -0.320686368939386 0.133325808103049 -1.13568034630159 0.589660865091847 -0.121085520792311 0.132423926029531 0.499779449856433 0.950154164607266 -0.50251870440426 -0.643701156881747 -0.100299090130514 -0.464277730905957 0.133281081053987 -0.62037346965186 -0.0930391416916159 0.296740634496313 0.23603416336916 0.0949049709598864 0.0849177131751286 -0.766827469498882 1.07775471063614 0.97786837400935 -0.264036041339118 -0.937453745687417 0.188411059483819 0.505404128674741 1.02208029981032 -0.672233108411428 -0.0529306682705588 -0.820605048836471 undefined undefined undefined undefined undefined undefined undefined undefined undefined undefined undefined undefined undefined -0.212403995533654 0.018658068322793 1.45381461847231 -0.105061058326891 undefined undefined -1.37273953913537 0.462456503019128 -0.776294189444274 1.19526954440718 2.11267150375462 undefined 0.155418190681667 -0.658791207242489 0.465172787637735 -0.460347948671275 undefined 0.216489447210133 undefined 0.166398995334138 0.50064171711487 0.836612143075326 -1.43604464994987 1.52637834870475 0.303079522809099 0.0150210165792259 1.22653330554974 undefined 0.0745907695021746 2.55586868230996 0.716417194344027 0.642486308337752 0.437072779872889 0.465049507175815 0.00193304713224229 1.46590960182699 -0.925811894793688 0.806784243950005 undefined 0.123084054247359 0.00924747892545952 0.226885794558248 0.158389392224279 0.432918780885352 0.314298370704339 0.554285313174537 1.69907083931393 -1.71142673527554 undefined undefined 0.0520685884639551 0.513382122462577 -1.04196743027044 undefined undefined undefined undefined undefined undefined undefined 0.311134602658303 undefined -0.451489637545703 undefined 0.319256711474571 -0.268123561884355 0.0287258227766891 0.0237894271836101 0.212371858701497 -0.176568580625878 undefined -0.246346994019561 -0.0489671328909278 0.236888988996359 -0.330290523428312 1.23435546079202 -0.57516316307917 -1.00919289928256 0.130062963818602 -0.686101491076986 -0.637441569202842 -0.366689196562501 0.360977518906648 0.373791149684514 0.284543687809631 undefined 0.534505330212006 0.296675827928366 0.810091562697038 0.213582254631609 undefined undefined -0.620244146650389 -0.326454862067012 0.209942011345516 undefined 0.518155194474803 0.723122985927075 undefined 0.249183112886746 -0.00599857652816738 -0.704648893500027 -0.390066356971076 undefined undefined -1.39754942146126 -2.2025522443177 undefined -0.671999754793241 -1.55116275159645 -0.731150015829554 0.286969467965328 -0.740349515359581 undefined -0.897795427950967 -0.761252171201537 -1.435026354488 -2.38660133775402 -0.774848754092481 -0.924942416884011 -1.9641108633556 -1.21608625275372 undefined -1.24454876008473 -1.79179797349179 -0.246915242192188 -0.345662905527416 -0.0447869875828246 -0.167400031813655 -0.233617662008339 -0.201713086678936 undefined -0.45528516289502 -0.790290237546982 undefined -1.98326290394947 undefined 0.409758552996449 0.635385416823777 0.102388595064028 0.655931164532669 0.47763975921592 -0.536721787152789 0.229479009222446 2.08507498393362 -0.963273755856468 -0.97915800470627 -0.795408346252833 -0.943973553736363 -0.173486782201028 0.440273779475323 0.917789541197191 0.404141530908296 1.5062801700101 -0.18516552308747 0.437008341616153 0.170749558304255 -0.252027532986933 0.437530849443107 0.701222869363194 -0.36434318416442 -0.124521606372303 0.0237534854201495 -0.566293448787851 -0.12925360412159 -1.26001452363091 -0.908296135469808 -0.143832534491246 0.0131003331596631 -0.714855233149526 -0.455554173193567 -0.539665392497145 -0.490494636428799 0.206501740508665 undefined -0.207514681788811 undefined undefined undefined undefined G-247314
G-249644 -0.366303958530409 0.206620177946071 0.271319434629813 -0.168380451447581 0.408358244933027 0.0047196852700786 0.0120233083171737 0.344618448893623 -0.18803513103486 -0.296989407568057 -0.227234585004908 0.0698365198969828 0.668075454839533 -0.0881416062210292 0.812469753925877 0.167790886072551 0.363127574940121 0.179785210967381 -0.27717537262432 1.03811904545742 0.250839418122988 -1.67534852298568 -1.06623571866664 -0.280417523457226 -0.0598936206040257 0.0193734034518247 0.141300927385306 -0.343745299337566 -0.430629555296388 0.0274513199445252 -0.551262500253944 0.184998110649223 -1.3359001782544 0.363702944767844 0.102272848988269 0.565492280186318 -0.175542225637155 -0.941093837606934 -0.57533963163009 0.664960115799618 -0.417684622354688 -0.0950573303693076 0.0614892320144644 -0.433402440384112 0.365665071914886 -0.614614621203694 0.0648611588785357 0.092818384904012 -0.294223784091704 -0.158756348040189 0.558899490369107 -0.898388419145235 0.325140039685028 0.108182550373881 -0.753570898615946 0.857759510077996 undefined undefined undefined undefined -0.463994811656896 undefined undefined undefined undefined -0.337128108057874 undefined undefined undefined -0.643475161969604 undefined undefined undefined undefined undefined 0.566445817726724 0.0573996037661679 undefined undefined undefined undefined undefined undefined -0.454439368379848 undefined undefined undefined -0.291284657093483 undefined undefined -0.140808422038573 -0.355650835581852 undefined -0.0406766128431091 -0.18023540290547 undefined undefined 0.429299522142303 -0.040555842101895 1.27877471752582 -0.245977930854516 -0.878484170660035 undefined undefined undefined undefined 0.405618990097163 undefined -0.292313207084318 undefined 0.505081313225304 0.0727365997444595 undefined -0.373728089984359 -0.285290361425090 -0.470938421242581 -0.0050792140163505 -0.170583124724872 -0.668921398154084 -0.882115165258537 undefined 0.350835035121359 undefined -0.0404331733734749 -0.239829325404698 0.774551584342028 undefined -0.293111977359515 -0.734426104110755 -0.516203160354645 -0.418954505961465 undefined undefined 0.398692211102573 0.228404051512799 undefined 0.407825773658123 0.509077625130356 0.59810170379815 -0.761211610637847 -0.634310452486594 undefined -0.89680508338394 -1.05231301022950 -0.513295530390596 0.599151978598456 0.677611596963434 -0.0758387905836244 undefined undefined undefined undefined undefined undefined undefined undefined -0.498457879339851 undefined undefined -0.0162320701539791 undefined undefined undefined undefined undefined undefined undefined undefined undefined -0.561436701754491 0.101957525857125 0.100790021125174 -0.091041281755965 -0.298364756404121 -0.20811683059032 -1.40680391934798 -0.0892327807976443 -2.33396070509879 -0.411277699524568 0.0294906762968168 0.182143121577539 undefined 0.331559104227919 -0.0409809484533223 0.232073294121735 -0.738478436736743 -0.265150854418575 -0.894905521822658 -0.658669151443966 -0.761825150572871 0.226790985753140 -0.748275323169036 1.32334478507335 0.484944073965512 0.0665666536967349 undefined 0.233735635847099 -0.249826518728573 0.0796800492234488 undefined undefined -0.55086871091282 0.161178090870889 undefined 0.0474657198635882 0.133294333447482 0.119850066708025 -0.124879964728326 0.283648764816261 -0.00424743041217113 0.165081877910119 0.686831459597263 0.0857056442124708 -0.03099698866321 0.400527196092677 -0.357496529258139 -0.145779369960676 0.535625146469636 0.247411384168775 -0.113803022981116 -0.823385306648685 -0.126659269685216 0.14088775864677 0.404038085632646 -0.732643136630639 -0.650694285235776 undefined -0.199975138012681 1.19594825831239 1.0994748195148 -0.176885313730597 0.266725097792863 -0.98315867217493 0.382950692900447 -0.0147994392626725 0.0212903022361957 0.102703792363911 0.466272237669193 0.572162127473442 -0.424966162861466 -0.182662203914905 0.195280818804681 -0.205867865875618 0.0847252924200905 -0.259070274355052 -0.307246261440921 -0.201987653548745 -0.350111788605778 -0.278072168214827 -0.366580311089727 0.0619727335540716 0.0787219645421882 0.184108911397665 0.0652462236037188 -0.113893377753065 -0.154940008609042 -0.050411030429478 -0.427375490729286 -0.484592111390459 -0.263350407072146 0.44815706686828 -0.133676505791138 -0.496853369453126 -0.50377027127163 -0.281518796364081 -0.0436203174208298 0.0429625267793003 0.0342690377790298 0.0274123979119203 -0.231578651920863 -0.85004459828505 -0.958598026909954 undefined undefined undefined undefined undefined undefined undefined undefined undefined undefined undefined 0.00456616342303207 -0.757944256434641 0.470078055742693 -0.158376586301761 0.124570437816745 -0.435187540733825 -0.277469529883069 undefined -0.621777746466501 -0.140426988269034 0.205022210601378 -0.2298788469892 0.137889529114348 -0.58210832007088 0.402327758869363 -0.360934334634056 0.52833848519251 0.233842795081612 undefined 0.0303119095705764 0.28171892483506 0.0457647731506547 -0.113043193148373 -0.152257161226636 0.744976457136907 undefined undefined undefined undefined undefined undefined undefined -0.413545218262955 -0.363819697092913 0.114646621376451 undefined -0.00900119220290385 -1.11156175579071 0.175075580893369 undefined undefined undefined undefined undefined -0.0145082355014772 -0.269375812336967 undefined undefined -2.44285523638508 undefined undefined undefined undefined undefined undefined undefined undefined undefined undefined undefined undefined undefined undefined undefined undefined undefined undefined -0.349001398746234 -0.339547363737845 0.00979264331698104 0.241098090963639 0.238414393441124 undefined 0.250784667933505 -0.234150654105457 0.00329028898956807 0.0288510122865944 0.538192856483935 -0.959467725870528 -1.13772808520122 undefined undefined undefined undefined 0.164262825558916 undefined undefined undefined undefined undefined undefined undefined undefined 0.583581595042631 undefined -0.687345220016365 undefined undefined undefined undefined undefined undefined -0.153992333261082 -0.97720631657418 -1.60346509185695 undefined undefined -0.573569602085444 0.302681713452008 -0.368123022567898 -1.16814691065339 -1.45096567803741 -0.686599279256834 -0.168480945289996 -1.0152943411979 undefined -0.919108970008487 undefined -0.432578125204117 -0.547997073176576 -0.921635395907975 -0.38141536140334 -0.95120287164946 -0.190397229956723 0.246947946405317 -0.13952863851371 -0.873929058688347 -0.202132779250874 0.0166636132507687 undefined -1.02457417876021 0.0772593384620883 1.13265282847832 -1.03961579744348 0.116106064395549 0.135392675614392 -0.324464147473241 -0.199874900082364 undefined undefined -0.553834205478836 undefined 0.0734885068395474 -0.0846089863932935 -0.199314058856912 -0.535596423400175 0.738327172445 -0.305316137936359 -0.83179075021038 -0.212368941196228 undefined -0.0333616306832081 -0.520809890601141 0.254838309365741 -0.542869522918243 0.273037245597301 undefined 0.298747339216082 -0.315873515931706 -0.124315249033691 undefined undefined -0.348533684876822 -0.480475935515562 -1.14904363897796 -0.0960214234525356 -0.880441191141808 undefined undefined undefined 1.0489013123771 -0.567405926519422 -0.261024181017643 0.193103141778318 -0.346815692999712 0.156620001384090 -0.199613741551909 undefined undefined undefined undefined undefined G-249644
G-250348 0.0442485950944977 0.714438397525498 -0.238229832459606 0.129417694829542 0.955711771786966 0.251137027159706 1.20254842747467 0.754259583458342 -0.152759746126778 0.20157310802688 1.13393724665909 0.17660831419564 1.06410235850897 0.127539313016889 -0.947165645876233 -0.0551309236099566 1.80510965988279 0.63787670499562 -0.76464144555095 0.0084428405831023 0.544916199856759 -0.810791966958824 -0.300205891107112 -0.285782064951835 -0.915581718901224 -0.476166342067856 0.112841446658202 -0.801404522376583 -0.686150686313576 -0.208205883606635 -0.25507068139563 -0.352594236256913 -0.155060239574333 -0.125707536581979 0.421526512181455 0.368871835021086 -0.458811109724886 -0.815630901737421 -0.281042578468833 0.136254924479459 0.212039692039438 -0.481749070295976 -0.4147607850642 -0.167534430987208 0.377302061762354 -0.194434786024367 -0.289161480755388 1.70680564438487 0.172653526079998 0.534256005482783 -0.108762510446356 -1.429896832779 1.82335235481167 -0.362095669342406 -0.656342255781128 1.00626554833458 -0.940959123615416 1.46478009562008 0.097917314202748 0.411551230596118 -0.83645979484591 0.145868405757616 1.25920813026999 1.31617979366422 -0.785135541416471 -0.305354432226718 -0.7889793761347 -0.79695986782491 2.24161420482768 -0.9305854530872 -0.162394253168268 0.561730499450208 -2.06797017216561 0.615028275948328 1.18136602741905 0.654523625607739 0.31610681239348 1.05262791073533 -0.897861472010016 0.466348378444881 0.337965605155274 -1.98300764748864 1.613889995869 0.165199898833865 -1.59268211666931 -2.35466820096755 undefined -0.676608717686047 0.275766246793644 2.70767384199306 -0.264845301452871 -1.59539646197616 1.26650439061306 -0.734212120948543 -1.5053317388637 -1.02432754122283 1.25429101430530 -0.86262305069853 -0.0718174531870871 1.52450657532870 -0.967293603279557 -0.111447608220906 -1.74100497017977 1.35420312672018 -0.0166210869846068 -0.18065311646476 -0.333038465939362 -2.30054566536319 1.40545478834715 -0.68407140889021 0.041511613560373 -0.0293803195174211 1.79651260349193 -0.282860166214917 0.307615102685408 -0.00277207766156805 -0.275024330331469 0.120759405040053 0.123504800323364 -0.0498516239041455 0.546876177434956 -0.0874477649984067 -2.5073595704558 0.253943355470687 -1.03323796401307 -0.0568113854899169 -0.298347309990612 0.426586301961991 0.0159964831023949 0.856634455814408 1.50949522853311 2.32044047453367 0.279110930743336 -0.684570066060513 -1.32138479483767 -0.0957658095998023 1.19638195284287 0.375711153138733 0.553767839453327 -1.15722102087360 -0.174143879821170 -0.528734465343418 1.98088868046722 -0.740225966067366 0.957153539325682 0.463734126741681 -0.734654673982813 0.0522510313963238 -0.281542336867155 1.23821905595344 1.9199932597133 0.496433471909969 -1.11429292818688 -0.697829869340623 0.157336502633399 0.150328252687872 -0.856948866431994 -0.156072173726939 -0.074665154038934 0.91768405103253 0.94689107922708 -0.0148989407308342 0.615133241428808 0.426692844150509 -0.781436060816452 0.737276841028301 1.47711367070069 0.976383942977247 -0.791123174770904 -1.19880531681409 -0.330315420807954 1.2543880993283 -0.429874430039629 1.736196544564 -1.07281604652122 -1.29007079767263 1.40293161403103 -0.431843080086088 0.607258431404942 1.08929578772864 1.5071205184225 -1.27149082095179 0.110897637553853 -0.206594607834582 0.395927876494444 0.366601578719711 -0.994899761033567 -1.24769461518295 1.37775055250651 -0.176766418680176 -0.428544209887137 -0.372846413139142 0.641500349893375 0.110845352191481 -0.816985374401085 0.568890034524526 -0.907220476275266 -0.223154857779607 0.392149316154922 undefined undefined 1.28059623729240 0.107467300614418 undefined 0.855045134401106 0.279435337966985 -0.477466709746274 -0.731296412377562 -1.74427640766917 0.138154112627351 1.44936136627994 2.42033313818258 -0.220729394811253 -1.84551001914316 1.15576527231384 -0.287787327637661 0.18451527805035 2.40770713908102 0.865204996243476 -2.45062220240431 -0.00825099538756646 -0.161967785181908 -0.785056939964914 -0.543501971914827 1.65531537714613 0.773069625834923 -1.81550325185339 -1.99144605307108 1.08467642912669 1.49147171428592 -0.320632309426152 0.167849801315416 1.54081460481879 -0.980626729957628 -1.05358253585365 -2.49683118971563 -0.488943921505031 0.224586787427111 1.55927022918054 -0.370576389594076 -0.633365586521583 -0.425518521046712 0.909459918318863 0.860802054875268 -0.385865990101129 -0.173077719281391 -0.0651797624220407 0.347687907443516 -0.24195318808521 -0.197969942665535 0.655594064799358 -0.20077827887777 0.0568495356202625 0.191344354025048 0.094622001073958 0.137033695824464 0.0450916342660506 -1.01313629202454 0.0145864948683947 -0.0670446097856132 0.521888250080261 -0.623120843055096 1.06943119515091 -0.407145513014065 0.00639558278155228 -0.806770133415366 0.902639716784785 -0.333195672674433 -0.236428461461072 0.177375625876701 0.435616986958111 -0.217197175636793 0.00664453753016225 0.278605235335922 -0.60076847587135 0.471512462382254 -1.41295585236091 -0.0026024581886368 0.47199807727883 3.49074835062574 1.90044527998643 -3.47029424464742 2.60257896443564 -1.79637957160428 0.299902426037955 -0.527051216162084 -1.41149818288068 0.576518024243814 -0.304948134521251 -2.18715506745998 1.98905049893736 0.700362422773603 -0.401294089896597 -0.686927967087827 0.508476243000489 0.395481577055515 1.61579169549358 -0.4994407735698 0.548358647010581 1.57546408178496 -0.89527011855396 1.20234206691886 0.332804452208363 1.98981782609508 -0.717497230793885 0.38808424832421 1.46735109582985 -0.627357928343619 0.957262894323074 -0.455138731211591 0.0671816574959294 0.781692389101215 0.584740939188308 0.368460627763898 -0.682939919503776 0.837374472095906 0.474430084953207 0.428782518565209 0.847500285370101 -0.22464487795895 -1.06672873609328 1.83255307135828 0.175220703785223 0.231849575778082 0.590324675785189 0.069965068208619 0.244983043338539 0.355403955854207 1.22199535676908 0.588068494267089 1.06104720890678 -1.634373146831 1.98202420650288 0.950115737689012 -0.669469942199513 -0.166830906231294 0.386558875472357 0.422220419697108 -1.6450856879106 -0.060019239539642 -0.819671891059482 1.85773202363591 0.806892661303536 0.112165077631416 0.410985888218367 undefined undefined -0.217452679423588 0.164710831528785 undefined undefined undefined undefined undefined undefined undefined undefined undefined undefined undefined undefined undefined undefined 0.290838021377178 -0.151486515282212 -0.395283741147168 -1.01976707270376 -0.287338226395672 2.42731321379121 0.00628224031373037 -0.254824102157565 -0.220119974409732 1.10918029181012 0.937697554900131 0.0525342400288498 -0.157568519763418 -0.353900089743385 -4.1784916251942 -2.15623298769452 2.3441337590063 -0.23302770964937 -1.58917374816739 -0.87833690984332 0.390505342087506 -0.127492856622961 -1.04305879474611 0.373057929004512 -0.372413537917236 0.292168123620121 -1.10116701103647 0.143977502497007 -0.525497884398529 -0.402539428809517 -0.298537980117915 0.0720680181156812 0.403619803365739 -1.10039963414745 -0.052674186398967 -0.709366545570312 -0.388910184135371 0.182360942780527 0.0951958874124532 0.638270810998705 0.324628275732525 -0.171263134450264 0.291876218335245 0.270643426015889 -0.866483672052258 -0.453561680828093 -0.423717881621801 -0.0264034685217975 -0.318166371183853 0.0390577785956481 0.092730067584089 -0.190506425777055 1.05348868374829 undefined -0.66255073272851 -1.24159312291847 0.0682316798134721 -0.192002898300851 -0.885074673959311 0.0715628337036147 -0.780007300885297 0.29590605733131 -0.395722716596405 0.00267116697388836 0.362938450893118 0.534481900669327 -0.812305045258253 0.439478326944725 1.28708352915561 0.910543847502066 undefined undefined undefined 0.0908034930066286 3.33597749361719 -2.11454729497651 0.549160870760788 undefined undefined -0.130883348941493 undefined -3.32305710332256 2.0012157946808 2.92952806194804 1.14075546677927 -0.501661518486506 0.961184755061574 undefined undefined -0.195328274029986 0.886749635053834 1.06766233038559 0.311264563352744 -0.0735052664230782 0.287373639669294 -0.589841799349674 -0.151418192220848 0.0141905204127921 0.385086104472619 -0.272475059365029 0.145322965587011 0.114543790664077 G-250348
G-250546 -0.498373156146512 -0.922356753341658 -0.712831207346579 -0.449930247047391 -0.0522433865419405 -0.436690151413634 -0.247146653659959 0.477194459706237 -0.132481747062418 0.141685420575792 -0.38890678684403 -0.380030061666169 -0.0395758846989711 -0.013406025762599 -0.250787153613631 -0.175425582193506 -0.227504681811105 0.523958419040124 0.330762967267745 -0.359786021138401 -0.342208634158906 -0.473232100276121 0.279979263584059 0.320791454177064 -0.392391417677189 -0.905169995502222 0.0473766758131777 0.30818171184213 0.773352252041178 -0.469917140694328 -0.425667420249425 -0.302068512701856 0.109711315868479 -0.575670226219499 0.0472594729970819 -0.159100858140979 0.135670082493208 -0.0596240948624303 -0.0476131573146876 -0.279006390485963 -0.0589377803237259 -0.19204009899611 0.00639460436624795 0.261783248971332 0.607866468901108 -0.396291804534927 -0.59792901226678 0.488025723403751 -0.00438243059007704 0.223899513041504 0.0345637854790191 0.499660182683115 -0.131462835179695 0.227152721620669 -0.101595173827807 0.668567352222105 -0.040041896266942 0.480937257432194 0.27046535378301 1.20970116610204 -0.190750657942644 0.20647991686449 0.334589293720969 -0.22540782549072 0.0230064669630465 -0.533399912796542 -0.389180639910315 -0.106511251585145 0.16465884361596 0.252044585878325 -0.232609060615701 0.197146610237073 -0.118127542965413 -0.337217183558685 -0.183319033348255 0.0423985371302784 0.306621971544038 0.00440328090934372 0.0982992353822851 0.0310479491213815 -0.158305899463686 -0.34104212716416 0.0850119632115955 -0.457661472169391 -0.0185678710185293 -0.187582865623479 -0.223221128548584 0.397555349112704 0.338673984816081 0.235774041673794 0.0895390467785973 -0.360871093805239 -0.0732111325421556 0.655812324738882 0.129044691090927 0.0347660452422725 -0.17926452578027 -0.0887513921850179 -0.114687591283089 -0.704994889425901 0.404162588967346 -0.0731513749513856 0.117142468756909 -0.207835231804697 -0.56737456251833 0.267078046252685 0.394483943307878 0.072497176933311 -0.0357534489576459 0.124654032396592 -0.144475508144387 0.173997997984303 -1.04297544917212 -1.01884643722734 -1.1115577557755 0.821493493347756 0.873946690305814 -0.354014393515586 -1.20479477925953 -0.117636974058322 -1.20271892399029 1.36622959880605 1.11281350514049 0.181147773064790 0.814384860324463 0.235933817996353 -0.0439948525610987 0.231839858645258 -0.208237360880942 -0.446846843989914 -0.646511580255314 -1.73607257382676 -0.465733676961266 0.584619072858037 0.598688543512978 0.139906509305406 -0.658543339804925 0.232284955717058 -0.314433804465112 0.411513868697315 0.0805461690807885 0.189403048076652 -0.492634216769685 -0.0197122845593771 -0.394087659413484 0.0430612562361602 -0.183127267971052 -0.0562650394982391 -0.211853115025287 0.197823414642217 0.275982734957406 -0.122538212902192 0.0611447367268667 -0.441587079509922 -0.104538656339455 -0.33261418455986 -0.275833637023233 -0.526373366172194 -0.041546888766236 -0.211217544920013 0.158334355456756 -0.0627135985213805 -0.750404436992117 -0.0463848884956644 -0.225556828125333 -0.229984196505919 -1.18792211201509 -1.17222099655963 0.757937916596704 0.406147184877463 0.564136074936705 0.294557667970873 0.241794589614706 -0.204153268711925 0.139988438310715 0.471278806985339 -0.515354452981002 0.00801365816911925 -0.208319040654064 -0.209261012100699 -0.32770480577633 0.189960216036546 -0.236296321675564 0.434236197764427 -0.251690370853 -0.349790710150236 0.658722074004553 0.666377387600209 -0.0369060992329633 0.258540788754729 0.330190515539730 0.509314188151954 -0.531799723528701 -0.211101074145152 0.506670229665483 -0.0006433775918113 0.210720789696848 -0.280248782485836 -0.326109834243291 0.0178050606085929 0.0530843323273373 -0.411717938740012 -0.691015983812866 -0.00750515354768133 -0.0623641687504897 0.0436557272715916 -0.097419583099379 -0.271603776558875 -0.245294201089163 0.087201174879267 0.35400912298206 0.6440452291066 -0.0621715831446021 -0.256742206699712 0.24157736614243 -0.949126342574354 -0.207973933797227 0.1809589170671 0.00415675350520672 -0.475071397577462 -0.204539491145717 -0.381472609582667 0.202895266264568 0.10671880833741 0.446157078906717 0.00511091370998962 0.00678442949492819 -0.317343480555101 0.587210122151765 0.307963823927938 -0.644993079316981 0.246926635872731 0.281376320420941 0.189205738977375 0.138930159615468 -0.29197051477634 0.000649140861378683 0.212835802577615 0.604308738690177 0.313346846596907 -2.01126257465223 -1.90669991630734 1.63052335551095 -0.548700195055089 -1.41414989623482 0.177499913210902 0.0325197821058403 0.301852566997894 0.14711560748448 0.428562474908668 0.993752202168215 -0.215876491414017 -0.179594601856826 -0.214152368715808 -0.254640018403897 0.496198962011746 -0.334730085498096 -1.17997030185311 0.21611229931294 0.476649663869155 0.543667063664843 -2.55830888510997 2.47104076227289 0.606983842872081 -0.014664240019302 -2.31404544419154 0.505477223623899 -0.903811905655841 1.39701308581686 0.406013417973702 0.713528834162819 -0.165762975726554 -1.07119739540378 -1.0279813684694 -0.8383778136393 -0.53436713115396 -0.268344782663444 0.200462090771266 0.56610966700276 0.257192516481611 -0.9908180217681 0.0405766279286777 -0.331294987652489 -0.372340871453241 0.129241878909916 0.12140724399119 0.0654635947542594 -0.109080286170236 0.0325263699351321 -0.111366410231005 -0.486430861141725 0.00753623682027182 0.0569932422369419 -0.024260194489873 -0.034183749977327 0.384289277441583 0.142643701648449 -0.189110344868689 -0.132765545177543 -0.31421699456334 -0.246478218852381 0.102270882351116 -0.793738263527077 -0.357846557806655 -0.347272254664079 -0.404380572834704 -0.309750684967591 -0.209032069861692 0.0622591304312756 -0.277130401083831 -0.449591916628391 0.723356335980277 -0.362484385048415 -0.404987703235022 -0.67001097293514 0.75034197358646 -0.640191518252113 -0.0527989945487892 0.119529546008247 -0.676762618074445 -0.695049823348626 0.457890405903266 0.834394654778224 -0.609250258226073 -0.025352095080974 -0.189341174641493 -0.115544086414006 0.0705008289802453 0.283426096368062 -0.705360931471953 -0.113325126445691 -0.679265644596537 0.225231857921051 -0.188758253523849 -1.03474515750436 -0.186438830075883 -0.166436144099553 -0.530595197588584 -0.612942409477887 0.214193615862778 0.601815715675862 -0.480598720932113 -0.448090319644256 0.192705229588247 -0.181513434889839 -0.331269797477166 -0.570886085792271 0.0718391778667336 -0.329558003500189 -0.102401013006936 -0.408897627644718 -0.336736482068961 0.181083994888853 -0.102631294921002 -0.165500598179239 -0.347626510409157 -0.250169627767438 -0.0384310795055107 -0.0509156434802875 -0.300279302968885 -0.0998575368141914 0.0884094896775078 -0.488411029184492 0.526614378763647 -0.187146049014386 -0.289532833417159 0.487493525862487 -0.239642997177357 0.435573782857038 0.0437616473365274 0.202645148433669 -0.138145974610492 -0.0088081908559321 0.190715035588473 0.277017287520204 -0.0144869673990531 -0.0857361503229335 0.0537645620876734 -0.494388904260681 -0.591591778775861 0.42638238734893 0.12032076308582 -0.147001844243302 -0.204082475132935 0.0488817005469198 1.05427439931717 1.24064986633535 0.711682058332741 0.550181423904338 -0.286495868227124 -0.279640603728804 0.519243380073002 -0.0112015627591262 0.515195987885507 0.34257523306742 0.839938916500422 1.22854585306663 0.626619914088424 -0.150658571740403 -1.51702136152149 0.397256777994418 0.0374223536374902 0.262109772424399 0.337549261488649 0.240406609191524 0.863799805507329 0.444814468808566 0.257115521863543 -0.285174798149212 -0.170966362569686 0.580269013337263 0.642582756146624 0.553144779144622 -0.934077956633526 0.437200219837747 -0.10688177911997 1.49625945795876 0.606363058179163 0.12198399878406 0.667480949114722 -0.0626631594454174 0.127463566071944 0.110150557786646 -0.145538517506051 0.316282035575837 0.520549243616182 0.527507370813845 0.120960218869225 0.0775658997432469 1.47707756602929 -1.31229844467236 -0.613031957581336 -0.876854061135264 0.0130977898652702 -0.58150596017021 -0.122827974736982 0.225579962255086 -0.0703362759509965 0.959549627805202 -0.24273963234214 0.694439434027831 0.0586953435423272 -0.22202566329816 0.067650454708593 0.322753150494814 0.808268990718254 0.0238616965011893 -0.450211996188967 -0.425041500007749 -0.00778196212063875 -0.725105188171533 -1.14702280321345 0.543430520167248 -0.434787575513953 -0.523377108923983 -1.23204454487034 -0.508434073718918 -0.652370531193817 0.183893883308514 -0.0689293999012603 -0.0075304998575563 -0.333855484679401 -0.585085282073 0.399821478622 0.302432037005912 G-250546
G-250895 undefined undefined 0.469944870211989 1.40513776754011 1.08013810519321 undefined undefined undefined -0.081733166838843 0.195233987901492 0.457024139482037 -0.38746274055716 -0.764552494505981 undefined 0.615194533733748 0.331543337497768 0.252141844558237 -0.688171246781726 undefined 0.90572259717237 0.0314314629159931 -0.579239234814748 0.143827792173274 -1.28573163477662 -0.784140363458743 -0.92844196282327 0.0435362448274201 0.136935161159666 0.0273647412949902 -0.999174789223211 -0.306429919453231 -0.52758936438712 -0.314175140949992 -0.774067722319137 -0.878361806197903 0.194758286331471 0.263985894458408 0.453330450062502 -0.269459021362678 -0.645736319872936 -0.381623112554923 -0.630762526785544 -0.00440584346459616 -0.456657029791787 0.240686761020898 -0.791039238439003 0.56054059591618 -1.19560378477006 0.0415257336363073 0.0685721481916968 0.263546061007871 -0.251810506633229 -0.108075028162562 -0.129266753223906 -0.613038774653763 -0.14559071815253 0.392446929809383 0.973232166802534 0.29547617969976 undefined 0.536544738867764 -0.282648986636728 1.19634159449275 1.128308872858 0.77775661656777 -0.576776876753529 -0.117540918523519 undefined -0.174145824783995 0.264900964973195 0.490182148178075 -0.265114573681242 -0.776487161736471 undefined -0.0246603113856914 -0.444610174310611 -0.0165489337156437 undefined 0.270850525168823 0.220901467499584 0.283185919150167 0.453799713046084 -0.691525535142228 -0.0906164436854944 -0.23515863738267 undefined undefined 0.332275903744414 -0.988768997851547 1.31175758824733 0.194437129788872 0.324795780457515 -0.50142645786933 0.0878951858729078 0.31562803652842 undefined undefined undefined undefined undefined 0.163346163284868 undefined undefined undefined undefined undefined undefined undefined -0.432621819656359 undefined 0.676227447709839 0.310662808157332 undefined -2.79042918890407 -0.86485504661621 0.929923226997265 0.88284181525724 0.956762181577463 -0.775545107133474 undefined undefined 1.08889305397007 1.55712998288530 0.346213975458068 1.52187038134819 0.179673701137933 undefined undefined -0.077781244126244 0.101196376393512 0.152930903401555 -0.90496159812073 -0.300379755199770 -0.172013883756665 -0.0422196701540329 0.23341899539463 0.0885715449327604 0.0724621146631203 0.106594878759363 0.0307438862901632 0.0594093235916446 -0.384152064959907 undefined -0.0342697154735152 0.0139390058916708 -0.0472065135966728 -0.901092454123754 1.20610937886746 0.511095087805332 -1.13958776734559 undefined -0.117798737869848 -0.851881241706058 0.29441748195595 0.203598794671214 0.193557321107038 0.177746299805722 0.173365472045564 0.184666551258822 -0.248118400669966 0.650647151393597 -0.252203650371275 -0.695586840528206 0.0210147079676695 0.871817792690901 undefined -1.38804080070660 -0.165467851030071 0.59679599995091 -0.113035752572179 0.680964783523182 0.714049899185904 -0.726644417992683 -0.0621939472373594 -0.219011755094344 -0.101316129040912 0.331828146072114 -1.99264545400576 -0.73525536711345 0.332176050673167 -0.125266016100467 -0.617107530380332 0.174198227593166 -0.25074428549326 -0.223882413807585 0.139913809075138 0.785344517136119 -0.511928414350988 0.14282741645399 0.163171524525685 -0.00143556662818600 0.667309343329742 undefined undefined -0.199827333503654 undefined -0.271593902384673 -0.281696733675844 -0.111107155077739 -0.0104748464086324 0.523146715050259 -0.238562216530109 -0.20456720211717 0.22121526500994 0.298231798570813 0.614262376723779 0.100179385274513 -0.0438038304530082 0.418452868391547 0.193167222655505 0.291429862919909 -0.794999566117289 0.909620695095965 0.271420704222491 -0.244355485236234 0.96630049517873 -0.49493001772402 0.80483790428726 0.165243194594039 0.375437895041831 0.267193408880701 -0.073993420494137 0.00130179980600964 -0.106471402438215 0.52513038406784 0.249998169136699 undefined -0.0891824951558196 undefined -0.795182600454618 0.292147687193489 0.375345065388453 -0.926971030958688 0.025514855177633 0.538024446077564 0.170499296144147 0.3438951259856 -0.130486695970712 0.53737873579896 0.320599876633432 -0.991329191988253 -0.792267236647142 0.625455952015232 0.649376185143225 -0.150832529964912 0.578450019057112 0.334226915105626 0.196990321835228 0.224971357897099 0.405044874329272 0.349093586786939 0.122585012667942 -0.154676539559485 0.00584157626027171 -0.111345844427184 0.136763099000865 -0.265529409170714 -0.0756610316477246 0.804780555663386 0.337548795105208 -0.357400706151399 -0.945528471379117 1.22277706486482 0.67599607719513 -0.0463784212574438 -0.890826557572096 0.393149119124235 -0.570511734568703 0.624990648195299 0.361716238341151 0.905251145566918 -0.309181723120748 undefined undefined undefined undefined undefined undefined undefined undefined undefined undefined undefined -0.190087680034424 0.177425673051207 -0.161113592292722 -0.014722159585876 0.232850840121452 0.436910649409885 0.335761181785136 undefined 0.283895366341188 0.285542424405493 0.23791804763008 0.108443743484468 0.176275036737813 0.203167329098424 0.0662942639661441 -0.006242257756087 -0.189106316428376 0.126221511973316 undefined -0.0275366556217804 -0.407597752635876 -0.130674067397194 0.0700442101799048 0.0611330707624642 -0.435738987816332 0.202937457459834 0.952428586174628 0.266345770918917 -0.0224256928073174 undefined 0.174599225821146 0.152334862241691 0.213065329423051 0.40483134805786 0.440649847624027 0.108233684504116 0.244120898190639 0.156498265144746 -0.320493407499887 0.079563915676511 undefined -0.031463131998299 0.143919265089663 -0.0404287940862655 0.111518079033768 -0.538850977211396 0.145424518802256 -0.330189262266678 0.10373838096317 0.184505702140871 undefined undefined 0.676383126489274 0.853131968314557 -0.582649782421397 0.68176612199233 undefined 0.280025055727627 undefined undefined undefined undefined -0.510144795895703 -0.106986283959206 -0.00439572814570433 0.395006203730441 -0.319447607827826 -0.359972320335476 0.517385005241678 0.244180716993633 -0.224989026300662 0.00261104082207808 undefined 0.31309278748668 0.469297179990724 0.0734660845618293 -0.253119636951022 0.913397916607664 -1.31381944884787 -1.06012825333192 0.119802022441657 0.0139176808136217 undefined -0.629033035653492 -0.449509181302842 0.0067741982254379 0.139626981152329 0.683866512659073 undefined -0.0400031590373988 -0.249671560036605 -0.642815069506444 0.0856481137974008 -0.0601836574602768 -0.672505330146858 -0.353069846281757 0.696749418236957 1.39048558706229 0.34980404190981 -1.04441277700564 undefined 0.668138884730906 -0.782353572494923 -0.0906970354178451 -0.339069844123815 0.0780387100033568 -0.915805344264795 0.168799211601904 0.316336970221798 0.289725314642904 -0.619713847906318 -0.230869794798132 -0.232495030370366 -0.64482412348737 -0.339761282179223 -0.204613694900747 -0.195772463593903 1.28520816962505 0.144459661239104 -0.244412864022888 -0.267216583914132 -0.840507285503911 -0.17385511195927 0.192921898421105 -2.06906875502859 -0.233986242719446 0.0116539315630462 0.089406730273808 -0.329745327827876 -0.0318479926190918 -0.506296092630759 0.0137047916633879 0.326187160431974 -1.00465566857192 -0.582231313676818 -0.553973842968471 0.199795531024451 -0.115538830792271 -0.287766631744075 -0.105965451559777 0.669024396876397 0.194475253567738 1.13909216598582 -0.163333890742239 0.117952030853051 -0.236576671918558 0.712974368909146 0.511756296517282 -0.243653330832595 -0.694624500659739 0.758583091331625 0.163112718832393 0.27718016820954 0.716369019352056 0.560422501926794 1.33962588289658 undefined 0.00499018840129573 0.463100209048147 -0.178735594961383 undefined 0.494708192570531 0.289348390727289 0.246650332667537 0.0233027716994645 0.350192341416195 -0.143316497838208 0.183980639455093 undefined undefined 0.0167830136317022 -0.630395765514189 0.0898076729513306 0.126897782599102 0.453728257925603 0.00665240636056728 -0.0308082866620795 -0.35676335523275 1.11567520005555 -0.0526704137485448 undefined 1.08010018094991 G-250895
[truncated: 4,119,185 more chars]
