# Supplementary material for: A systems biology model of the regulatory network in Populus leaves reveals interacting regulators and conserved regulation
Source: BMC Plant Biol. 2011 Jan 13;11:13. doi: 10.1186/1471-2229-11-13 (PMC3030533; doi:10.1186/1471-2229-11-13)
Supplement: Additional file 3 — Transcriptional network. The inferred transcriptional network in text format (ready to be viewed in Cytoscape). [file 1471-2229-11-13-S3.SIF]

TF-835874 pm AS~TATA-box--PS~ATCT-motif--ZM~TATA-box?0.55-
TF-835874 pm M00506-P$LIM1_01--OS~GT1-motif--OS~Unnamed__8?0.5-
TF-835874 pm GM~GA-motif--ST~Unnamed__1?0.55-
TF-835874 pm HV~CE1--ZM~Unnamed__17?0.5-
TF-835874 pm GM~Unnamed__6--TA~G-Box--ZM~Unnamed__14?0.5-
TF-835874 pm LE~circadian--SA~Box_II?0.5-
TF-835874 pm LE~circadian--PC~ACE?0.6-
TF-835874 pm HV~ABRE--ST~Unnamed__1?0.6-
TF-835874 pm M00343-P$RAV1_01--PH~ACE?0.5-
TF-835874 pm AT~AE-box--M00439-P$C1_Q2--PH~ACE?0.5-
TF-835874 pm M00182-P$GBP_Q6--ZM~TATA-box--ZM~Unnamed__14?0.6-
TF-835874 pm LG~CG-motif?0.6-
TF-835874 pm GM~Unnamed__6--M00343-P$RAV1_01--ST~Unnamed__1?0.55-
TF-835874 pm AT~ATC-motif--AT~NON-box?0.5-
TF-835874 pm HV~GAG-motif--M00735-P$ZAP1_01?0.6-
TF-835874 pm GM~Unnamed__2--GM~Unnamed__7?0.55-
TF-835874 pm NT~E2Fa?0.5-
TF-835874 pm AS~TATA-box--BO~ELI-box3?0.5-
TF-835874 pm OS~AACA_motif--PA~Unnamed__1?0.55-
TF-286321 pm AT~ATC-motif--AT~NON-box?0.5-
TF-286321 pm AS~TATA-box--BO~ELI-box3?0.5-
TF-562448 pm AS~TATA-box--PS~ATCT-motif--ZM~TATA-box?0.55-
TF-562448 pm HV~ABRE--ST~Unnamed__1?0.6-
TF-562448 pm M00343-P$RAV1_01--PH~ACE?0.5-
TF-562448 pm M00506-P$LIM1_01--OS~GT1-motif--OS~Unnamed__8?0.5-
TF-562448 pm LG~CG-motif?0.6-
TF-562448 pm GM~Unnamed__2--GM~Unnamed__7?0.55-
TF-562448 pm GM~GA-motif--ST~Unnamed__1?0.55-
TF-576309 pm AS~TATA-box--BO~ELI-box3?0.5-
TF-576309 pm GM~Unnamed__6--M00343-P$RAV1_01--ST~Unnamed__1?0.55-
TF-566736 mm AT~AE-box--M00439-P$C1_Q2--PH~ACE?0.5-
TF-566736 pm HV~ATC-motif--M00182-P$GBP_Q6?0.55-
TF-663774 pm AT~ATC-motif--M00408-P$MADSA_Q2?0.5-
TF-643213 mm AS~TATA-box--PS~ATCT-motif--ZM~TATA-box?0.55-
TF-643213 pm M00182-P$GBP_Q6--ZM~TATA-box--ZM~Unnamed__14?0.6-
TF-834586 mm MA0044.1_HMG-1--OS~MPE?0.5-
TF-834586 pm BN~TATA-box--NT~as-2-box--ST~AT1-motif--ST~Unnamed__1?0.55-
TF-834586 pm AT~GAG-motif--AT~OCT--M00479-P$Alfin1_Q2?0.55-
TF-834586 pm NT~TATA-box?0.55-
TF-834586 pm GM~GA-motif--ZM~Unnamed__16?0.5-
TF-834586 pm AT~ATC-motif--M00408-P$MADSA_Q2?0.5-
TF-834586 pm ZM~GC-motif--ZM~Unnamed__16?0.55-
TF-834586 pm AT~TATA-box--LE~circadian--ST~Unnamed__1?0.6-
TF-834586 pm LG~rbcS-CMA7a?0.55-
TF-834586 pm OS~ATGCAAAT_motif--PS~I-box?0.6-
TF-281810 pm ZM~GC-motif--ZM~Unnamed__16?0.55-
TF-218677 pm OS~TGGCA?0.55-
TF-218677 pm NT~E2Fa?0.5-
TF-218677 mm HV~ATC-motif--M00182-P$GBP_Q6?0.55-
TF-218677 pm AS~TATA-box--BO~ELI-box3?0.5-
TF-218677 pm GM~alpha4--ZM~Unnamed__14--ZM~Unnamed__4?0.5-
TF-218677 pm GM~Unnamed__2--GM~Unnamed__7?0.55-
TF-643200 pm AT~AE-box--M00439-P$C1_Q2--PH~ACE?0.5-
TF-420425 pm AS~TATA-box--AT~TATA-box--BN~TATA-box--PC~Box_4--ZM~TATA-box?0.55-
TF-420425 pm ZM~GC-motif--ZM~Unnamed__16?0.55-
TF-420425 pm AT~GAG-motif--AT~OCT--M00479-P$Alfin1_Q2?0.55-
TF-420425 pm AT~AE-box--GM~Unnamed__6--M00479-P$Alfin1_Q2?0.5-
TF-710397 pm MA0044.1_HMG-1--OS~MPE?0.5-
TF-725612 pm AS~TATA-box--AT~TATA-box--BN~TATA-box--PC~Box_4--ZM~TATA-box?0.55-
TF-740041 pm HV~CE1--ZM~Unnamed__17?0.5-
TF-740041 pm HV~GAG-motif--M00735-P$ZAP1_01?0.6-
TF-740041 pm GM~Unnamed__6--TA~G-Box--ZM~Unnamed__14?0.5-
TF-740041 pm LE~circadian--PC~ACE?0.6-
TF-594467 pm AT~TATA-box--LE~circadian--ST~Unnamed__1?0.6-
TF-232345 pm PH~CCGTCC-box--PS~ATCC-motif--ZM~Unnamed__2?0.75-
TF-232345 pm GM~Unnamed__5--M00182-P$GBP_Q6--M00443-P$O2_Q2?0.55-
TF-232345 mm CR~MSA-like--MA0034.1_Gamyb?0.55-
TF-639804 pm MA0044.1_HMG-1--OS~MPE?0.5-
TF-639804 mm NT~E2Fa?0.5-
TF-639804 pm OS~TGGCA?0.55-
TF-639804 pm M00479-P$Alfin1_Q2--M00506-P$LIM1_01--PA~Unnamed__1?0.5-
TF-639804 mm LG~CG-motif?0.6-
TF-287849 pm LE~circadian--SA~Box_II?0.5-
TF-287849 pm BN~TATA-box--NT~as-2-box--ST~AT1-motif--ST~Unnamed__1?0.55-
TF-287849 pm AT~GAG-motif--AT~OCT--M00479-P$Alfin1_Q2?0.55-
TF-287849 pm NT~TATA-box?0.55-
TF-287849 pm OS~ATGCAAAT_motif--PS~I-box?0.6-
TF-287849 pm M00182-P$GBP_Q6--ZM~TATA-box--ZM~Unnamed__14?0.6-
TF-268609 pm PH~CCGTCC-box--PS~ATCC-motif--ZM~Unnamed__2?0.75-
TF-268609 pm GM~Unnamed__5--M00182-P$GBP_Q6--M00443-P$O2_Q2?0.55-
TF-268609 pm CR~MSA-like--MA0034.1_Gamyb?0.55-
