# Supplementary material for: A systems biology model of the regulatory network in Populus leaves reveals interacting regulators and conserved regulation
Source: BMC Plant Biol. 2011 Jan 13;11:13. doi: 10.1186/1471-2229-11-13 (PMC3030533; doi:10.1186/1471-2229-11-13)
Supplement: Additional file 4 — Predicted regulatory mechanisms. The regulatory mechanisms predicted for each transcriptional module. [file 1471-2229-11-13-S4.XLS]

## Sheet: A
Additional file 4 description: The regulatory mechanisms predicted for each transcriptional modules. The tables give the set of transcription factors predicted to regulate the module (not more than four for any module in this study), the correlation between observed and predicted expression (Strength) and the fitted parameters of the regression model (betas). Each beta is accompanied by a p-value…
Additional file 4 description: The regulatory mechanisms predicted for each transcriptional modules. The tables give the set of transcription factors predicted to regulate the module (not more than four for any module in this study), the correlation between observed and predicted expression (Strength) and the fitted parameters of the regression model (betas). Each beta is accompanied by a p-value…	TF1	TF2	TF3	TF4	Strength	beta_0		beta_1		beta_2		beta_3		beta_4		beta_12		beta_13		beta_14		beta_23		beta_24		beta_34
AS~TATA-box--AT~TATA-box--BN~TATA-box--PC~Box_4--ZM~TATA-box?0.55	TF-420425	TF-725612			0.548297	-0.0458087	1.2016e-07	0.546694	0	-0.233104	1.6653e-16					0.00139225	0.46112
AS~TATA-box--BO~ELI-box3?0.5	TF-218677	TF-286321	TF-576309	TF-835874	0.739233	0.0660951	6.7046e-06	0.55932	0	0.135994	5.7042e-07	0.00851365	0.33614	0.261637	0	0.101412	0.00058133	-0.0339435	0.050911	-0.00411744	0.44696	0.00621687	0.40765	-0.0684237	0.05263	-0.0062689	0.37187
AS~TATA-box--PS~ATCT-motif--ZM~TATA-box?0.55	TF-562448	TF-835874			0.614724	0.0533379	0.00084913	0.0610562	0.044056	0.625217	1.1102e-16					0.0957358	0.034389
AT~AE-box--GM~Unnamed__6--M00479-P$Alfin1_Q2?0.5	TF-420425				0.41844	0.0220084	0.060014	0.561509	1.6245e-12
AT~AE-box--M00439-P$C1_Q2--PH~ACE?0.5	TF-643200	TF-835874			0.744993	0.0524894	0.00014394	-0.12253	2.9333e-12	0.704208	0					0.0165219	0.23447
AT~ATC-motif--AT~NON-box?0.5	TF-286321	TF-835874			0.681388	0.0216292	0.019995	0.389604	1.6244e-12	0.479181	1.6245e-12					0.0297849	0.030246
AT~ATC-motif--M00408-P$MADSA_Q2?0.5	TF-663774	TF-834586			0.626112	-0.0389834	4.9789e-05	0.201921	1.6245e-12	0.42748	1.6245e-12					0.0313107	0.0050711
AT~GAG-motif--AT~OCT--M00479-P$Alfin1_Q2?0.55	TF-287849	TF-420425	TF-834586		0.632877	-0.0401248	0.0046127	0.112123	1.7509e-07	0.49777	1.6248e-12	0.403561	1.6244e-12			0.0365205	0.16475	-0.0105938	0.33107			-0.0709904	0.091215
AT~TATA-box--LE~circadian--ST~Unnamed__1?0.6	TF-594467	TF-834586			0.690424	-0.0744614	1.8483e-11	-0.0525954	0.00035913	0.576617	0					0.0588818	0.0016985
BN~TATA-box--NT~as-2-box--ST~AT1-motif--ST~Unnamed__1?0.55	TF-287849	TF-834586			0.65519	-0.0849686	1.3465e-10	0.0126404	0.24315	0.641268	0					-0.0227485	0.12416
CR~MSA-like--MA0034.1_Gamyb?0.55	TF-268609				0.666902	-0.0392944	0.0051714	0.447486	1.6245e-12
GM~GA-motif--ST~Unnamed__1?0.55	TF-562448	TF-835874			0.708236	0.0566175	3.9517e-10	0.0546508	0.0023735	0.637612	0					0.0372617	0.095139
GM~GA-motif--ZM~Unnamed__16?0.5	TF-834586				0.53201	-0.00825811	0.19301	0.669943	1.6245e-12
GM~Unnamed__2--GM~Unnamed__7?0.55	TF-218677	TF-562448	TF-835874		0.804589	0.0266277	0.0031121	0.458845	1.6244e-12	0.00836265	0.33721	0.447915	1.6244e-12			0.0237761	0.18709	0.00591707	0.30641			-0.000739642	0.49137
GM~Unnamed__5--M00182-P$GBP_Q6--M00443-P$O2_Q2?0.55	TF-232345	TF-268609			0.786427	-0.0340052	0.0035697	0.256919	3.8858e-16	0.410429	5.5511e-17					-0.0315563	0.00020552
GM~Unnamed__6--M00343-P$RAV1_01--ST~Unnamed__1?0.55	TF-576309	TF-835874			0.705489	0.156936	1.3132e-09	0.735476	1.1102e-16	0.848781	0					0.0676078	0.02225
GM~Unnamed__6--TA~G-Box--ZM~Unnamed__14?0.5	TF-740041	TF-835874			0.736637	0.15484	1.6653e-16	0.0727072	0.0030904	0.861246	5.5511e-17					0.0656484	0.0012445
GM~alpha4--ZM~Unnamed__14--ZM~Unnamed__4?0.5	TF-218677				0.474973	0.0117311	0.19375	0.445659	1.6244e-12
HV~ABRE--ST~Unnamed__1?0.6	TF-562448	TF-835874			0.75551	0.106403	7.7716e-16	0.00313767	0.44841	0.788923	0					-0.00927127	0.39726
HV~ATC-motif--M00182-P$GBP_Q6?0.55	TF-566736				0.514748	-0.0301311	0.00637	0.64948	0
HV~CE1--ZM~Unnamed__17?0.5	TF-740041	TF-835874			0.643938	0.034097	0.014054	-0.161559	7.1199e-12	0.637863	1.6245e-12					-0.012543	0.25595
HV~GAG-motif--M00735-P$ZAP1_01?0.6	TF-740041	TF-835874			0.729839	-0.0123412	0.19739	-0.224401	1.1102e-16	0.610665	0					-0.0400662	0.01262
LE~circadian--PC~ACE?0.6	TF-740041	TF-835874			0.732192	-0.0117277	0.16474	-0.215434	1.6245e-12	0.646712	1.6245e-12					-0.0236248	0.055487
LE~circadian--SA~Box_II?0.5	TF-287849	TF-835874			0.650287	0.0245642	0.094525	0.0667614	0.0045253	0.848133	0					0.0438015	0.020352
LG~CG-motif?0.6	TF-562448	TF-835874			0.76573	0.0333463	1.9819e-05	-0.00679946	0.34546	0.690548	0					-0.00840134	0.36915
LG~rbcS-CMA7a?0.55	TF-834586				0.526521	-0.00899964	0.14997	0.52108	1.6245e-12
M00182-P$GBP_Q6--ZM~TATA-box--ZM~Unnamed__14?0.6	TF-287849	TF-643213	TF-835874		0.696787	0.0334362	0.010831	0.100733	1.4558e-07	0.301185	1.6246e-12	0.620789	1.6245e-12			0.0146664	0.2721	0.0324229	0.046779			0.0164339	0.13893
M00343-P$RAV1_01--PH~ACE?0.5	TF-562448	TF-835874			0.749037	0.0675905	1.4866e-13	-0.000192471	0.49605	0.738514	5.5511e-17					0.00628563	0.41254
M00479-P$Alfin1_Q2--M00506-P$LIM1_01--PA~Unnamed__1?0.5	TF-639804				0.615419	0.00642226	0.15534	0.651311	0
M00506-P$LIM1_01--OS~GT1-motif--OS~Unnamed__8?0.5	TF-562448	TF-835874			0.660611	0.0564839	6.5407e-08	0.0511735	0.011396	0.55528	1.6245e-12					0.0547733	0.049003
MA0044.1_HMG-1--OS~MPE?0.5	TF-639804	TF-710397			0.683763	0.0359753	0.001884	0.855126	0	-0.0150183	0.28112					0.0105531	0.38642
NT~E2Fa?0.5	TF-218677	TF-835874			0.726435	-0.02029	0.0045051	0.260136	1.6245e-12	0.593109	1.6244e-12					0.0130812	0.04738
NT~TATA-box?0.55	TF-287849	TF-834586			0.646009	-0.0493046	1.2237e-07	0.118187	0	0.639593	0					-0.000642743	0.4819
OS~AACA_motif--PA~Unnamed__1?0.55	TF-835874				0.650527	-0.0530063	1.5212e-05	0.798783	1.6244e-12
OS~ATGCAAAT_motif--PS~I-box?0.6	TF-287849	TF-834586			0.651992	-0.0429511	3.9944e-05	0.0808474	3.4744e-08	0.605078	1.6244e-12					-0.0249351	0.060574
OS~TGGCA?0.55	TF-218677	TF-639804			0.698102	-0.037089	0.0001534	0.307266	1.6244e-12	0.527004	1.6244e-12					0.0700203	1.386e-10
PH~CCGTCC-box--PS~ATCC-motif--ZM~Unnamed__2?0.75	TF-232345	TF-268609			0.792673	0.0347927	0.0068097	0.262604	0	0.492584	0					-0.0719534	1.6215e-13
ZM~GC-motif--ZM~Unnamed__16?0.55	TF-281810	TF-420425	TF-834586		0.659846	-0.0637711	3.3565e-08	-0.129122	2.7599e-11	0.422101	1.6245e-12	0.491239	1.6244e-12			-0.0115669	0.34838	0.0162516	0.34063			-0.078075	0.022121

## Sheet: B
Module	TF1	TF2	TF3	TF4	Strength	beta_0		beta_1		beta_2		beta_3		beta_4		beta_12		beta_13		beta_14		beta_23		beta_24		beta_34
AS~TATA-box--AT~TATA-box--BN~TATA-box--PC~Box_4--ZM~TATA-box?0.55	TF-420425	TF-725612			0.548297	-0.0458087	1.2016e-07	0.546694	0	-0.233104	1.6653e-16					0.00139225	0.46112
AS~TATA-box--AT~TATA-box--BN~TATA-box--PC~Box_4--ZM~TATA-box?0.55	TF-639804	TF-663774			0.547425	-0.0306441	0.00019654	0.402422	1.1102e-16	0.281809	2.7756e-16					0.037059	1.5108e-05
AS~TATA-box--AT~TATA-box--BN~TATA-box--PC~Box_4--ZM~TATA-box?0.55	TF-420425	TF-643213			0.543818	-0.0466537	4.4386e-09	0.454585	1.6246e-12	0.288982	1.6247e-12					-0.0413198	0.0050024
AS~TATA-box--AT~TATA-box--BN~TATA-box--PC~Box_4--ZM~TATA-box?0.55	TF-287849	TF-639804			0.521644	-0.00695115	0.23764	0.149204	0	0.542541	1.1102e-16					0.000415224	0.48719
AS~TATA-box--AT~TATA-box--BN~TATA-box--PC~Box_4--ZM~TATA-box?0.55	TF-663774	TF-725612			0.51285	-0.0826152	1.6234e-12	0.272913	1.6246e-12	-0.210696	1.6245e-12					-0.0288366	1.6203e-05
AS~TATA-box--AT~TATA-box--BN~TATA-box--PC~Box_4--ZM~TATA-box?0.55	TF-420425	TF-639804			0.508643	-0.0152521	0.029796	0.531298	0	0.339071	1.6653e-16					0.0151111	0.18171
AS~TATA-box--AT~TATA-box--BN~TATA-box--PC~Box_4--ZM~TATA-box?0.55	TF-420425	TF-663774			0.496001	-0.0626797	4.025e-11	0.413238	1.6248e-12	0.233204	1.6244e-12					0.028091	0.059828
AS~TATA-box--AT~TATA-box--BN~TATA-box--PC~Box_4--ZM~TATA-box?0.55	TF-594467	TF-725612			0.482035	-0.0235787	0.014326	0.0917859	9.573e-10	-0.326384	0					-0.160932	5.5511e-17
AS~TATA-box--AT~TATA-box--BN~TATA-box--PC~Box_4--ZM~TATA-box?0.55	TF-652803	TF-725612			0.480755	-0.0357934	5.7448e-05	0.247787	0	-0.256212	0					0.00651402	0.2539
AS~TATA-box--AT~TATA-box--BN~TATA-box--PC~Box_4--ZM~TATA-box?0.55	TF-643213	TF-725612			0.480305	-0.057456	8.6065e-10	0.298851	1.6245e-12	-0.158002	1.624e-12					0.0054302	0.29721
AS~TATA-box--AT~TATA-box--BN~TATA-box--PC~Box_4--ZM~TATA-box?0.55	TF-268609	TF-643213			0.479509	-0.0586287	2.614e-11	0.133206	1.6242e-12	0.284528	1.6245e-12					-0.0061265	0.18241
AS~TATA-box--AT~TATA-box--BN~TATA-box--PC~Box_4--ZM~TATA-box?0.55	TF-710397	TF-725612			0.4708	-0.0463554	1.3891e-06	0.142444	2.8664e-11	-0.331888	1.6244e-12					-0.168327	2.5199e-12
AS~TATA-box--AT~TATA-box--BN~TATA-box--PC~Box_4--ZM~TATA-box?0.55	TF-287849	TF-725612			0.468093	-0.0743691	3.81e-12	0.103778	2.1448e-12	-0.285349	1.6244e-12					-0.0404044	3.2649e-08
AS~TATA-box--AT~TATA-box--BN~TATA-box--PC~Box_4--ZM~TATA-box?0.55	TF-594467	TF-639804			0.466528	0.0186195	0.037584	0.204873	0	0.546146	1.6653e-16					0.0847415	1.164e-09
AS~TATA-box--AT~TATA-box--BN~TATA-box--PC~Box_4--ZM~TATA-box?0.55	TF-420425	TF-552123			0.463382	-0.0315887	8.8202e-05	0.569932	0	0.281707	0					0.0590092	0.0064931
AS~TATA-box--AT~TATA-box--BN~TATA-box--PC~Box_4--ZM~TATA-box?0.55	TF-286321	TF-420425			0.459411	-0.00696722	0.24693	0.21377	1.6239e-12	0.596855	1.6246e-12					0.0275713	0.14189
AS~TATA-box--AT~TATA-box--BN~TATA-box--PC~Box_4--ZM~TATA-box?0.55	TF-256198	TF-420425			0.457861	-0.0496808	1.0398e-08	0.17701	1.6243e-12	0.521198	1.6246e-12					-0.0150547	0.28873
AS~TATA-box--AT~TATA-box--BN~TATA-box--PC~Box_4--ZM~TATA-box?0.55	TF-639804	TF-827145			0.457259	0.00419357	0.30572	0.449068	1.6245e-12	-0.374798	1.6245e-12					-0.0626764	3.5336e-05
AS~TATA-box--AT~TATA-box--BN~TATA-box--PC~Box_4--ZM~TATA-box?0.55	TF-281810	TF-643213			0.457013	-0.0531404	3.1024e-09	-0.0982532	1.0922e-10	0.353945	1.6245e-12					0.00977961	0.27262
AS~TATA-box--AT~TATA-box--BN~TATA-box--PC~Box_4--ZM~TATA-box?0.55	TF-643213	TF-663774			0.456894	-0.0525502	1.2438e-08	0.219592	3.3307e-16	0.24243	3.8858e-16					-0.0367258	3.4651e-05
AS~TATA-box--AT~TATA-box--BN~TATA-box--PC~Box_4--ZM~TATA-box?0.55	TF-420425	TF-556378			0.456415	-0.066887	1.8683e-12	0.50226	1.6245e-12	-0.193857	1.625e-12					0.0593843	0.010048
AS~TATA-box--AT~TATA-box--BN~TATA-box--PC~Box_4--ZM~TATA-box?0.55	TF-286321	TF-663774			0.455533	-0.00512225	0.32286	0.238779	5.5511e-16	0.345613	1.1102e-16					0.0347284	0.018006
AS~TATA-box--AT~TATA-box--BN~TATA-box--PC~Box_4--ZM~TATA-box?0.55	TF-420425	TF-827145			0.453968	-0.0314754	0.00012049	0.494192	0	-0.183271	2.7756e-16					0.0029175	0.42605
AS~TATA-box--AT~TATA-box--BN~TATA-box--PC~Box_4--ZM~TATA-box?0.55	TF-643213	TF-827145			0.45341	-0.0460304	1.2343e-08	0.31574	5.5511e-17	-0.209879	0					-0.0389403	0.00076667
AS~TATA-box--AT~TATA-box--BN~TATA-box--PC~Box_4--ZM~TATA-box?0.55	TF-639804	TF-643213			0.452319	-0.0350655	1.423e-05	0.250642	6.6613e-16	0.282623	0					0.0435053	0.00024564
AS~TATA-box--AT~TATA-box--BN~TATA-box--PC~Box_4--ZM~TATA-box?0.55	TF-571462	TF-643213			0.451726	-0.0352178	9.1376e-06	0.267148	0	0.335445	1.1102e-16					-0.128493	1.0789e-11
AS~TATA-box--AT~TATA-box--BN~TATA-box--PC~Box_4--ZM~TATA-box?0.55	TF-594467	TF-663774			0.451429	-0.0538574	4.17e-07	-0.154734	7.2164e-16	0.337638	0					-0.0706147	1.9262e-14
AS~TATA-box--AT~TATA-box--BN~TATA-box--PC~Box_4--ZM~TATA-box?0.55	TF-556378	TF-663774			0.451238	-0.067725	4.4564e-12	-0.0973091	5.6325e-08	0.379016	1.1102e-16					-0.0451422	0.026788
AS~TATA-box--AT~TATA-box--BN~TATA-box--PC~Box_4--ZM~TATA-box?0.55	TF-420425	TF-594467			0.448544	-0.0343545	0.00046506	0.655889	1.6244e-12	-0.0787857	1.0378e-07					-0.0649458	0.00078008
AS~TATA-box--AT~TATA-box--BN~TATA-box--PC~Box_4--ZM~TATA-box?0.55	TF-287849	TF-643213			0.445544	-0.0497758	8.9256e-07	0.161024	0	0.357654	1.1102e-16					-0.0637662	8.4891e-06
AS~TATA-box--AT~TATA-box--BN~TATA-box--PC~Box_4--ZM~TATA-box?0.55	TF-209269	TF-420425			0.445504	-0.0541861	7.7918e-09	-0.165042	1.6243e-12	0.595331	1.6245e-12					0.0733388	0.0018788
AS~TATA-box--AT~TATA-box--BN~TATA-box--PC~Box_4--ZM~TATA-box?0.55	TF-420425	TF-566736			0.445048	-0.0250835	0.0017993	0.604379	5.5511e-17	0.213812	4.996e-16					0.0339748	0.034248
AS~TATA-box--AT~TATA-box--BN~TATA-box--PC~Box_4--ZM~TATA-box?0.55	TF-562448	TF-643213			0.443175	-0.0721265	1.622e-13	-0.0456895	0.015486	0.329881	0					0.0203676	0.19755
AS~TATA-box--AT~TATA-box--BN~TATA-box--PC~Box_4--ZM~TATA-box?0.55	TF-639804	TF-710397			0.438204	0.00377629	0.34566	0.483958	1.6243e-12	0.125949	1.3789e-10					0.155772	1.3734e-08
AS~TATA-box--AT~TATA-box--BN~TATA-box--PC~Box_4--ZM~TATA-box?0.55	TF-594467	TF-643213			0.438166	-0.070781	5.5643e-12	0.00980063	0.24189	0.374865	0					0.0573122	0.00016657
AS~TATA-box--AT~TATA-box--BN~TATA-box--PC~Box_4--ZM~TATA-box?0.55	TF-420425	TF-652803			0.435049	-0.0245669	0.0034576	0.451132	1.6245e-12	0.139072	1.6236e-12					-0.0128841	0.20639
AS~TATA-box--AT~TATA-box--BN~TATA-box--PC~Box_4--ZM~TATA-box?0.55	TF-420425	TF-574356			0.434858	-0.0517648	1.393e-07	0.575981	0	0.133589	0					0.112165	0.00013905
AS~TATA-box--AT~TATA-box--BN~TATA-box--PC~Box_4--ZM~TATA-box?0.55	TF-218677	TF-643213			0.43387	-0.0576599	5.8235e-12	-0.12486	1.6238e-12	0.35608	1.6243e-12					-0.0114554	0.13797
AS~TATA-box--AT~TATA-box--BN~TATA-box--PC~Box_4--ZM~TATA-box?0.55	TF-663774	TF-830919			0.433738	-0.0457287	4.9983e-07	0.272911	1.6244e-12	-0.244536	1.625e-12					0.100071	4.13e-08
AS~TATA-box--AT~TATA-box--BN~TATA-box--PC~Box_4--ZM~TATA-box?0.55	TF-420425	TF-819435			0.432135	-0.0274061	0.00078981	0.546105	1.6245e-12	0.192424	1.627e-12					-0.0828852	0.026803
AS~TATA-box--AT~TATA-box--BN~TATA-box--PC~Box_4--ZM~TATA-box?0.55	TF-420425	TF-830919			0.430242	-0.0447651	6.7501e-07	0.413381	1.6244e-12	-0.21451	1.6249e-12					0.171438	7.3288e-08
AS~TATA-box--AT~TATA-box--BN~TATA-box--PC~Box_4--ZM~TATA-box?0.55	TF-639804	TF-652803			0.429198	-0.0011353	0.447	0.415213	1.6246e-12	0.231761	1.6246e-12					-0.0310007	0.00064803
AS~TATA-box--AT~TATA-box--BN~TATA-box--PC~Box_4--ZM~TATA-box?0.55	TF-643213	TF-652803			0.428452	-0.0290266	0.00054837	0.308448	0	0.114229	0					-0.0626671	1.1419e-12
AS~TATA-box--AT~TATA-box--BN~TATA-box--PC~Box_4--ZM~TATA-box?0.55	TF-268609	TF-566736			0.427675	-0.00989275	0.14232	0.240012	0	0.381205	5.5511e-17					0.0153518	0.028678
AS~TATA-box--AT~TATA-box--BN~TATA-box--PC~Box_4--ZM~TATA-box?0.55	TF-420425	TF-571462			0.427465	-0.0245733	0.0025683	0.50472	1.1102e-16	0.139086	4.0561e-12					-0.0221187	0.18352
AS~TATA-box--AT~TATA-box--BN~TATA-box--PC~Box_4--ZM~TATA-box?0.55	TF-268609	TF-420425			0.427372	-0.0486054	3.7511e-07	0.0950375	1.6247e-12	0.362879	1.6242e-12					0.00276851	0.37298
AS~TATA-box--AT~TATA-box--BN~TATA-box--PC~Box_4--ZM~TATA-box?0.55	TF-218677	TF-420425			0.425752	-0.0229793	0.0055342	0.0433393	0.0001304	0.568903	1.6245e-12					0.0218438	0.04971
AS~TATA-box--AT~TATA-box--BN~TATA-box--PC~Box_4--ZM~TATA-box?0.55	TF-574356	TF-663774			0.425432	-0.0460634	8.6078e-06	0.0735729	7.6042e-06	0.369681	1.6244e-12					-0.045867	0.00078635
AS~TATA-box--AT~TATA-box--BN~TATA-box--PC~Box_4--ZM~TATA-box?0.55	TF-420425	TF-644373			0.423265	-0.0339929	6.6891e-05	0.551968	1.6246e-12	0.0851957	4.2884e-06					0.0446158	0.050567
AS~TATA-box--AT~TATA-box--BN~TATA-box--PC~Box_4--ZM~TATA-box?0.55	TF-268609	TF-286321			0.42309	0.0302022	0.0044763	0.218541	1.6246e-12	0.321162	1.6246e-12					0.0143564	0.10345
AS~TATA-box--AT~TATA-box--BN~TATA-box--PC~Box_4--ZM~TATA-box?0.55	TF-268609	TF-725612			0.422493	-0.0549692	1.5315e-08	0.227596	1.6245e-12	-0.210487	1.6249e-12					-0.0188184	0.0020619
AS~TATA-box--AT~TATA-box--BN~TATA-box--PC~Box_4--ZM~TATA-box?0.55	TF-571462	TF-725612			0.421817	-0.0304046	0.00055681	0.407386	0	-0.256055	0					-0.0202756	0.13318
AS~TATA-box--AT~TATA-box--BN~TATA-box--PC~Box_4--ZM~TATA-box?0.55	TF-566736	TF-663774			0.42158	-0.0352622	8.9891e-05	0.225407	0	0.336509	1.1102e-16					0.0683611	7.849e-05
AS~TATA-box--AT~TATA-box--BN~TATA-box--PC~Box_4--ZM~TATA-box?0.55	TF-420425				0.421122	-0.0306974	0.00018474	0.540324	5.5511e-17
AS~TATA-box--AT~TATA-box--BN~TATA-box--PC~Box_4--ZM~TATA-box?0.55	TF-287849	TF-420425			0.420021	-0.0463849	1.5878e-05	-0.0192736	0.11464	0.607463	5.5511e-17					0.0174892	0.2308
AS~TATA-box--AT~TATA-box--BN~TATA-box--PC~Box_4--ZM~TATA-box?0.55	TF-218677	TF-663774			0.417599	-0.0249967	0.0045973	0.123607	0	0.355013	1.6653e-16					0.0589668	1.855e-10
AS~TATA-box--AT~TATA-box--BN~TATA-box--PC~Box_4--ZM~TATA-box?0.55	TF-643213	TF-830919			0.41675	-0.0603012	2.003e-11	0.279194	0	-0.162791	0					0.0115649	0.21397
AS~TATA-box--AT~TATA-box--BN~TATA-box--PC~Box_4--ZM~TATA-box?0.55	TF-552123	TF-663774			0.415901	-0.0527822	8.1973e-09	0.240684	2.7756e-16	0.295557	0					0.0582385	3.5486e-06
AS~TATA-box--AT~TATA-box--BN~TATA-box--PC~Box_4--ZM~TATA-box?0.55	TF-574356	TF-639804			0.415858	0.00754716	0.2349	0.0013925	0.46704	0.525703	1.1102e-16					-0.167578	1.1102e-16
AS~TATA-box--AT~TATA-box--BN~TATA-box--PC~Box_4--ZM~TATA-box?0.55	TF-725612	TF-827145			0.415641	-0.0394802	1.3328e-05	-0.240014	1.6243e-12	-0.254294	1.6246e-12					0.0315753	0.0060015
AS~TATA-box--AT~TATA-box--BN~TATA-box--PC~Box_4--ZM~TATA-box?0.55	TF-566736	TF-643213			0.414014	-0.0521412	4.4079e-10	-0.0860744	3.601e-08	0.355623	0					0.0562782	1.3173e-05
AS~TATA-box--AT~TATA-box--BN~TATA-box--PC~Box_4--ZM~TATA-box?0.55	TF-643213	TF-819435			0.410943	-0.0508236	2.2295e-09	0.336239	0	0.0316126	0.099354					0.0982622	5.7071e-06
AS~TATA-box--AT~TATA-box--BN~TATA-box--PC~Box_4--ZM~TATA-box?0.55	TF-643213				0.409456	-0.0430134	1.5195e-07	0.338575	5.5511e-17
AS~TATA-box--AT~TATA-box--BN~TATA-box--PC~Box_4--ZM~TATA-box?0.55	TF-256198	TF-663774			0.409089	-0.0449876	3.307e-06	0.0800464	1.3309e-07	0.299533	1.6244e-12					-0.0498663	7.4131e-08
AS~TATA-box--AT~TATA-box--BN~TATA-box--PC~Box_4--ZM~TATA-box?0.55	TF-209269	TF-725612			0.408117	-0.0689776	8.6304e-12	0.0172413	0.16861	-0.297233	1.6245e-12					-0.103895	1.316e-07
AS~TATA-box--AT~TATA-box--BN~TATA-box--PC~Box_4--ZM~TATA-box?0.55	TF-420425	TF-710397			0.407675	-0.0491884	5.0562e-07	0.585033	0	-0.0343953	0.051477					-0.026425	0.23804
AS~TATA-box--AT~TATA-box--BN~TATA-box--PC~Box_4--ZM~TATA-box?0.55	TF-268609	TF-639804			0.406008	-0.0207633	0.01098	0.220606	0	0.390654	1.1102e-16					9.61169e-05	0.49473
AS~TATA-box--AT~TATA-box--BN~TATA-box--PC~Box_4--ZM~TATA-box?0.55	TF-643213	TF-644373			0.405416	-0.0574745	5.1334e-11	0.337792	2.7756e-16	0.00613378	0.37737					0.060182	0.00020086
AS~TATA-box--AT~TATA-box--BN~TATA-box--PC~Box_4--ZM~TATA-box?0.55	TF-552123	TF-643213			0.405264	-0.0443891	8.1386e-08	0.0960404	3.079e-08	0.327385	0					0.0231379	0.034501
AS~TATA-box--AT~TATA-box--BN~TATA-box--PC~Box_4--ZM~TATA-box?0.55	TF-286321	TF-639804			0.404484	0.0041901	0.34303	0.00351366	0.41009	0.412108	1.6246e-12					-0.172064	1.6252e-12
AS~TATA-box--AT~TATA-box--BN~TATA-box--PC~Box_4--ZM~TATA-box?0.55	TF-663774	TF-715838			0.402501	-0.043777	2.0391e-06	0.337342	0	0.121718	3.5236e-12					0.048316	0.00042453
AS~TATA-box--AT~TATA-box--BN~TATA-box--PC~Box_4--ZM~TATA-box?0.55	TF-281810	TF-420425			0.402435	-0.0184782	0.024828	-0.0116159	0.22858	0.468616	1.6244e-12					0.0809031	0.00035917
AS~TATA-box--AT~TATA-box--BN~TATA-box--PC~Box_4--ZM~TATA-box?0.55	TF-640573	TF-643213			0.400835	-0.0326842	0.0010675	0.11844	2.828e-12	0.298141	1.6246e-12					-0.0415301	0.027072
AS~TATA-box--AT~TATA-box--BN~TATA-box--PC~Box_4--ZM~TATA-box?0.55	TF-420425	TF-715838			0.400383	-0.0485142	1.2868e-08	0.516353	0	0.000764421	0.48071					-0.00317491	0.44696
AS~TATA-box--AT~TATA-box--BN~TATA-box--PC~Box_4--ZM~TATA-box?0.55	TF-663774				0.398191	-0.0505413	4.4616e-08	0.323516	0
AS~TATA-box--AT~TATA-box--BN~TATA-box--PC~Box_4--ZM~TATA-box?0.55	TF-256198	TF-725612			0.397297	-0.077277	8.0491e-15	0.199283	0	-0.239371	2.2204e-16					-0.0133551	0.15005
AS~TATA-box--AT~TATA-box--BN~TATA-box--PC~Box_4--ZM~TATA-box?0.55	TF-268609	TF-644373			0.397271	-0.0350868	0.00012951	0.131737	1.6245e-12	0.392001	1.6244e-12					-0.0108992	0.18646
AS~TATA-box--AT~TATA-box--BN~TATA-box--PC~Box_4--ZM~TATA-box?0.55	TF-640573	TF-663774			0.395986	-0.0201491	0.033208	0.0684747	7.1324e-05	0.28479	1.6247e-12					-0.0450959	0.00039117
AS~TATA-box--AT~TATA-box--BN~TATA-box--PC~Box_4--ZM~TATA-box?0.55	TF-663774	TF-710397			0.395844	-0.0416054	4.2367e-05	0.322334	0	-0.104948	2.9966e-06					-0.118648	3.0352e-10
AS~TATA-box--AT~TATA-box--BN~TATA-box--PC~Box_4--ZM~TATA-box?0.55	TF-571462	TF-663774			0.394272	-0.0399076	2.3293e-05	-0.00916235	0.35221	0.314465	0					-0.0622911	8.2459e-05
AS~TATA-box--AT~TATA-box--BN~TATA-box--PC~Box_4--ZM~TATA-box?0.55	TF-209269	TF-639804			0.393927	-0.0336824	0.00022115	0.068886	2.9868e-05	0.444738	1.6244e-12					0.0399987	0.024885
AS~TATA-box--AT~TATA-box--BN~TATA-box--PC~Box_4--ZM~TATA-box?0.55	TF-644373	TF-663774			0.392368	-0.0557774	3.65e-09	-0.0213416	0.18281	0.300719	1.6246e-12					-0.125207	1.7353e-10
AS~TATA-box--AT~TATA-box--BN~TATA-box--PC~Box_4--ZM~TATA-box?0.55	TF-286321	TF-643213			0.392098	-0.0402957	4.5304e-05	0.0869855	8.2674e-09	0.325349	1.6245e-12					0.0198682	0.12153
AS~TATA-box--AT~TATA-box--BN~TATA-box--PC~Box_4--ZM~TATA-box?0.55	TF-256198	TF-268609			0.392079	-0.0454514	1.0512e-06	0.264027	1.6653e-16	0.123198	3.3307e-16					-0.0240433	0.02755
AS~TATA-box--AT~TATA-box--BN~TATA-box--PC~Box_4--ZM~TATA-box?0.55	TF-420425	TF-640573			0.3911	-0.0345699	0.00048825	0.437738	1.6245e-12	0.129076	1.6331e-12					-0.0692327	0.0026364
AS~TATA-box--AT~TATA-box--BN~TATA-box--PC~Box_4--ZM~TATA-box?0.55	TF-663774	TF-827145			0.39072	-0.0469404	4.063e-07	0.313837	2.7756e-16	-0.00454481	0.40366					0.033009	0.0031208
AS~TATA-box--AT~TATA-box--BN~TATA-box--PC~Box_4--ZM~TATA-box?0.55	TF-652803	TF-663774			0.39012	-0.0154686	0.054737	-0.0511566	0.0015416	0.352142	0					-0.0695287	0
AS~TATA-box--AT~TATA-box--BN~TATA-box--PC~Box_4--ZM~TATA-box?0.55	TF-218677	TF-639804			0.390016	-0.0210144	0.0072982	-0.27427	0	0.494148	0					-0.00907395	0.16807
AS~TATA-box--AT~TATA-box--BN~TATA-box--PC~Box_4--ZM~TATA-box?0.55	TF-556378	TF-725612			0.38869	-0.0862841	5.5511e-17	-0.193532	0	-0.230851	0					0.00797719	0.32283
AS~TATA-box--AT~TATA-box--BN~TATA-box--PC~Box_4--ZM~TATA-box?0.55	TF-286321	TF-725612			0.388654	-0.0559466	4.955e-07	0.0458526	0.0026859	-0.253182	0					0.119403	9.8684e-12
AS~TATA-box--AT~TATA-box--BN~TATA-box--PC~Box_4--ZM~TATA-box?0.55	TF-663774	TF-819435			0.387481	-0.0466154	4.7381e-07	0.320926	0	0.0353003	0.10653					-0.127313	2.1583e-05
AS~TATA-box--AT~TATA-box--BN~TATA-box--PC~Box_4--ZM~TATA-box?0.55	TF-209269	TF-663774			0.38694	-0.0628525	1.999e-10	-0.144123	3.6748e-14	0.316264	0					-0.100236	1.4599e-06
AS~TATA-box--AT~TATA-box--BN~TATA-box--PC~Box_4--ZM~TATA-box?0.55	TF-287849	TF-663774			0.385567	-0.0267309	0.0093387	-0.0171632	0.15133	0.347298	1.6244e-12					-0.0439163	0.00025412
AS~TATA-box--AT~TATA-box--BN~TATA-box--PC~Box_4--ZM~TATA-box?0.55	TF-639804	TF-640573			0.384811	0.0074882	0.2367	0.531373	1.6244e-12	0.178373	1.6235e-12					0.242023	1.6261e-12
AS~TATA-box--AT~TATA-box--BN~TATA-box--PC~Box_4--ZM~TATA-box?0.55	TF-643213	TF-710397			0.380416	-0.0554582	1.1885e-08	0.328586	1.6244e-12	-0.0121246	0.27854					-0.0397426	0.039518
AS~TATA-box--AT~TATA-box--BN~TATA-box--PC~Box_4--ZM~TATA-box?0.55	TF-639804	TF-715838			0.37326	-0.0162839	0.028175	0.375226	1.6244e-12	-0.121004	1.631e-12					-0.164872	1.6248e-12
AS~TATA-box--AT~TATA-box--BN~TATA-box--PC~Box_4--ZM~TATA-box?0.55	TF-639804	TF-830919			0.37185	-0.0194122	0.01783	0.408698	1.6246e-12	-0.122775	1.6543e-12					0.0405339	0.018746
AS~TATA-box--AT~TATA-box--BN~TATA-box--PC~Box_4--ZM~TATA-box?0.55	TF-209269	TF-643213			0.371793	-0.0740672	1.6343e-12	0.0036159	0.41555	0.317148	1.6244e-12					0.0197649	0.14765
AS~TATA-box--AT~TATA-box--BN~TATA-box--PC~Box_4--ZM~TATA-box?0.55	TF-571462	TF-639804			0.371545	0.0060561	0.23701	0.370085	1.6245e-12	0.39008	1.6247e-12					0.00654475	0.38631
AS~TATA-box--AT~TATA-box--BN~TATA-box--PC~Box_4--ZM~TATA-box?0.55	TF-256198	TF-643213			0.370437	-0.0436664	1.1482e-06	0.0477128	0.0012265	0.297108	5.5511e-17					-0.0306306	0.00053849
AS~TATA-box--AT~TATA-box--BN~TATA-box--PC~Box_4--ZM~TATA-box?0.55	TF-256198	TF-639804			0.370155	-0.020971	0.010443	0.132249	0	0.364265	0					-0.0170218	0.086706
AS~TATA-box--AT~TATA-box--BN~TATA-box--PC~Box_4--ZM~TATA-box?0.55	TF-715838	TF-725612			0.367594	-0.0642349	1.1996e-11	-0.0498366	0.0017432	-0.243189	0					0.153324	0
AS~TATA-box--AT~TATA-box--BN~TATA-box--PC~Box_4--ZM~TATA-box?0.55	TF-268609	TF-715838			0.366975	-0.0270436	0.0019432	0.165982	0	0.316713	0					0.119071	0
AS~TATA-box--AT~TATA-box--BN~TATA-box--PC~Box_4--ZM~TATA-box?0.55	TF-268609	TF-552123			0.361147	-0.0263798	0.0024388	0.204288	1.1102e-16	0.26571	5.5511e-16					0.0439733	1.301e-07
AS~TATA-box--AT~TATA-box--BN~TATA-box--PC~Box_4--ZM~TATA-box?0.55	TF-643213	TF-715838			0.36109	-0.053455	2.1697e-10	0.310689	1.6245e-12	-0.0863954	2.5431e-08					-0.0482895	0.00011315
AS~TATA-box--AT~TATA-box--BN~TATA-box--PC~Box_4--ZM~TATA-box?0.55	TF-218677	TF-725612			0.356997	-0.0490997	2.38e-07	-0.148882	1.624e-12	-0.254494	1.6246e-12					0.053035	1.2449e-08
AS~TATA-box--AT~TATA-box--BN~TATA-box--PC~Box_4--ZM~TATA-box?0.55	TF-218677	TF-268609			0.355434	-0.0169727	0.042799	0.189168	0	0.253263	0					0.0146968	0.0011141
AS~TATA-box--AT~TATA-box--BN~TATA-box--PC~Box_4--ZM~TATA-box?0.55	TF-256198	TF-640573			0.35534	-0.00226569	0.4176	0.210844	1.6248e-12	0.117258	6.2854e-12					-0.270326	1.6247e-12
AS~TATA-box--AT~TATA-box--BN~TATA-box--PC~Box_4--ZM~TATA-box?0.55	TF-644373	TF-725612			0.349142	-0.039632	2.6603e-05	0.262449	1.6249e-12	-0.248895	1.6244e-12					-0.010605	0.26921
AS~TATA-box--AT~TATA-box--BN~TATA-box--PC~Box_4--ZM~TATA-box?0.55	TF-725612	TF-819435			0.347246	-0.0408704	1.3276e-05	-0.248302	1.6653e-16	0.146943	2.5429e-08					-0.118801	4.3001e-08
AS~TATA-box--AT~TATA-box--BN~TATA-box--PC~Box_4--ZM~TATA-box?0.55	TF-574356	TF-643213			0.345009	-0.0419276	3.4638e-05	0.0906471	3.0405e-08	0.301244	0					-0.0678398	2.5452e-05
AS~TATA-box--AT~TATA-box--BN~TATA-box--PC~Box_4--ZM~TATA-box?0.55	TF-639804	TF-725612			0.34388	-0.0212954	0.017111	0.217272	6.6613e-16	-0.165798	0					0.00713768	0.20285
AS~TATA-box--AT~TATA-box--BN~TATA-box--PC~Box_4--ZM~TATA-box?0.55	TF-556378	TF-643213			0.343362	-0.0712711	1.7287e-12	-0.15108	1.6238e-12	0.255868	1.6246e-12					0.00432621	0.39799
AS~TATA-box--AT~TATA-box--BN~TATA-box--PC~Box_4--ZM~TATA-box?0.55	TF-725612	TF-830919			0.339701	-0.0459146	2.6525e-06	-0.171344	0	-0.168037	7.2164e-16					-0.0773399	1.7211e-08
AS~TATA-box--AT~TATA-box--BN~TATA-box--PC~Box_4--ZM~TATA-box?0.55	TF-574356	TF-725612			0.338816	-0.0654021	7.2734e-09	0.0565271	0.0010816	-0.238822	1.6242e-12					0.0071484	0.29212
AS~TATA-box--AT~TATA-box--BN~TATA-box--PC~Box_4--ZM~TATA-box?0.55	TF-725612				0.338485	-0.0392778	2.6995e-05	-0.2438	0
AS~TATA-box--AT~TATA-box--BN~TATA-box--PC~Box_4--ZM~TATA-box?0.55	TF-556378	TF-639804			0.336415	-0.0391304	2.5611e-05	-0.182926	1.6252e-12	0.367227	1.6249e-12					-0.188872	1.1559e-07
AS~TATA-box--AT~TATA-box--BN~TATA-box--PC~Box_4--ZM~TATA-box?0.55	TF-256198	TF-830919			0.336323	-0.0562527	1.0663e-08	0.252535	1.6247e-12	-0.177502	1.6251e-12					-0.00700468	0.32598
AS~TATA-box--AT~TATA-box--BN~TATA-box--PC~Box_4--ZM~TATA-box?0.55	TF-256198	TF-281810			0.333978	-0.0400792	2.7246e-05	0.294518	5.5511e-17	-0.141695	6.1062e-16					0.00698201	0.40491
AS~TATA-box--AT~TATA-box--BN~TATA-box--PC~Box_4--ZM~TATA-box?0.55	TF-639804	TF-644373			0.331684	-0.000373434	0.48314	0.379975	2.7756e-16	0.286301	0					0.0156429	0.26134
AS~TATA-box--AT~TATA-box--BN~TATA-box--PC~Box_4--ZM~TATA-box?0.55	TF-639804	TF-819435			0.330615	0.00286593	0.37186	0.34378	1.6241e-12	0.269566	1.6229e-12					0.154587	1.299e-06
AS~TATA-box--AT~TATA-box--BN~TATA-box--PC~Box_4--ZM~TATA-box?0.55	TF-268609	TF-652803			0.327881	-0.00900068	0.17225	0.12041	0	0.129715	2.7756e-16					-0.0175104	3.4575e-05
AS~TATA-box--AT~TATA-box--BN~TATA-box--PC~Box_4--ZM~TATA-box?0.55	TF-268609	TF-663774			0.325605	-0.0408697	2.771e-05	0.0814626	1.438e-12	0.174054	2.2204e-16					-0.0165631	0.0040747
AS~TATA-box--AT~TATA-box--BN~TATA-box--PC~Box_4--ZM~TATA-box?0.55	TF-552123	TF-827145			0.325103	-0.00997315	0.12588	0.258277	1.6243e-12	-0.275051	1.6246e-12					-0.179858	1.6245e-12
AS~TATA-box--AT~TATA-box--BN~TATA-box--PC~Box_4--ZM~TATA-box?0.55	TF-268609				0.323749	-0.0375498	3.9469e-05	0.172188	0
AS~TATA-box--AT~TATA-box--BN~TATA-box--PC~Box_4--ZM~TATA-box?0.55	TF-268609	TF-827145			0.323296	-0.0352214	0.00017779	0.182339	0	0.0269316	0.066483					0.00768469	0.09745
AS~TATA-box--AT~TATA-box--BN~TATA-box--PC~Box_4--ZM~TATA-box?0.55	TF-268609	TF-571462			0.321194	-0.0325389	0.00059447	0.18198	0	-0.068376	0.0040938					-0.0319468	0.001189
AS~TATA-box--AT~TATA-box--BN~TATA-box--PC~Box_4--ZM~TATA-box?0.55	TF-256198	TF-287849			0.318838	-0.0409159	0.00019362	0.314827	2.2204e-16	0.192027	6.1062e-16					-0.00932842	0.31765
AS~TATA-box--AT~TATA-box--BN~TATA-box--PC~Box_4--ZM~TATA-box?0.55	TF-566736	TF-725612			0.315743	-0.0396712	2.859e-05	-0.0796915	7.1678e-06	-0.251803	1.1102e-16					0.0285531	0.026634
AS~TATA-box--AT~TATA-box--BN~TATA-box--PC~Box_4--ZM~TATA-box?0.55	TF-268609	TF-819435			0.312558	-0.0368736	7.0976e-05	0.170528	0	0.106687	8.5767e-05					0.0364488	0.072695
AS~TATA-box--AT~TATA-box--BN~TATA-box--PC~Box_4--ZM~TATA-box?0.55	TF-639804				0.308424	-0.00230388	0.39547	0.351348	1.6245e-12
AS~TATA-box--AT~TATA-box--BN~TATA-box--PC~Box_4--ZM~TATA-box?0.55	TF-552123	TF-725612			0.306287	-0.0337315	0.0003363	0.0313816	0.060023	-0.239559	0					0.0346973	0.0031316
AS~TATA-box--AT~TATA-box--BN~TATA-box--PC~Box_4--ZM~TATA-box?0.55	TF-552123	TF-652803			0.301453	-0.017404	0.027369	0.259999	1.6249e-12	0.224777	1.6248e-12					0.00952433	0.22305
AS~TATA-box--AT~TATA-box--BN~TATA-box--PC~Box_4--ZM~TATA-box?0.55	TF-640573	TF-725612			0.297993	-0.0553984	4.8897e-07	0.128762	6.6068e-11	-0.220295	0					-0.0936548	1.2967e-05
AS~TATA-box--AT~TATA-box--BN~TATA-box--PC~Box_4--ZM~TATA-box?0.55	TF-281810	TF-644373			0.297922	-0.0151119	0.058879	-0.0943915	6.7449e-09	0.500152	1.6244e-12					0.0660105	0.020932
AS~TATA-box--AT~TATA-box--BN~TATA-box--PC~Box_4--ZM~TATA-box?0.55	TF-652803	TF-827145			0.294407	-0.0122617	0.091852	0.18898	3.3307e-16	-0.190965	0					-0.0154224	0.092886
AS~TATA-box--AT~TATA-box--BN~TATA-box--PC~Box_4--ZM~TATA-box?0.55	TF-268609	TF-830919			0.290069	-0.039788	2.2528e-05	0.153087	3.8858e-16	-0.229234	0					0.110815	2.3809e-07
AS~TATA-box--AT~TATA-box--BN~TATA-box--PC~Box_4--ZM~TATA-box?0.55	TF-566736	TF-639804			0.285847	-0.00706563	0.21164	-0.124803	2.0274e-12	0.397116	1.6246e-12					0.0253692	0.050369
AS~TATA-box--AT~TATA-box--BN~TATA-box--PC~Box_4--ZM~TATA-box?0.55	TF-268609	TF-281810			0.285012	-0.0114864	0.13017	0.153996	1.6248e-12	0.0511841	0.0024377					-0.00571262	0.35099
AS~TATA-box--AT~TATA-box--BN~TATA-box--PC~Box_4--ZM~TATA-box?0.55	TF-256198	TF-827145			0.28449	-0.0358742	6.0326e-05	0.229823	1.6241e-12	-0.266478	1.6246e-12					-0.0273006	0.091777
AS~TATA-box--AT~TATA-box--BN~TATA-box--PC~Box_4--ZM~TATA-box?0.55	TF-287849	TF-552123			0.27999	-0.0139441	0.1033	0.135468	0	0.330806	0					0.1149	7.1532e-08
AS~TATA-box--AT~TATA-box--BN~TATA-box--PC~Box_4--ZM~TATA-box?0.55	TF-652803	TF-819435			0.277605	-0.013527	0.074656	0.224402	1.6246e-12	0.188223	4.1058e-12					0.136333	2.3237e-05
AS~TATA-box--AT~TATA-box--BN~TATA-box--PC~Box_4--ZM~TATA-box?0.55	TF-552123	TF-639804			0.273853	-0.00578452	0.25924	0.0170367	0.20295	0.348474	1.6246e-12					0.0227591	0.060394
AS~TATA-box--AT~TATA-box--BN~TATA-box--PC~Box_4--ZM~TATA-box?0.55	TF-209269	TF-287849			0.272897	0.00244273	0.41995	-0.276393	1.6251e-12	0.193413	1.6248e-12					-0.247277	1.6246e-12
AS~TATA-box--AT~TATA-box--BN~TATA-box--PC~Box_4--ZM~TATA-box?0.55	TF-286321	TF-652803			0.270062	0.0128989	0.12419	0.225124	1.6653e-16	0.257789	3.3307e-16					0.0994743	5.0016e-08
AS~TATA-box--AT~TATA-box--BN~TATA-box--PC~Box_4--ZM~TATA-box?0.55	TF-566736	TF-652803			0.268	-0.010506	0.12621	0.133078	1.6372e-12	0.2524	1.6244e-12					0.0448964	6.4886e-05
AS~TATA-box--AT~TATA-box--BN~TATA-box--PC~Box_4--ZM~TATA-box?0.55	TF-566736	TF-827145			0.264239	0.00163867	0.42766	0.17511	1.6249e-12	-0.301684	1.6245e-12					-0.134829	1.6232e-12
AS~TATA-box--AT~TATA-box--BN~TATA-box--PC~Box_4--ZM~TATA-box?0.55	TF-286321	TF-827145			0.263774	0.0180196	0.04971	0.192743	1.624e-12	-0.264362	1.6249e-12					-0.172888	1.6268e-12
AS~TATA-box--AT~TATA-box--BN~TATA-box--PC~Box_4--ZM~TATA-box?0.55	TF-552123	TF-715838			0.263319	-0.0158754	0.037361	0.140824	1.9673e-12	-0.0392665	0.0086959					-0.383055	1.6245e-12
AS~TATA-box--AT~TATA-box--BN~TATA-box--PC~Box_4--ZM~TATA-box?0.55	TF-281810	TF-652803			0.263252	-0.0151569	0.059518	-0.0332152	0.025238	0.228021	1.6244e-12					-0.0350403	0.037184
AS~TATA-box--AT~TATA-box--BN~TATA-box--PC~Box_4--ZM~TATA-box?0.55	TF-571462	TF-652803			0.263222	-0.00220051	0.40893	0.117554	1.4233e-07	0.201128	1.6243e-12					-0.0626427	0.00027249
AS~TATA-box--AT~TATA-box--BN~TATA-box--PC~Box_4--ZM~TATA-box?0.55	TF-652803	TF-830919			0.259128	-0.0359396	5.5757e-05	0.156585	5.5511e-17	-0.199775	0					0.116732	4.9369e-07
AS~TATA-box--AT~TATA-box--BN~TATA-box--PC~Box_4--ZM~TATA-box?0.55	TF-571462	TF-640573			0.256513	-0.00844561	0.22443	0.149823	1.1579e-08	0.143939	1.6269e-12					-0.230309	1.6238e-12
AS~TATA-box--AT~TATA-box--BN~TATA-box--PC~Box_4--ZM~TATA-box?0.55	TF-286321	TF-830919			0.255698	-0.019146	0.053861	0.146005	3.1641e-15	-0.240071	0					-0.0380394	0.056225
AS~TATA-box--AT~TATA-box--BN~TATA-box--PC~Box_4--ZM~TATA-box?0.55	TF-652803				0.255561	-0.0163136	0.038561	0.225351	1.6243e-12
AS~TATA-box--AT~TATA-box--BN~TATA-box--PC~Box_4--ZM~TATA-box?0.55	TF-218677	TF-652803			0.254492	-0.0102573	0.14045	0.00640489	0.31912	0.245283	0					0.0410586	1.4546e-07
AS~TATA-box--AT~TATA-box--BN~TATA-box--PC~Box_4--ZM~TATA-box?0.55	TF-571462	TF-827145			0.254261	-0.0157537	0.042428	0.191509	1.6227e-12	-0.216789	1.6244e-12					-0.00116576	0.4788
AS~TATA-box--AT~TATA-box--BN~TATA-box--PC~Box_4--ZM~TATA-box?0.55	TF-571462	TF-830919			0.251697	-0.0278443	0.0017113	0.194945	1.6256e-12	-0.223071	1.6244e-12					0.257526	3.8255e-11
AS~TATA-box--AT~TATA-box--BN~TATA-box--PC~Box_4--ZM~TATA-box?0.55	TF-552123	TF-640573			0.24931	-0.0033813	0.37931	0.358581	1.6246e-12	0.166571	1.6244e-12					0.311986	1.6253e-12
AS~TATA-box--AT~TATA-box--BN~TATA-box--PC~Box_4--ZM~TATA-box?0.55	TF-574356	TF-652803			0.248667	-0.0226051	0.017554	0.190522	1.6248e-12	0.190454	1.6256e-12					-0.0691612	4.7978e-05
AS~TATA-box--AT~TATA-box--BN~TATA-box--PC~Box_4--ZM~TATA-box?0.55	TF-562448	TF-644373			0.243015	-0.0350305	0.00054496	-0.0530877	0.009737	0.408356	1.6243e-12					0.125211	0.0076396
AS~TATA-box--AT~TATA-box--BN~TATA-box--PC~Box_4--ZM~TATA-box?0.55	TF-574356	TF-830919			0.241153	-0.0231829	0.017273	0.20622	3.3307e-16	-0.248955	0					0.0524982	0.035136
AS~TATA-box--AT~TATA-box--BN~TATA-box--PC~Box_4--ZM~TATA-box?0.55	TF-218677	TF-287849			0.240914	0.0245233	0.020873	0.235961	1.6243e-12	0.294874	1.6243e-12					0.0574166	3.7648e-05
AS~TATA-box--AT~TATA-box--BN~TATA-box--PC~Box_4--ZM~TATA-box?0.55	TF-571462	TF-644373			0.240733	-0.0133626	0.071384	0.266387	3.8858e-16	0.182287	3.3307e-16					-0.363177	9.992e-16
AS~TATA-box--AT~TATA-box--BN~TATA-box--PC~Box_4--ZM~TATA-box?0.55	TF-644373	TF-652803			0.240035	-0.0163814	0.046554	0.0211917	0.16643	0.218948	1.6246e-12					-0.0618447	0.0023073
AS~TATA-box--AT~TATA-box--BN~TATA-box--PC~Box_4--ZM~TATA-box?0.55	TF-286321	TF-571462			0.237949	0.0168199	0.064537	0.196128	1.625e-12	0.371153	1.624e-12					0.0838195	0.0024712
AS~TATA-box--AT~TATA-box--BN~TATA-box--PC~Box_4--ZM~TATA-box?0.55	TF-644373	TF-830919			0.236618	-0.0419622	7.7456e-06	0.221742	1.6242e-12	-0.24702	1.624e-12					-0.0558896	0.069734
AS~TATA-box--AT~TATA-box--BN~TATA-box--PC~Box_4--ZM~TATA-box?0.55	TF-640573	TF-652803			0.236323	0.00218359	0.41937	0.0638618	0.00051846	0.160258	7.7716e-16					-0.0804294	4.486e-07
AS~TATA-box--AT~TATA-box--BN~TATA-box--PC~Box_4--ZM~TATA-box?0.55	TF-574356	TF-827145			0.234759	-0.0264418	0.0080052	0.216701	5.5511e-16	-0.288326	0					0.00274873	0.45308
AS~TATA-box--AT~TATA-box--BN~TATA-box--PC~Box_4--ZM~TATA-box?0.55	TF-552123	TF-594467			0.233686	-0.00152698	0.4466	0.211329	0	0.00503147	0.3845					0.2296	0
AS~TATA-box--AT~TATA-box--BN~TATA-box--PC~Box_4--ZM~TATA-box?0.55	TF-827145				0.231766	-0.0197073	0.013703	-0.261715	1.6246e-12
AS~TATA-box--AT~TATA-box--BN~TATA-box--PC~Box_4--ZM~TATA-box?0.55	TF-594467	TF-827145			0.22875	-0.00972845	0.19844	-0.152391	0	-0.239161	2.7756e-16					0.124312	1.1102e-15
AS~TATA-box--AT~TATA-box--BN~TATA-box--PC~Box_4--ZM~TATA-box?0.55	TF-218677	TF-827145			0.228719	-0.000934632	0.46108	0.0313519	0.012459	-0.279069	0					-0.0452934	8.3086e-06
AS~TATA-box--AT~TATA-box--BN~TATA-box--PC~Box_4--ZM~TATA-box?0.55	TF-209269	TF-830919			0.22761	-0.0566203	2.3945e-08	-0.0184227	0.18908	-0.281888	2.7756e-16					0.0511201	0.014504
AS~TATA-box--AT~TATA-box--BN~TATA-box--PC~Box_4--ZM~TATA-box?0.55	TF-819435	TF-827145			0.226802	-0.0201019	0.01534	0.0963563	0.0001497	-0.248142	1.6251e-12					-0.0250055	0.22255
AS~TATA-box--AT~TATA-box--BN~TATA-box--PC~Box_4--ZM~TATA-box?0.55	TF-566736	TF-830919			0.226615	-0.0364006	8.6074e-05	0.175302	1.6245e-12	-0.209571	1.6238e-12					-0.10569	2.9502e-05
AS~TATA-box--AT~TATA-box--BN~TATA-box--PC~Box_4--ZM~TATA-box?0.55	TF-552123	TF-830919			0.225946	-0.0286603	0.0014771	0.075044	0.0017092	-0.184065	1.6243e-12					0.163636	2.3508e-09
AS~TATA-box--AT~TATA-box--BN~TATA-box--PC~Box_4--ZM~TATA-box?0.55	TF-552123	TF-574356			0.225618	-0.00845382	0.21948	0.102383	5.6178e-05	0.151251	0					-0.434221	0
AS~TATA-box--AT~TATA-box--BN~TATA-box--PC~Box_4--ZM~TATA-box?0.55	TF-256198	TF-571462			0.224653	-0.0341472	0.00018633	0.166569	7.7716e-16	0.231434	0					-0.0729439	0.0035625
AS~TATA-box--AT~TATA-box--BN~TATA-box--PC~Box_4--ZM~TATA-box?0.55	TF-287849	TF-652803			0.224037	-0.0054739	0.31558	0.135706	1.6244e-12	0.152587	1.6245e-12					-0.00939695	0.27328
AS~TATA-box--AT~TATA-box--BN~TATA-box--PC~Box_4--ZM~TATA-box?0.55	TF-710397	TF-830919			0.222639	-0.0365221	0.00025556	0.00482882	0.41913	-0.275199	1.6241e-12					-0.139191	0.0022093
AS~TATA-box--AT~TATA-box--BN~TATA-box--PC~Box_4--ZM~TATA-box?0.55	TF-644373	TF-827145			0.222266	-0.0222558	0.008294	0.132557	5.572e-11	-0.236622	1.6251e-12					-0.00149959	0.47361
AS~TATA-box--AT~TATA-box--BN~TATA-box--PC~Box_4--ZM~TATA-box?0.55	TF-594467	TF-652803			0.219767	-0.0305776	0.0033167	-0.0702408	1.8737e-05	0.241406	1.6244e-12					-0.0186427	0.06792
AS~TATA-box--AT~TATA-box--BN~TATA-box--PC~Box_4--ZM~TATA-box?0.55	TF-552123	TF-819435			0.219611	-0.0158596	0.039654	0.17762	1.6259e-12	0.20077	1.6239e-12					0.473182	1.624e-12
AS~TATA-box--AT~TATA-box--BN~TATA-box--PC~Box_4--ZM~TATA-box?0.55	TF-209269	TF-268609			0.218737	-0.0598802	3.1132e-09	-0.0844018	7.0584e-06	0.140964	0					-0.0282875	0.062947
AS~TATA-box--AT~TATA-box--BN~TATA-box--PC~Box_4--ZM~TATA-box?0.55	TF-552123	TF-571462			0.217559	-0.0102894	0.12322	0.246079	1.6248e-12	0.308619	1.6246e-12					0.0991053	0.00016668
AS~TATA-box--AT~TATA-box--BN~TATA-box--PC~Box_4--ZM~TATA-box?0.55	TF-556378	TF-652803			0.216117	-0.0567162	2.7915e-08	-0.187801	0	0.178489	5.5511e-17					-0.0510753	0.019056
AS~TATA-box--AT~TATA-box--BN~TATA-box--PC~Box_4--ZM~TATA-box?0.55	TF-819435	TF-830919			0.213089	-0.0237683	0.008638	0.225821	8.4432e-14	-0.267206	1.6653e-16					-0.0811576	0.037386
AS~TATA-box--AT~TATA-box--BN~TATA-box--PC~Box_4--ZM~TATA-box?0.55	TF-256198	TF-652803			0.212849	-0.0176661	0.037296	0.0933218	5.8539e-08	0.164822	0					-0.050016	1.7183e-05
AS~TATA-box--AT~TATA-box--BN~TATA-box--PC~Box_4--ZM~TATA-box?0.55	TF-287849	TF-566736			0.212175	-0.0051188	0.33643	0.227803	0	0.342252	1.6653e-16					0.079316	0.0018458
AS~TATA-box--AT~TATA-box--BN~TATA-box--PC~Box_4--ZM~TATA-box?0.55	TF-218677	TF-286321			0.210515	0.0390728	0.00042131	-0.153692	1.6235e-12	0.191567	1.6249e-12					-0.191561	1.6245e-12
AS~TATA-box--AT~TATA-box--BN~TATA-box--PC~Box_4--ZM~TATA-box?0.55	TF-218677	TF-552123			0.209793	-0.0165219	0.03534	-0.156487	0	0.250283	0					-0.1072	1.7208e-15
AS~TATA-box--AT~TATA-box--BN~TATA-box--PC~Box_4--ZM~TATA-box?0.55	TF-652803	TF-710397			0.209156	-0.019405	0.037376	0.200285	3.8858e-16	-0.0663256	0.0019875					-0.0973446	2.7775e-05
AS~TATA-box--AT~TATA-box--BN~TATA-box--PC~Box_4--ZM~TATA-box?0.55	TF-827145	TF-830919			0.205544	-0.0352624	0.00016054	-0.131624	2.401e-12	-0.260091	1.6244e-12					-0.0438899	0.064282
AS~TATA-box--AT~TATA-box--BN~TATA-box--PC~Box_4--ZM~TATA-box?0.55	TF-268609	TF-710397			0.205002	-0.0464373	1.3015e-05	0.120608	0	0.00773888	0.37176					-0.053965	0.00019927
AS~TATA-box--AT~TATA-box--BN~TATA-box--PC~Box_4--ZM~TATA-box?0.55	TF-256198	TF-286321			0.204897	-0.0195456	0.0417	0.169187	6.6613e-16	0.103914	2.7393e-10					-0.0694154	0.0001197
AS~TATA-box--AT~TATA-box--BN~TATA-box--PC~Box_4--ZM~TATA-box?0.55	TF-571462	TF-594467			0.203739	-0.0231201	0.020431	0.296302	0	-0.0713335	1.1895e-05					-0.179384	1.6098e-15
AS~TATA-box--AT~TATA-box--BN~TATA-box--PC~Box_4--ZM~TATA-box?0.55	TF-566736	TF-640573			0.203525	-0.0138776	0.10435	0.277166	1.6244e-12	0.14862	1.6248e-12					0.186811	1.1052e-08
AS~TATA-box--AT~TATA-box--BN~TATA-box--PC~Box_4--ZM~TATA-box?0.55	TF-715838	TF-830919			0.202	-0.0398655	2.0038e-05	0.114233	5.0378e-10	-0.227681	0					-0.0384722	0.055883
AS~TATA-box--AT~TATA-box--BN~TATA-box--PC~Box_4--ZM~TATA-box?0.55	TF-281810	TF-663774			0.200901	-0.0382985	8.0391e-05	0.00835051	0.3241	0.199975	0					-0.0484317	0.034577
AS~TATA-box--AT~TATA-box--BN~TATA-box--PC~Box_4--ZM~TATA-box?0.55	TF-830919				0.200685	-0.0368047	7.1726e-05	-0.234363	1.6248e-12
AS~TATA-box--AT~TATA-box--BN~TATA-box--PC~Box_4--ZM~TATA-box?0.55	TF-556378	TF-827145			0.199737	-0.0483921	1.1422e-06	-0.136703	1.648e-12	-0.205695	1.6255e-12					-0.00897562	0.35722
AS~TATA-box--AT~TATA-box--BN~TATA-box--PC~Box_4--ZM~TATA-box?0.55	TF-562448	TF-639804			0.199328	-0.0217704	0.019684	-0.0602615	0.003281	0.306417	2.2204e-16					0.178674	0.00022469
AS~TATA-box--AT~TATA-box--BN~TATA-box--PC~Box_4--ZM~TATA-box?0.55	TF-571462	TF-819435			0.198819	-0.00817435	0.18512	0.312975	1.6244e-12	0.213803	1.6263e-12					0.0037272	0.47571
AS~TATA-box--AT~TATA-box--BN~TATA-box--PC~Box_4--ZM~TATA-box?0.55	TF-571462	TF-574356			0.197263	-0.0287444	0.0040107	0.305418	0	0.161744	1.2768e-15					0.077389	0.0072051
AS~TATA-box--AT~TATA-box--BN~TATA-box--PC~Box_4--ZM~TATA-box?0.55	TF-640573	TF-715838			0.192627	-0.0148266	0.091488	0.155285	1.6251e-12	0.180039	1.6245e-12					0.211528	1.6302e-12
AS~TATA-box--AT~TATA-box--BN~TATA-box--PC~Box_4--ZM~TATA-box?0.55	TF-218677	TF-256198			0.189567	-0.0474446	5.5361e-07	-0.0985907	3.8303e-15	0.230878	0					-0.0151991	0.12755
AS~TATA-box--AT~TATA-box--BN~TATA-box--PC~Box_4--ZM~TATA-box?0.55	TF-256198	TF-552123			0.188217	-0.0390051	2.2291e-05	0.170196	0	0.132078	1.2894e-09					-0.0337556	0.0070523
AS~TATA-box--AT~TATA-box--BN~TATA-box--PC~Box_4--ZM~TATA-box?0.55	TF-562448	TF-571462			0.183328	-0.0196131	0.033616	-0.104043	2.4415e-06	0.307975	0					-0.382711	5.9126e-12
AS~TATA-box--AT~TATA-box--BN~TATA-box--PC~Box_4--ZM~TATA-box?0.55	TF-209269	TF-256198			0.18286	-0.0537324	2.3307e-07	-0.0264232	0.079389	0.191368	0					0.142764	5.5799e-09
AS~TATA-box--AT~TATA-box--BN~TATA-box--PC~Box_4--ZM~TATA-box?0.55	TF-256198	TF-715838			0.1817	-0.0521306	3.6506e-08	0.233098	5.5511e-17	-0.127378	4.1506e-13					-0.00826344	0.3054
AS~TATA-box--AT~TATA-box--BN~TATA-box--PC~Box_4--ZM~TATA-box?0.55	TF-256198				0.180831	-0.0417658	6.2072e-06	0.20938	2.2204e-16
AS~TATA-box--AT~TATA-box--BN~TATA-box--PC~Box_4--ZM~TATA-box?0.55	TF-552123	TF-710397			0.178925	-0.0217249	0.019596	0.331986	1.6243e-12	0.0615889	0.0025469					0.226399	1.2491e-08
AS~TATA-box--AT~TATA-box--BN~TATA-box--PC~Box_4--ZM~TATA-box?0.55	TF-640573	TF-827145			0.178224	-0.0107717	0.16881	0.133494	2.3399e-12	-0.0568635	0.001928					0.0900394	2.2964e-07
AS~TATA-box--AT~TATA-box--BN~TATA-box--PC~Box_4--ZM~TATA-box?0.55	TF-640573	TF-644373			0.17779	-0.012992	0.12691	0.121476	2.8489e-10	0.171464	1.38e-08					-0.156355	2.1578e-05
AS~TATA-box--AT~TATA-box--BN~TATA-box--PC~Box_4--ZM~TATA-box?0.55	TF-556378	TF-819435			0.17588	-0.0483474	1.0726e-06	-0.172976	6.1062e-16	0.25027	1.6653e-15					0.147389	0.00027703
AS~TATA-box--AT~TATA-box--BN~TATA-box--PC~Box_4--ZM~TATA-box?0.55	TF-209269	TF-571462			0.175632	-0.0364057	0.00018734	-0.10786	1.2729e-09	0.316325	1.625e-12					-0.237731	1.5474e-11
AS~TATA-box--AT~TATA-box--BN~TATA-box--PC~Box_4--ZM~TATA-box?0.55	TF-571462				0.175332	-0.0115714	0.099795	0.291746	1.6251e-12
AS~TATA-box--AT~TATA-box--BN~TATA-box--PC~Box_4--ZM~TATA-box?0.55	TF-556378	TF-715838			0.174666	-0.0681511	1.1215e-11	-0.187834	1.6241e-12	-0.155734	1.6263e-12					-0.0171533	0.30339
AS~TATA-box--AT~TATA-box--BN~TATA-box--PC~Box_4--ZM~TATA-box?0.55	TF-281810	TF-571462			0.174348	0.00477835	0.31896	0.0123269	0.23333	0.243856	1.6258e-12					-0.265651	1.7324e-12
AS~TATA-box--AT~TATA-box--BN~TATA-box--PC~Box_4--ZM~TATA-box?0.55	TF-256198	TF-644373			0.174141	-0.0321154	0.0005221	0.187938	0	0.0612287	0.0023118					-0.206595	3.1113e-08
AS~TATA-box--AT~TATA-box--BN~TATA-box--PC~Box_4--ZM~TATA-box?0.55	TF-209269	TF-652803			0.172932	-0.0468482	3.326e-06	-0.0707786	0.00017304	0.180525	0					-0.0506919	0.028595
AS~TATA-box--AT~TATA-box--BN~TATA-box--PC~Box_4--ZM~TATA-box?0.55	TF-218677	TF-830919			0.172064	-0.0401927	2.3109e-05	-0.0338315	0.020775	-0.250092	1.6246e-12					-0.0296104	0.066686
AS~TATA-box--AT~TATA-box--BN~TATA-box--PC~Box_4--ZM~TATA-box?0.55	TF-652803	TF-715838			0.171045	-0.028066	0.0013011	0.188985	1.6239e-12	0.00261123	0.44086					0.0268793	0.090275
AS~TATA-box--AT~TATA-box--BN~TATA-box--PC~Box_4--ZM~TATA-box?0.55	TF-256198	TF-710397			0.170893	-0.034879	0.0009261	0.212719	5.5511e-17	0.0171025	0.23169					-0.0939907	0.0057588
AS~TATA-box--AT~TATA-box--BN~TATA-box--PC~Box_4--ZM~TATA-box?0.55	TF-286321	TF-566736			0.170863	0.0308426	0.003855	0.137926	1.638e-12	-0.0415626	0.041123					-0.287571	1.625e-12
AS~TATA-box--AT~TATA-box--BN~TATA-box--PC~Box_4--ZM~TATA-box?0.55	TF-256198	TF-819435			0.169321	-0.0367455	8.8794e-05	0.206242	6.1062e-16	0.146342	2.2895e-07					0.0499087	0.0677
AS~TATA-box--AT~TATA-box--BN~TATA-box--PC~Box_4--ZM~TATA-box?0.55	TF-281810	TF-827145			0.168926	0.00163269	0.43416	0.00592997	0.36055	-0.222648	1.6246e-12					0.00119536	0.47928
AS~TATA-box--AT~TATA-box--BN~TATA-box--PC~Box_4--ZM~TATA-box?0.55	TF-281810	TF-725612			0.168703	-0.0157191	0.073496	-0.0416602	0.01456	-0.172058	1.625e-12					-0.111628	4.5375e-06
AS~TATA-box--AT~TATA-box--BN~TATA-box--PC~Box_4--ZM~TATA-box?0.55	TF-256198	TF-594467			0.168607	-0.0616905	8.937e-08	0.249573	3.3307e-16	-0.0156435	0.16735					-0.0538843	0.0015834
AS~TATA-box--AT~TATA-box--BN~TATA-box--PC~Box_4--ZM~TATA-box?0.55	TF-287849	TF-819435			0.166957	0.00331021	0.38859	0.103805	1.367e-10	-0.0120631	0.36635					-0.371712	1.6239e-12
AS~TATA-box--AT~TATA-box--BN~TATA-box--PC~Box_4--ZM~TATA-box?0.55	TF-256198	TF-574356			0.166083	-0.0430534	5.3411e-05	0.216273	3.8858e-16	0.109978	4.1135e-10					0.0301617	0.055481
AS~TATA-box--AT~TATA-box--BN~TATA-box--PC~Box_4--ZM~TATA-box?0.55	TF-715838	TF-827145			0.164758	-0.0160808	0.043206	0.0574673	0.00053476	-0.20746	1.6235e-12					-0.128573	4.1779e-10
AS~TATA-box--AT~TATA-box--BN~TATA-box--PC~Box_4--ZM~TATA-box?0.55	TF-556378	TF-571462			0.164049	-0.0529059	8.2883e-08	-0.174685	1.6238e-12	0.204805	1.6239e-12					-0.0448414	0.11022
AS~TATA-box--AT~TATA-box--BN~TATA-box--PC~Box_4--ZM~TATA-box?0.55	TF-218677	TF-571462			0.162909	-0.00500571	0.29923	-0.0373202	0.0014964	0.273409	0					0.0520936	0.0012288
AS~TATA-box--AT~TATA-box--BN~TATA-box--PC~Box_4--ZM~TATA-box?0.55	TF-566736	TF-571462			0.162316	-0.00921685	0.15666	0.109521	1.3543e-10	0.324569	1.6248e-12					-0.0304718	0.12712
AS~TATA-box--AT~TATA-box--BN~TATA-box--PC~Box_4--ZM~TATA-box?0.55	TF-552123	TF-562448			0.16067	-0.0273399	0.0052983	0.248293	0	-0.0634851	0.0023769					0.100477	0.025653
AS~TATA-box--AT~TATA-box--BN~TATA-box--PC~Box_4--ZM~TATA-box?0.55	TF-281810	TF-830919			0.159167	-0.0136088	0.087811	0.0382717	0.019302	-0.210891	0					-0.161083	2.0855e-06
AS~TATA-box--AT~TATA-box--BN~TATA-box--PC~Box_4--ZM~TATA-box?0.55	TF-556378	TF-574356			0.158922	-0.0528741	3.1524e-06	-0.209414	1.6248e-12	0.128127	1.1001e-11					0.018845	0.30893
AS~TATA-box--AT~TATA-box--BN~TATA-box--PC~Box_4--ZM~TATA-box?0.55	TF-286321	TF-552123			0.157335	-0.00464944	0.33883	0.0934578	1.1603e-08	0.115809	5.6617e-06					-0.1771	2.4665e-12
AS~TATA-box--AT~TATA-box--BN~TATA-box--PC~Box_4--ZM~TATA-box?0.55	TF-218677	TF-640573			0.155693	-0.00749957	0.25699	0.0731633	1.3139e-05	0.158388	1.6244e-12					0.132175	1.9408e-12
AS~TATA-box--AT~TATA-box--BN~TATA-box--PC~Box_4--ZM~TATA-box?0.55	TF-209269	TF-552123			0.153445	-0.0537982	6.3692e-08	-0.0602033	0.0004112	0.248563	1.6251e-12					0.162755	3.5409e-06
AS~TATA-box--AT~TATA-box--BN~TATA-box--PC~Box_4--ZM~TATA-box?0.55	TF-256198	TF-566736			0.152571	-0.0392368	2.5465e-05	0.207534	5.5511e-17	-0.0454745	0.010426					-0.0438903	0.0091003
AS~TATA-box--AT~TATA-box--BN~TATA-box--PC~Box_4--ZM~TATA-box?0.55	TF-218677	TF-556378			0.150505	-0.0649338	1.5962e-10	-0.105613	2.166e-13	-0.18071	3.8858e-16					-0.0664469	0.0032294
AS~TATA-box--AT~TATA-box--BN~TATA-box--PC~Box_4--ZM~TATA-box?0.55	TF-209269	TF-574356			0.147353	-0.0259904	0.013231	-0.125886	1.0431e-08	0.223996	1.624e-12					-0.181701	8.471e-10
AS~TATA-box--AT~TATA-box--BN~TATA-box--PC~Box_4--ZM~TATA-box?0.55	TF-640573				0.147117	-0.0149466	0.092723	0.177132	1.6242e-12
AS~TATA-box--AT~TATA-box--BN~TATA-box--PC~Box_4--ZM~TATA-box?0.55	TF-552123	TF-644373			0.143726	-0.0160258	0.041359	0.234575	8.3267e-16	0.2134	0					0.16708	1.4618e-06
AS~TATA-box--AT~TATA-box--BN~TATA-box--PC~Box_4--ZM~TATA-box?0.55	TF-281810	TF-552123			0.139915	0.00440742	0.32733	-0.0152433	0.18222	0.238838	1.6248e-12					-0.0910199	0.0086095
AS~TATA-box--AT~TATA-box--BN~TATA-box--PC~Box_4--ZM~TATA-box?0.55	TF-287849	TF-571462			0.139248	-0.0156579	0.092469	0.0798751	1.953e-06	0.291344	0					0.0368234	0.09547
AS~TATA-box--AT~TATA-box--BN~TATA-box--PC~Box_4--ZM~TATA-box?0.55	TF-256198	TF-556378			0.135055	-0.0523827	3.3507e-07	-0.0245782	0.1386	-0.229188	1.6246e-12					0.164169	2.3272e-06
AS~TATA-box--AT~TATA-box--BN~TATA-box--PC~Box_4--ZM~TATA-box?0.55	TF-640573	TF-819435			0.134057	-0.0110482	0.166	0.202224	1.0547e-15	0.116995	0.00065204					0.231715	4.3659e-05
AS~TATA-box--AT~TATA-box--BN~TATA-box--PC~Box_4--ZM~TATA-box?0.55	TF-286321	TF-715838			0.133397	0.00317204	0.39041	0.142002	1.6248e-12	-0.139936	1.1846e-11					-0.198319	4.5312e-12
AS~TATA-box--AT~TATA-box--BN~TATA-box--PC~Box_4--ZM~TATA-box?0.55	TF-556378				0.132829	-0.0588222	4.172e-09	-0.182576	1.6248e-12
AS~TATA-box--AT~TATA-box--BN~TATA-box--PC~Box_4--ZM~TATA-box?0.55	TF-281810	TF-639804			0.132362	0.00844433	0.19555	-0.0386152	0.0097895	0.256354	1.6244e-12					-0.149428	3.3625e-05
AS~TATA-box--AT~TATA-box--BN~TATA-box--PC~Box_4--ZM~TATA-box?0.55	TF-571462	TF-715838			0.131854	-0.0316878	0.00027542	0.271066	1.6251e-12	-0.00125343	0.47006					0.00194735	0.47564
AS~TATA-box--AT~TATA-box--BN~TATA-box--PC~Box_4--ZM~TATA-box?0.55	TF-556378	TF-830919			0.126984	-0.0623783	1.5304e-09	-0.201477	0	-0.139759	1.4028e-12					0.0979895	0.0060845
AS~TATA-box--AT~TATA-box--BN~TATA-box--PC~Box_4--ZM~TATA-box?0.55	TF-571462	TF-710397			0.124664	-0.0320805	0.0013138	0.240307	1.6248e-12	-0.0077158	0.36446					-0.165365	8.0286e-05
AS~TATA-box--AT~TATA-box--BN~TATA-box--PC~Box_4--ZM~TATA-box?0.55	TF-556378	TF-566736			0.12154	-0.0636584	2.9378e-10	-0.180734	1.6239e-12	-0.0510064	0.0094836					-0.161021	4.3259e-06
AS~TATA-box--AT~TATA-box--BN~TATA-box--PC~Box_4--ZM~TATA-box?0.55	TF-286321	TF-710397			0.121251	0.0141449	0.13237	0.206024	7.2164e-16	0.0972325	5.9508e-05					0.167266	1.9933e-05
AS~TATA-box--AT~TATA-box--BN~TATA-box--PC~Box_4--ZM~TATA-box?0.55	TF-566736	TF-644373			0.119137	-0.009968	0.14183	0.070785	1.9335e-05	0.200549	0					0.277162	0
AS~TATA-box--AT~TATA-box--BN~TATA-box--PC~Box_4--ZM~TATA-box?0.55	TF-287849	TF-715838			0.118378	-0.025926	0.013262	0.161591	8.8818e-16	0.160116	4.8767e-13					-0.0394363	0.069135
AS~TATA-box--AT~TATA-box--BN~TATA-box--PC~Box_4--ZM~TATA-box?0.55	TF-552123	TF-556378			0.116843	-0.0555858	2.4056e-08	0.148135	4.8642e-07	-0.197198	1.6251e-12					-0.19717	8.8558e-05
AS~TATA-box--AT~TATA-box--BN~TATA-box--PC~Box_4--ZM~TATA-box?0.55	TF-552123				0.114221	-0.0170143	0.030158	0.214586	1.6248e-12
AS~TATA-box--AT~TATA-box--BN~TATA-box--PC~Box_4--ZM~TATA-box?0.55	TF-218677	TF-644373			0.112393	-0.0155075	0.057154	-0.0624722	3.3999e-07	0.189393	1.624e-12					0.0905778	1.0943e-05
AS~TATA-box--AT~TATA-box--BN~TATA-box--PC~Box_4--ZM~TATA-box?0.55	TF-218677	TF-566736			0.111949	-0.00380799	0.34588	-0.177426	0	0.175239	1.5543e-15					-0.0881281	5.3885e-13
AS~TATA-box--AT~TATA-box--BN~TATA-box--PC~Box_4--ZM~TATA-box?0.55	TF-287849				0.110394	-0.022699	0.0241	0.131031	8.8818e-16
AS~TATA-box--AT~TATA-box--BN~TATA-box--PC~Box_4--ZM~TATA-box?0.55	TF-286321	TF-556378			0.110321	-0.0543624	5.7296e-06	0.0283835	0.059352	-0.209805	0					-0.046593	0.081953
AS~TATA-box--AT~TATA-box--BN~TATA-box--PC~Box_4--ZM~TATA-box?0.55	TF-556378	TF-710397			0.109329	-0.0555114	7.7025e-07	-0.223203	1.6251e-12	0.049157	0.015971					-0.0584827	0.06561
AS~TATA-box--AT~TATA-box--BN~TATA-box--PC~Box_4--ZM~TATA-box?0.55	TF-644373	TF-715838			0.108741	-0.0398036	1.0529e-05	0.140425	7.3587e-12	-0.0132756	0.22113					0.34995	1.6254e-12
AS~TATA-box--AT~TATA-box--BN~TATA-box--PC~Box_4--ZM~TATA-box?0.55	TF-574356	TF-715838			0.108635	-0.0294137	0.0048888	0.184027	0	-0.12207	1.9021e-08					-0.102789	5.2044e-05
AS~TATA-box--AT~TATA-box--BN~TATA-box--PC~Box_4--ZM~TATA-box?0.55	TF-218677	TF-819435			0.108454	-0.0153579	0.052522	-0.0887789	6.0951e-14	0.226607	0					0.133854	5.0555e-06
AS~TATA-box--AT~TATA-box--BN~TATA-box--PC~Box_4--ZM~TATA-box?0.55	TF-286321	TF-574356			0.104674	-0.0225486	0.042618	0.11054	8.3645e-09	0.156307	3.1641e-14					0.00751998	0.39753
AS~TATA-box--AT~TATA-box--BN~TATA-box--PC~Box_4--ZM~TATA-box?0.55	TF-552123	TF-566736			0.0992098	-0.00696523	0.22713	0.205503	1.6251e-12	-0.0517421	0.002704					-0.100726	1.835e-07
AS~TATA-box--AT~TATA-box--BN~TATA-box--PC~Box_4--ZM~TATA-box?0.55	TF-574356				0.0985685	-0.0348321	0.00085411	0.156443	1.3323e-15
AS~TATA-box--AT~TATA-box--BN~TATA-box--PC~Box_4--ZM~TATA-box?0.55	TF-556378	TF-644373			0.0962265	-0.0619345	1.1307e-09	-0.190616	1.6254e-12	0.0399097	0.040864					-0.0507751	0.078648
AS~TATA-box--AT~TATA-box--BN~TATA-box--PC~Box_4--ZM~TATA-box?0.55	TF-209269	TF-286321			0.0945745	-0.0108281	0.18316	-0.0198396	0.17579	0.117107	5.2115e-10					0.14056	3.5707e-08
AS~TATA-box--AT~TATA-box--BN~TATA-box--PC~Box_4--ZM~TATA-box?0.55	TF-644373				0.0894037	-0.0196508	0.017849	0.209383	1.3878e-15
AS~TATA-box--AT~TATA-box--BN~TATA-box--PC~Box_4--ZM~TATA-box?0.55	TF-218677	TF-715838			0.0887701	-0.00892363	0.17636	-0.0542912	2.079e-05	-0.0114353	0.26346					-0.178399	0
AS~TATA-box--AT~TATA-box--BN~TATA-box--PC~Box_4--ZM~TATA-box?0.55	TF-644373	TF-819435			0.0868987	-0.0194355	0.022036	0.191139	2.7756e-16	0.142688	1.6144e-07					0.0583075	0.11969
AS~TATA-box--AT~TATA-box--BN~TATA-box--PC~Box_4--ZM~TATA-box?0.55	TF-286321				0.085913	-0.0133696	0.11394	0.136761	1.6241e-12
AS~TATA-box--AT~TATA-box--BN~TATA-box--PC~Box_4--ZM~TATA-box?0.55	TF-209269	TF-640573			0.08583	-0.0172796	0.067363	-0.10968	4.4955e-06	0.142058	1.7013e-12					-0.016694	0.31215
AS~TATA-box--AT~TATA-box--BN~TATA-box--PC~Box_4--ZM~TATA-box?0.55	TF-218677	TF-594467			0.0844717	-0.0131793	0.13253	-0.0560836	0.00017326	-0.0394295	0.0099016					0.116351	0
AS~TATA-box--AT~TATA-box--BN~TATA-box--PC~Box_4--ZM~TATA-box?0.55	TF-287849	TF-827145			0.0832844	-0.0116722	0.16029	0.114328	3.1091e-12	-0.0186088	0.20102					0.0856131	4.027e-06
AS~TATA-box--AT~TATA-box--BN~TATA-box--PC~Box_4--ZM~TATA-box?0.55	TF-218677	TF-574356			0.0764708	-0.0335037	0.0014802	-0.0704146	4.1704e-06	0.172046	0					-0.0114973	0.27113
AS~TATA-box--AT~TATA-box--BN~TATA-box--PC~Box_4--ZM~TATA-box?0.55	TF-574356	TF-819435			0.0758967	-0.0245704	0.014565	0.141712	1.6262e-12	0.167321	4.2947e-07					-0.142734	0.0012069
AS~TATA-box--AT~TATA-box--BN~TATA-box--PC~Box_4--ZM~TATA-box?0.55	TF-209269	TF-827145			0.0739994	-0.0480843	1.6292e-06	-0.0805587	5.3737e-06	-0.151184	1.6261e-12					0.132864	1.2368e-07
AS~TATA-box--AT~TATA-box--BN~TATA-box--PC~Box_4--ZM~TATA-box?0.55	TF-819435				0.0739786	-0.0147879	0.055807	0.211211	1.6275e-12
AS~TATA-box--AT~TATA-box--BN~TATA-box--PC~Box_4--ZM~TATA-box?0.55	TF-209269	TF-556378			0.0683117	-0.0789556	2.0349e-12	-0.0252394	0.099479	-0.18299	1.6247e-12					-0.0536694	0.066956
AS~TATA-box--AT~TATA-box--BN~TATA-box--PC~Box_4--ZM~TATA-box?0.55	TF-286321	TF-819435			0.0627653	-0.0108928	0.1663	0.136329	1.2212e-15	0.103075	0.0011756					0.0585991	0.10341
AS~TATA-box--AT~TATA-box--BN~TATA-box--PC~Box_4--ZM~TATA-box?0.55	TF-218677				0.0626245	-0.0244033	0.0042499	-0.0992118	0
AS~TATA-box--AT~TATA-box--BN~TATA-box--PC~Box_4--ZM~TATA-box?0.55	TF-287849	TF-644373			0.0620884	-0.0212111	0.032854	0.113406	3.2885e-12	-0.0271337	0.16353					-0.135957	2.7694e-06
AS~TATA-box--AT~TATA-box--BN~TATA-box--PC~Box_4--ZM~TATA-box?0.55	TF-286321	TF-644373			0.0619788	-0.0067618	0.2789	0.156581	1.626e-12	0.130144	2.4153e-08					0.146036	1.9386e-05
AS~TATA-box--AT~TATA-box--BN~TATA-box--PC~Box_4--ZM~TATA-box?0.55	TF-710397	TF-827145			0.0604858	-0.0367694	0.00029825	-0.0222721	0.16333	-0.0468749	0.0062507					0.195778	1.6305e-12
AS~TATA-box--AT~TATA-box--BN~TATA-box--PC~Box_4--ZM~TATA-box?0.55	TF-566736	TF-819435			0.0562634	-0.0131382	0.078347	0.0412979	0.0079347	0.221854	1.624e-12					0.194856	5.2076e-06
AS~TATA-box--AT~TATA-box--BN~TATA-box--PC~Box_4--ZM~TATA-box?0.55	TF-286321	TF-594467			0.0476657	-0.0121591	0.17901	0.154099	1.6535e-12	0.00749575	0.32919					0.156396	1.7582e-12
AS~TATA-box--AT~TATA-box--BN~TATA-box--PC~Box_4--ZM~TATA-box?0.55	TF-281810	TF-819435			0.0402366	0.00505779	0.31462	-0.0398702	0.011408	0.172567	6.3941e-09					-0.14016	0.0021638
AS~TATA-box--AT~TATA-box--BN~TATA-box--PC~Box_4--ZM~TATA-box?0.55	TF-566736	TF-574356			0.0398502	-0.032901	0.0016015	0.0216676	0.18616	0.152177	0					-0.0426016	0.08366
AS~TATA-box--AT~TATA-box--BN~TATA-box--PC~Box_4--ZM~TATA-box?0.55	TF-209269	TF-218677			0.0330651	-0.043187	2.3526e-05	-0.0322144	0.046813	-0.0423627	0.00088406					0.165321	1.6268e-12
AS~TATA-box--AT~TATA-box--BN~TATA-box--PC~Box_4--ZM~TATA-box?0.55	TF-562448	TF-827145			0.0255639	-0.0284931	0.0042479	-0.095451	1.6149e-05	-0.130667	5.7659e-13					0.117031	0.00079999
AS~TATA-box--AT~TATA-box--BN~TATA-box--PC~Box_4--ZM~TATA-box?0.55	TF-574356	TF-644373			0.0155499	-0.0322021	0.0021555	0.159929	1.6253e-12	0.0799356	0.0016866					-0.0252838	0.2473
AS~TATA-box--AT~TATA-box--BN~TATA-box--PC~Box_4--ZM~TATA-box?0.55	TF-594467	TF-819435			0.0140818	-0.00782158	0.25734	-0.0162676	0.16083	0.127878	0.00012722					-0.351483	4.4409e-16
AS~TATA-box--BO~ELI-box3?0.5	TF-218677	TF-286321	TF-576309	TF-835874	0.739233	0.0660951	6.7046e-06	0.55932	0	0.135994	5.7042e-07	0.00851365	0.33614	0.261637	0	0.101412	0.00058133	-0.0339435	0.050911	-0.00411744	0.44696	0.00621687	0.40765	-0.0684237	0.05263	-0.0062689	0.37187
AS~TATA-box--BO~ELI-box3?0.5	TF-218677	TF-286321	TF-594467	TF-835874	0.737777	0.0928108	1.0529e-10	0.524899	0	0.177763	1.5047e-12	-0.0288448	0.09515	0.296291	2.2204e-16	0.131198	7.2653e-08	0.0426588	0.037325	-0.00402759	0.44152	0.0127929	0.34713	-0.0463925	0.1154	-0.00316762	0.45309
AS~TATA-box--BO~ELI-box3?0.5	TF-218677	TF-286321	TF-725612	TF-835874	0.730868	0.0744401	3.8421e-07	0.55919	1.6244e-12	0.13811	6.794e-10	-0.0581852	6.2725e-05	0.257721	1.6244e-12	0.153661	1.4172e-10	0.0493463	0.010305	-0.0211953	0.24426	0.0489057	0.031415	-0.0192374	0.31027	0.0169377	0.10443
AS~TATA-box--BO~ELI-box3?0.5	TF-218677	TF-286321	TF-576309	TF-639804	0.730633	0.0831371	3.7366e-08	0.564428	0	0.142905	1.5501e-07	0.0275132	0.081897	0.270783	1.1102e-16	0.0810843	0.0031472	-0.0403676	0.019185	-0.00169901	0.47113	-0.0513098	0.020198	-0.0742678	0.04973	-0.0243417	0.1298
AS~TATA-box--BO~ELI-box3?0.5	TF-218677	TF-256198	TF-286321	TF-835874	0.727447	0.0574648	1.3323e-05	0.550899	1.6245e-12	-0.0278511	0.097339	0.154306	1.5037e-11	0.292919	1.6244e-12	0.0915157	0.0021579	0.159969	6.632e-12	-0.019114	0.20136	-0.0362109	0.2078	-0.0403554	0.022661	-0.0793273	0.013193
AS~TATA-box--BO~ELI-box3?0.5	TF-218677	TF-286321	TF-710397	TF-835874	0.725384	0.0770353	7.8127e-08	0.528044	0	0.158223	1.3491e-10	-0.0223602	0.21153	0.327465	0	0.134873	7.8303e-07	0.0402386	0.1367	-0.0257118	0.14172	0.0698722	0.12062	-0.0328597	0.14876	0.0444136	0.16571
AS~TATA-box--BO~ELI-box3?0.5	TF-218677	TF-286321	TF-576309	TF-834586	0.725343	0.0555662	0.00023644	0.620112	1.6244e-12	0.141193	1.7019e-07	-0.00100644	0.48327	0.224818	1.6345e-12	0.0715469	0.0039618	-0.0374464	0.034863	-0.0511653	0.03406	-0.100575	0.00022996	0.0412003	0.14295	-0.00952902	0.28672
AS~TATA-box--BO~ELI-box3?0.5	TF-218677	TF-281810	TF-566736	TF-725612	0.725032	0.0493002	0.00050636	0.502742	1.6247e-12	0.0844821	0.00031125	0.409898	1.6248e-12	-0.0928455	7.8007e-07	-0.0574885	0.11067	0.0296345	0.07295	-0.015058	0.26592	0.07307	0.10019	0.0201924	0.27124	0.0641772	0.011365
AS~TATA-box--BO~ELI-box3?0.5	TF-218677	TF-286321	TF-834586	TF-835874	0.724934	0.0528905	5.7159e-05	0.541161	0	0.141266	6.7546e-11	0.029214	0.12295	0.271905	0	0.144039	8.0716e-11	-0.0430862	0.042585	-0.0186875	0.20942	-0.0202454	0.29001	-0.0497187	0.090362	0.0166421	0.18114
AS~TATA-box--BO~ELI-box3?0.5	TF-218677	TF-566736	TF-594467	TF-835874	0.724238	0.0828178	1.5829e-09	0.483079	0	0.1948	1.2844e-08	-0.0320169	0.062593	0.294876	0	0.0751109	0.011008	0.0823283	0.00035026	-0.000197981	0.49752	-0.265971	1.6806e-06	-0.0537145	0.10103	0.0788709	0.0010707
AS~TATA-box--BO~ELI-box3?0.5	TF-218677	TF-286321	TF-715838	TF-835874	0.724171	0.0632191	8.937e-07	0.507487	1.6245e-12	0.130423	3.2946e-09	0.139196	2.7431e-08	0.289833	1.6246e-12	0.137827	5.3877e-09	-0.0731169	0.0049589	-0.0358585	0.059514	0.0788203	0.042222	-0.0240594	0.21865	-0.00871183	0.3938
AS~TATA-box--BO~ELI-box3?0.5	TF-218677	TF-256198	TF-281810	TF-566736	0.724052	0.0422228	0.0011204	0.544353	1.6245e-12	0.0512092	0.007272	0.0364453	0.049069	0.423123	1.6245e-12	0.00955904	0.40765	-0.104207	0.013142	0.0276321	0.10025	0.0458778	0.11256	-0.105844	0.022061	0.127218	0.011596
AS~TATA-box--BO~ELI-box3?0.5	TF-218677	TF-576309	TF-710397	TF-835874	0.723463	0.0660777	5.2619e-06	0.564251	1.1102e-16	-0.0367636	0.027425	-0.0701816	0.0095163	0.354982	0	-0.0666128	0.00014039	0.047617	0.12933	0.033511	0.039085	-0.0596304	0.047815	-0.0369519	0.028489	0.0993383	0.024192
AS~TATA-box--BO~ELI-box3?0.5	TF-209269	TF-218677	TF-286321	TF-835874	0.723428	0.0751578	1.2986e-07	-0.0199125	0.2293	0.535002	0	0.156616	6.3788e-10	0.302791	2.7756e-16	0.0556878	0.04172	-0.0548486	0.075044	0.070465	0.032425	0.119261	1.1623e-06	-0.00275543	0.45788	-0.0369099	0.13155
AS~TATA-box--BO~ELI-box3?0.5	TF-218677	TF-286321	TF-576309	TF-819435	0.722968	0.069942	3.9215e-06	0.636324	1.6245e-12	0.231038	1.6262e-12	0.114073	1.1616e-09	-0.292033	3.2956e-11	0.0941807	0.00021146	-0.0444304	0.013493	0.163521	0.0073507	-0.0368645	0.06868	0.0281457	0.34977	0.0730017	0.071249
AS~TATA-box--BO~ELI-box3?0.5	TF-218677	TF-286321	TF-552123	TF-576309	0.722485	0.0712172	1.5818e-06	0.650409	5.5511e-17	0.113231	3.8346e-05	0.213942	6.31e-09	0.0959187	1.4876e-07	0.10184	0.00045479	-0.00723329	0.44004	-0.0476158	0.0067238	-0.0209451	0.36417	0.0133573	0.30271	-0.0913654	0.0055711
AS~TATA-box--BO~ELI-box3?0.5	TF-218677	TF-286321	TF-566736	TF-835874	0.722474	0.0598286	4.1342e-06	0.488996	1.6248e-12	0.137991	2.5132e-10	0.166587	1.0659e-06	0.262855	1.6248e-12	0.122055	4.157e-06	-0.0561482	0.042695	-0.0331626	0.098671	0.0804112	0.063814	-0.0480175	0.074319	0.00060316	0.49459
AS~TATA-box--BO~ELI-box3?0.5	TF-218677	TF-594467	TF-663774	TF-835874	0.721921	0.0731476	2.8568e-07	0.516968	5.5511e-17	-0.00449969	0.42571	-0.0293783	0.062588	0.366087	0	0.0841131	0.0032408	-0.0149169	0.25557	0.043321	0.058936	0.0694999	0.0022401	0.0420161	0.079561	0.0372449	0.039923
AS~TATA-box--BO~ELI-box3?0.5	TF-218677	TF-286321	TF-420425	TF-835874	0.721543	0.0747422	3.1676e-08	0.521435	1.6244e-12	0.150113	8.6843e-12	-0.0508372	0.025775	0.304767	1.6248e-12	0.109548	2.6026e-05	0.0961499	0.0004125	-0.0583703	0.0035238	-0.134165	0.0020408	-0.00533355	0.4303	-0.0548299	0.066641
AS~TATA-box--BO~ELI-box3?0.5	TF-218677	TF-256198	TF-594467	TF-835874	0.721405	0.0861696	1.7778e-10	0.564792	0	-0.0139516	0.26856	-0.00636117	0.38738	0.345953	5.5511e-17	-0.0365544	0.13261	0.0469138	0.024083	0.0624471	0.01626	-0.0395567	0.17658	-0.0329028	0.11648	0.0116227	0.33944
AS~TATA-box--BO~ELI-box3?0.5	TF-218677	TF-286321	TF-644373	TF-835874	0.721265	0.0637573	1.5785e-06	0.539341	1.6244e-12	0.150148	2.1107e-11	-0.0248599	0.19411	0.294212	1.6244e-12	0.140424	1.6909e-09	0.0588864	0.062805	-0.0423324	0.026822	-0.0264621	0.28868	-0.0361216	0.12212	-0.0328672	0.20301
AS~TATA-box--BO~ELI-box3?0.5	TF-218677	TF-286321	TF-576309	TF-715838	0.72112	0.0722816	1.6835e-06	0.648099	1.6244e-12	0.133082	1.7943e-06	0.121131	2.3424e-10	0.195703	6.7714e-11	0.0513994	0.052413	-0.0482055	0.0093064	5.534e-05	0.49953	-0.0326241	0.10644	-0.0234966	0.34917	-0.0429933	0.087724
AS~TATA-box--BO~ELI-box3?0.5	TF-218677	TF-576309	TF-725612	TF-835874	0.72103	0.0734296	4.9988e-07	0.563664	1.6244e-12	-0.0265808	0.10058	-0.0318235	0.046106	0.299929	1.6245e-12	-0.054771	0.001615	0.0170917	0.27144	-0.000226012	0.49637	0.0233455	0.097757	-0.00202194	0.47251	-0.00400113	0.43787
AS~TATA-box--BO~ELI-box3?0.5	TF-218677	TF-286321	TF-663774	TF-835874	0.720927	0.0785893	7.4352e-08	0.505669	1.6245e-12	0.15806	4.8364e-11	-0.0390075	0.013319	0.319079	1.6246e-12	0.148646	6.9955e-07	0.0332233	0.021866	-0.0569976	0.0052263	0.000570742	0.49237	-0.0303805	0.1756	-0.0245442	0.079968
AS~TATA-box--BO~ELI-box3?0.5	TF-218677	TF-286321	TF-835874		0.720885	0.0605433	1.8064e-06	0.538386	0	0.150006	7.821e-13	0.290634	0			0.137211	1.2908e-10	-0.0390728	0.022621			-0.0440554	0.055735
AS~TATA-box--BO~ELI-box3?0.5	TF-218677	TF-286321	TF-819435	TF-835874	0.720857	0.0651433	6.734e-07	0.525882	1.6245e-12	0.169134	1.6884e-12	-0.0723258	0.029433	0.283637	1.6244e-12	0.13578	3.815e-10	0.0689077	0.058552	-0.0419373	0.040297	0.0298106	0.31706	-0.0336901	0.11695	-0.0529961	0.14009
AS~TATA-box--BO~ELI-box3?0.5	TF-218677	TF-281810	TF-566736	TF-835874	0.720755	0.0434355	0.00037303	0.460151	1.6245e-12	0.0578394	0.0025289	0.311443	1.6241e-12	0.199783	1.625e-12	-0.100641	0.0046149	0.0551656	0.012338	0.0223022	0.26399	0.103212	0.023703	0.0521008	0.12595	-0.07317	0.039974
AS~TATA-box--BO~ELI-box3?0.5	TF-209269	TF-218677	TF-576309	TF-835874	0.720521	0.0740418	1.4545e-07	0.0249061	0.16409	0.557862	1.6245e-12	-0.0278598	0.072653	0.327769	1.6243e-12	0.123112	0.0018516	0.0365102	0.056152	-0.0309707	0.2433	-0.0563522	0.00067495	0.02846	0.10908	-0.0268064	0.070979
AS~TATA-box--BO~ELI-box3?0.5	TF-218677	TF-256198	TF-725612	TF-835874	0.720426	0.0644728	7.4626e-07	0.561507	0	-0.0231133	0.14657	-0.0311504	0.020124	0.335508	0	0.0571789	0.047321	0.0453917	0.016578	0.0439161	0.018737	-0.056543	0.016502	-0.071394	0.0041329	0.0278041	0.016622
AS~TATA-box--BO~ELI-box3?0.5	TF-218677	TF-256198	TF-281810	TF-835874	0.719973	0.037327	0.0026818	0.620041	1.6244e-12	-0.0171606	0.22515	0.0414447	0.029393	0.3021	1.6241e-12	0.0367525	0.16034	-0.074352	0.016422	0.0973366	3.2419e-05	0.0738512	0.041957	-0.095068	8.4723e-05	0.125353	0.0038467
AS~TATA-box--BO~ELI-box3?0.5	TF-218677	TF-566736	TF-725612	TF-835874	0.719833	0.0469964	0.00011046	0.461515	1.6245e-12	0.280381	1.6248e-12	-0.0862551	4.8801e-10	0.195009	1.625e-12	0.0967647	3.115e-05	-0.0373305	0.034839	-0.10228	0.0018261	0.0578624	0.017451	0.0802772	0.04219	0.0239105	0.021345
AS~TATA-box--BO~ELI-box3?0.5	TF-218677	TF-286321	TF-639804	TF-835874	0.719247	0.0603137	5.3592e-06	0.526656	0	0.149206	2.9828e-12	0.0840479	0.0063161	0.234926	1.6653e-16	0.164019	2.7377e-12	-0.0519431	0.024043	-0.00156475	0.47693	-0.0100084	0.41805	-0.0842562	0.017626	0.0176822	0.22232
AS~TATA-box--BO~ELI-box3?0.5	TF-218677	TF-286321	TF-571462	TF-835874	0.719178	0.0662789	4.3057e-07	0.551143	1.6244e-12	0.150643	5.3075e-12	0.0431559	0.086886	0.281463	1.6247e-12	0.150767	6.1397e-09	0.0510361	0.045835	-0.0409616	0.024944	-0.0180264	0.34615	-0.0410301	0.082337	-0.0557721	0.072279
AS~TATA-box--BO~ELI-box3?0.5	TF-218677	TF-420425	TF-594467	TF-835874	0.718737	0.0741703	2.7671e-08	0.507723	0	-0.0570653	0.022124	0.0276623	0.097625	0.355477	0	-0.0506208	0.039397	0.116924	6.3222e-07	0.0544044	0.0072402	0.216468	1.1446e-08	-0.00189327	0.48194	0.0341795	0.093312
AS~TATA-box--BO~ELI-box3?0.5	TF-218677	TF-286321	TF-827145	TF-835874	0.718531	0.0558747	2.1914e-05	0.497196	1.6247e-12	0.151921	2.3529e-12	0.0925144	3.7414e-05	0.295882	1.6245e-12	0.131329	6.4824e-07	0.00787604	0.36461	-0.036727	0.072515	-0.0132814	0.35982	-0.0310897	0.13762	-0.0254033	0.2517
AS~TATA-box--BO~ELI-box3?0.5	TF-218677	TF-643200	TF-827145	TF-835874	0.718407	0.043626	0.0022119	0.491018	0	0.00491171	0.39562	0.0903136	0.00061451	0.361957	0	0.165722	2.4288e-10	0.114372	1.8672e-05	0.0961563	0.0016857	-0.15003	3.2271e-06	0.0903655	0.0059114	-0.189356	0.00024277
AS~TATA-box--BO~ELI-box3?0.5	TF-218677	TF-286321	TF-643213	TF-835874	0.718332	0.0601741	2.5866e-06	0.53237	5.5511e-17	0.149241	1.1643e-11	0.0135239	0.23395	0.287694	0	0.135075	1.1448e-09	-0.0537143	0.0080203	-0.0271117	0.088164	0.0393647	0.096363	-0.0295907	0.17833	-0.0124771	0.22859
AS~TATA-box--BO~ELI-box3?0.5	TF-218677	TF-281810	TF-420425	TF-566736	0.718223	0.0436288	0.00046564	0.474638	1.6244e-12	0.0763946	0.00019517	-0.0377711	0.076716	0.453615	1.6245e-12	-0.0568538	0.096853	0.00922459	0.39799	-0.0359547	0.055314	0.0616138	0.069531	0.0626818	0.10952	-0.112022	0.010584
AS~TATA-box--BO~ELI-box3?0.5	TF-218677	TF-594467	TF-652803	TF-835874	0.718122	0.0840618	4.951e-10	0.520664	1.6245e-12	0.0139912	0.25718	-0.085771	6.0648e-06	0.349097	1.6247e-12	0.0386082	0.10887	-0.0519429	0.0099082	0.0485433	0.024104	-0.0203903	0.24896	0.0519575	0.027062	-0.0253003	0.1917
AS~TATA-box--BO~ELI-box3?0.5	TF-218677	TF-286321	TF-566736	TF-576309	0.71795	0.07774	3.8262e-07	0.597941	0	0.161191	8.7363e-09	0.226417	1.1409e-08	0.102948	2.0744e-07	0.0557334	0.077798	-0.0615848	0.085712	-0.0835342	0.00059334	0.0228083	0.36899	-0.0318351	0.13433	0.0357271	0.21013
AS~TATA-box--BO~ELI-box3?0.5	TF-218677	TF-268609	TF-576309	TF-835874	0.717791	0.0583534	1.8211e-05	0.46035	1.6245e-12	-0.11159	1.8266e-12	0.00898433	0.33519	0.306597	1.6246e-12	0.00595373	0.33939	-0.0578586	0.0085503	0.0580477	0.027391	0.00162676	0.45951	0.0440856	0.035633	-0.0945822	0.0013797
AS~TATA-box--BO~ELI-box3?0.5	TF-218677	TF-286321	TF-552123	TF-835874	0.717506	0.0630046	8.9859e-07	0.534477	1.1102e-16	0.148339	1.7721e-11	-0.0244467	0.23473	0.296553	0	0.136541	5.7135e-10	0.0605028	0.064676	-0.0620514	0.0095506	-0.0380106	0.21764	-0.00860277	0.41235	-0.0295754	0.17058
AS~TATA-box--BO~ELI-box3?0.5	TF-218677	TF-286321	TF-576309	TF-827145	0.71746	0.0683987	5.3565e-06	0.616128	0	0.205096	5.0626e-14	0.134573	1.4615e-11	0.171451	4.5882e-09	0.0952439	0.0017479	-0.0423336	0.033379	-0.0627867	0.026173	-0.0331429	0.098132	-0.0591524	0.11592	-0.0715243	0.0096732
AS~TATA-box--BO~ELI-box3?0.5	TF-218677	TF-281810	TF-725612	TF-835874	0.717371	0.0631782	1.0288e-05	0.559546	1.6245e-12	0.0914368	0.0001054	-0.0737439	0.0001048	0.315185	1.6247e-12	-0.0399249	0.1384	-0.0131486	0.29667	0.0508121	0.0095919	0.0155605	0.32725	0.110715	0.016254	0.0639907	0.002355
AS~TATA-box--BO~ELI-box3?0.5	TF-218677	TF-594467	TF-827145	TF-835874	0.717081	0.0587188	1.18e-05	0.48686	0	0.0286492	0.10199	0.1214	6.1701e-07	0.355928	5.5511e-17	0.0893833	0.00048408	0.0877153	7.5226e-05	0.0520159	0.034715	-0.0458353	0.066995	0.0482804	0.031751	-0.0483316	0.13548
AS~TATA-box--BO~ELI-box3?0.5	TF-218677	TF-286321	TF-566736	TF-725612	0.716328	0.0630492	1.3293e-05	0.535791	1.6245e-12	0.093672	5.1855e-05	0.306829	1.6241e-12	-0.150634	1.625e-12	0.164299	1.1275e-07	-0.0575661	0.044404	0.0435848	0.0051788	-0.0101778	0.42352	0.0882163	8.5166e-05	0.0283412	0.15622
AS~TATA-box--BO~ELI-box3?0.5	TF-218677	TF-594467	TF-725612	TF-835874	0.716212	0.0828308	2.6206e-09	0.556099	0	-0.0087683	0.34539	-0.0557304	0.00026526	0.308723	1.1102e-16	0.00127491	0.47447	0.067416	0.0011797	0.076146	0.0058459	0.014361	0.29289	0.0499661	0.08873	0.0327175	0.01152
AS~TATA-box--BO~ELI-box3?0.5	TF-218677	TF-232345	TF-286321	TF-835874	0.715517	0.056887	3.746e-05	0.515485	0	0.0327817	0.11584	0.153107	4.4021e-11	0.290959	1.6653e-16	-0.0217201	0.20908	0.0727155	0.014817	-0.0487026	0.01453	-0.0679521	0.041904	-0.0288357	0.20828	-0.0263371	0.18193
AS~TATA-box--BO~ELI-box3?0.5	TF-218677	TF-566736	TF-639804	TF-725612	0.715076	0.0609848	7.0264e-07	0.419731	1.6246e-12	0.370387	1.6249e-12	0.199177	2.1022e-12	-0.0887054	2.5237e-10	0.0444254	0.041859	-0.0284796	0.14756	-0.0327054	0.036833	0.0700799	0.068494	0.0809658	0.0015645	0.0258956	0.0098426
AS~TATA-box--BO~ELI-box3?0.5	TF-218677	TF-286321	TF-594467	TF-725612	0.714949	0.0796848	4.3566e-07	0.610422	1.6245e-12	0.187613	9.7942e-12	-0.0777727	0.00039941	-0.15222	1.6244e-12	0.174169	3.5073e-11	0.0324047	0.061289	0.0431954	0.0084692	0.0700089	0.013986	0.0947023	0.00097734	0.00123558	0.47781
AS~TATA-box--BO~ELI-box3?0.5	TF-209269	TF-218677	TF-256198	TF-835874	0.714852	0.0640194	4.3083e-07	0.00463506	0.42302	0.570092	1.6245e-12	-0.0575698	0.0037423	0.372854	1.6243e-12	0.0305853	0.15022	0.00348884	0.46601	0.0610186	0.05676	0.00321577	0.45113	0.0590358	0.0054163	-0.0317421	0.080394
AS~TATA-box--BO~ELI-box3?0.5	TF-218677	TF-232345	TF-576309	TF-835874	0.71476	0.0435734	0.00090287	0.528338	5.5511e-17	-0.0315063	0.11049	-0.00579881	0.37608	0.304022	0	-0.0805295	0.0063872	0.00410345	0.42522	-0.0412574	0.043103	0.0428549	0.076012	-0.000534701	0.49487	-0.0180477	0.17031
AS~TATA-box--BO~ELI-box3?0.5	TF-218677	TF-594467	TF-834586	TF-835874	0.714753	0.0848584	2.8646e-10	0.537936	0	-0.0195754	0.18241	-0.00486222	0.4195	0.336093	2.2204e-16	0.0120075	0.30062	-0.117251	1.3037e-05	0.101168	0.00016137	0.00989533	0.39958	0.0497309	0.079602	-0.00307174	0.43892
AS~TATA-box--BO~ELI-box3?0.5	TF-218677	TF-286321	TF-571462	TF-576309	0.714197	0.0868746	1.3713e-08	0.677162	1.6245e-12	0.194139	4.6144e-12	0.0651801	0.039655	0.0810253	3.211e-05	0.0646287	0.0089068	0.0363331	0.22313	-0.0705674	0.00045911	-0.128077	0.026606	-0.082559	0.0055857	-0.13928	0.0005548
AS~TATA-box--BO~ELI-box3?0.5	TF-218677	TF-566736	TF-594467	TF-725612	0.714064	0.0647453	3.9205e-06	0.479743	0	0.398767	1.6653e-16	-0.0947905	1.5088e-06	-0.153622	0	0.0517036	0.046859	0.0383624	0.058184	0.0326561	0.037839	-0.124992	0.010898	0.0681621	0.0054042	-0.069915	0.00026653
AS~TATA-box--BO~ELI-box3?0.5	TF-218677	TF-286321	TF-576309		0.713848	0.0789397	1.3743e-07	0.671785	0	0.187574	4.5106e-12	0.105237	1.2726e-08			0.0322939	0.078872	-0.0739207	4.7512e-05			-0.0467106	0.026184
AS~TATA-box--BO~ELI-box3?0.5	TF-218677	TF-286321	TF-639804	TF-725612	0.71366	0.081274	4.6414e-08	0.572919	1.6245e-12	0.121851	5.8149e-08	0.217184	1.698e-12	-0.0856964	1.6676e-08	0.179464	9.557e-12	0.0280512	0.14116	0.0557164	0.0015331	-0.10652	0.0055998	0.0691912	0.0024013	0.0139017	0.14756
AS~TATA-box--BO~ELI-box3?0.5	TF-218677	TF-281810	TF-566736	TF-644373	0.713621	0.0469708	0.0001796	0.499065	0	0.0509171	0.0094987	0.435804	5.5511e-17	0.112528	0.00016217	-0.104505	0.0073751	-0.0313784	0.045502	0.0120211	0.38435	0.106146	0.013779	0.00417819	0.46473	-0.219063	6.6557e-05
AS~TATA-box--BO~ELI-box3?0.5	TF-218677	TF-256198	TF-566736	TF-835874	0.713518	0.0461252	3.6761e-05	0.487149	1.6244e-12	-0.0441522	0.010149	0.261141	1.6243e-12	0.272363	1.6248e-12	0.0192757	0.26227	0.0425537	0.053197	-0.0426274	0.051135	-0.112541	0.018712	0.00708291	0.37187	0.0508527	0.11969
AS~TATA-box--BO~ELI-box3?0.5	TF-218677	TF-281810	TF-566736	TF-639804	0.713298	0.0362577	0.0023147	0.457018	1.6244e-12	0.0520348	0.006299	0.375062	1.6245e-12	0.184956	2.2793e-09	-0.101698	0.0056756	0.0436098	0.053727	0.00551362	0.44715	0.10186	0.017108	-0.00218932	0.4836	-0.0248663	0.3125
AS~TATA-box--BO~ELI-box3?0.5	TF-218677	TF-576309	TF-834586	TF-835874	0.71294	0.0531605	2.6855e-05	0.578593	1.6245e-12	-0.025295	0.11016	0.0571359	0.0185	0.256452	1.6244e-12	-0.0577545	0.00019855	-0.101137	0.00040852	0.035958	0.085212	-0.0401767	0.043961	-0.00183444	0.4766	0.0354056	0.16682
AS~TATA-box--BO~ELI-box3?0.5	TF-218677	TF-594467	TF-643213	TF-835874	0.7128	0.0775595	6.5563e-09	0.541824	1.6244e-12	-0.00345714	0.4352	-0.00551748	0.37795	0.345724	1.6245e-12	0.0527691	0.0064177	-0.090587	1.8065e-05	0.0830452	0.0003817	0.0195741	0.2304	0.0102867	0.34654	-0.00555457	0.36949
AS~TATA-box--BO~ELI-box3?0.5	TF-218677	TF-286321	TF-420425	TF-576309	0.712485	0.0927846	2.5641e-09	0.673586	5.5511e-17	0.185734	2.3312e-11	-0.0229865	0.23424	0.0892535	1.5996e-05	0.0310219	0.12479	0.0728311	0.052405	-0.110721	3.5499e-07	-0.146888	0.012921	-0.0330877	0.10591	-0.0958605	0.0035529
AS~TATA-box--BO~ELI-box3?0.5	TF-218677	TF-281810	TF-566736		0.712315	0.0439819	0.00026496	0.495196	1.6243e-12	0.0657571	0.00082677	0.436075	1.6243e-12			-0.0719976	0.031909	0.00983019	0.25042			0.0882139	0.028418
AS~TATA-box--BO~ELI-box3?0.5	TF-218677	TF-232345	TF-256198	TF-835874	0.712216	0.0246012	0.025282	0.533455	5.5511e-17	-0.00750162	0.37228	-0.0121241	0.27488	0.351864	5.5511e-17	-0.0748783	0.0003038	0.0629057	0.011289	-0.0367093	0.075845	0.109311	0.00090622	-0.00681195	0.42585	-0.020733	0.15298
AS~TATA-box--BO~ELI-box3?0.5	TF-218677	TF-256198	TF-576309	TF-835874	0.71221	0.0626159	1.8708e-06	0.592624	1.6244e-12	-0.0316006	0.074562	-0.00692172	0.34327	0.298701	1.6243e-12	0.0245208	0.25203	-0.0522506	0.00050148	-0.0049235	0.41324	-0.00231495	0.47209	-0.00634351	0.41633	-0.0342659	0.059071
AS~TATA-box--BO~ELI-box3?0.5	TF-218677	TF-594467	TF-715838	TF-835874	0.712175	0.083863	1.4163e-10	0.507412	0	-0.0135509	0.25823	0.146519	5.1458e-09	0.328142	0	0.0493275	0.027749	0.00868544	0.40084	0.0427591	0.060195	-0.0619976	0.064911	0.0349507	0.093671	-0.0410913	0.11789
AS~TATA-box--BO~ELI-box3?0.5	TF-218677	TF-576309	TF-715838	TF-835874	0.712113	0.0611743	1.6361e-06	0.559417	5.5511e-17	0.00156747	0.46297	0.12349	4.0233e-07	0.269067	4.4409e-16	-0.0546848	0.00060824	-0.0528817	0.10406	-0.00139887	0.47761	-0.00254684	0.46431	-0.0180985	0.15899	0.0400898	0.13619
AS~TATA-box--BO~ELI-box3?0.5	TF-218677	TF-594467	TF-835874		0.711978	0.0817708	2.2899e-10	0.539511	1.6245e-12	-0.0140794	0.24521	0.343734	1.6243e-12			0.00690995	0.3543	0.022914	0.13842			0.0372188	0.063555
AS~TATA-box--BO~ELI-box3?0.5	TF-218677	TF-286321	TF-576309	TF-644373	0.711467	0.0796776	2.0059e-07	0.667907	0	0.200068	8.1887e-12	0.111657	8.7887e-09	-0.0456762	0.091882	0.0316075	0.10148	-0.072908	0.00038509	0.0357984	0.23595	-0.050246	0.023616	0.0483832	0.22652	0.0517784	0.10097
AS~TATA-box--BO~ELI-box3?0.5	TF-218677	TF-286321	TF-725612	TF-819435	0.711454	0.0601796	3.056e-05	0.584943	5.5511e-17	0.190054	1.0547e-15	-0.159791	4.4409e-16	-0.1638	3.3022e-05	0.184654	0	0.0501615	0.0010296	0.0555738	0.11107	0.11692	1.1483e-07	0.241132	0.0001078	0.0219182	0.27445
AS~TATA-box--BO~ELI-box3?0.5	TF-218677	TF-286321	TF-835874	TF-836808	0.711276	0.0733026	4.0355e-08	0.514677	1.6244e-12	0.144933	8.8159e-11	0.230471	1.6245e-12	0.0756912	4.5721e-06	0.164024	1.092e-10	0.00965727	0.3669	-0.0675752	2.2586e-05	-0.0725193	0.023594	0.0286233	0.13205	0.0117431	0.269
AS~TATA-box--BO~ELI-box3?0.5	TF-218677	TF-594467	TF-819435	TF-835874	0.711159	0.0880307	3.6196e-11	0.537867	1.6244e-12	-0.0185266	0.18873	0.0460935	0.11463	0.348937	1.6244e-12	0.0126138	0.27487	-0.0112838	0.40551	0.049297	0.027803	-0.122486	0.020912	0.0287884	0.12817	0.0693393	0.10875
AS~TATA-box--BO~ELI-box3?0.5	TF-218677	TF-566736	TF-644373	TF-725612	0.711091	0.0485242	0.00011722	0.462469	5.5511e-17	0.400572	3.3307e-16	-0.0222912	0.21896	-0.157366	5.5511e-17	0.017284	0.213	0.0448828	0.10159	-0.0019113	0.45576	-0.144929	0.0032628	0.0386815	0.06203	0.0122199	0.31349
AS~TATA-box--BO~ELI-box3?0.5	TF-218677	TF-286321	TF-652803	TF-835874	0.711058	0.0679648	5.2377e-07	0.521714	0	0.13891	1.9244e-08	-0.0628534	0.00083431	0.291791	0	0.11513	0.00010858	0.0318079	0.089871	-0.0286828	0.12046	-0.00656357	0.42875	-0.0433894	0.10562	-0.0342066	0.077176
AS~TATA-box--BO~ELI-box3?0.5	TF-218677	TF-420425	TF-725612	TF-835874	0.710641	0.0622542	1.1761e-06	0.511754	0	-0.0956212	2.7007e-05	-0.0698567	6.6047e-07	0.294128	0	-0.00369162	0.44409	0.00682134	0.36023	-0.00758166	0.35005	-0.0422746	0.05349	-0.0938921	0.012272	0.0185085	0.070823
AS~TATA-box--BO~ELI-box3?0.5	TF-218677	TF-420425	TF-576309	TF-835874	0.710487	0.0667892	3.3352e-07	0.541397	0	-0.0930293	0.00028129	-0.014827	0.18912	0.313852	1.1102e-16	0.00171132	0.48016	-0.0507243	0.0062307	-0.0122043	0.24459	-0.0582072	0.033888	-0.0900488	0.0236	0.00176645	0.46801
AS~TATA-box--BO~ELI-box3?0.5	TF-218677	TF-256198	TF-420425	TF-835874	0.710451	0.0552072	2.3889e-06	0.537244	1.6244e-12	-0.00729356	0.35576	-0.0791011	0.00031802	0.340887	1.6246e-12	0.0622885	0.010983	0.0118889	0.29943	-0.0298947	0.077338	0.115673	0.0019568	-0.0345991	0.048356	-0.0857181	0.0078331
AS~TATA-box--BO~ELI-box3?0.5	TF-218677	TF-232345	TF-281810	TF-566736	0.710387	0.0386407	0.0029838	0.45967	1.6246e-12	-0.0491239	0.031489	0.0435827	0.036289	0.477785	1.6245e-12	0.0217715	0.26338	-0.0794072	0.038313	-0.0117918	0.3195	0.0138162	0.37996	-0.0804369	0.05691	0.0528009	0.16681
AS~TATA-box--BO~ELI-box3?0.5	TF-218677	TF-566736	TF-576309	TF-835874	0.710359	0.0620081	1.5229e-06	0.51777	1.6243e-12	0.186046	7.0626e-08	-0.00443291	0.39588	0.252102	1.624e-12	-0.00294711	0.47413	-0.0571459	0.0039039	0.00773392	0.41247	0.0340702	0.17832	-0.0136326	0.39438	-0.0303158	0.043504
AS~TATA-box--BO~ELI-box3?0.5	TF-218677	TF-643200	TF-835874		0.710032	0.0736778	3.6897e-07	0.547445	1.6245e-12	-0.0231171	0.101	0.35154	1.6243e-12			0.051559	0.0072273	0.0324813	0.078577			0.0843639	0.008289
AS~TATA-box--BO~ELI-box3?0.5	TF-218677	TF-594467	TF-710397	TF-835874	0.709841	0.0658933	2.114e-06	0.526164	0	-0.0192271	0.23149	-0.0113227	0.36901	0.359752	5.5511e-17	-0.02588	0.20229	0.067831	0.053781	-0.00703875	0.38607	0.0661712	0.059127	0.00714563	0.39403	0.114171	0.011467
AS~TATA-box--BO~ELI-box3?0.5	TF-218677	TF-725612	TF-834586	TF-835874	0.709734	0.0625791	9.024e-07	0.553232	0	-0.0521528	0.00059317	-0.023292	0.17462	0.307699	0	-0.00109649	0.4796	-0.0856393	0.00040719	0.0296799	0.092124	-0.0175474	0.18755	0.0479895	0.01448	0.0201104	0.22385
AS~TATA-box--BO~ELI-box3?0.5	TF-218677	TF-566736	TF-643200	TF-835874	0.709446	0.0751993	1.3319e-06	0.502599	1.6246e-12	0.203927	6.5603e-07	-0.000168271	0.49643	0.291963	1.6245e-12	0.0893981	0.040699	0.0483175	0.036269	-0.0111104	0.39603	0.0463572	0.13791	-0.00247157	0.48097	0.0603302	0.053406
AS~TATA-box--BO~ELI-box3?0.5	TF-218677	TF-256198	TF-827145	TF-835874	0.709432	0.033053	0.0024457	0.503673	0	-0.0213596	0.13408	0.140515	1.2565e-10	0.33423	0	0.00694042	0.40798	0.0665469	0.00028816	0.00123341	0.47937	0.0596737	0.083584	-0.0203251	0.13433	-0.0818474	0.010523
AS~TATA-box--BO~ELI-box3?0.5	TF-218677	TF-576309	TF-835874		0.709404	0.06111	1.1102e-06	0.572537	1.6245e-12	-0.0161814	0.16222	0.292301	1.6246e-12			-0.0496123	0.00047172	0.00290811	0.42232			-0.0297805	0.041262
AS~TATA-box--BO~ELI-box3?0.5	TF-218677	TF-652803	TF-725612	TF-835874	0.709346	0.0575013	9.2154e-06	0.525604	0	-0.0725818	4.2468e-05	-0.0561546	7.7031e-05	0.287163	0	-0.0224358	0.12533	0.00443546	0.42277	0.00314883	0.43925	-0.0399625	0.057527	-0.0455569	0.045086	0.0160313	0.087956
AS~TATA-box--BO~ELI-box3?0.5	TF-218677	TF-644373	TF-725612	TF-835874	0.709306	0.0548731	2.1767e-05	0.53533	0	-0.00989805	0.36478	-0.0673431	2.9767e-06	0.299899	2.7756e-16	-0.0228002	0.23473	0.0116012	0.26153	0.0128847	0.25309	-0.0104227	0.35812	-0.0178954	0.34332	0.0163851	0.085767
AS~TATA-box--BO~ELI-box3?0.5	TF-209269	TF-218677	TF-594467	TF-835874	0.709184	0.0779124	8.8426e-09	-0.00772228	0.39109	0.526538	0	-0.0178737	0.21497	0.357781	5.5511e-17	0.0652716	0.036761	-0.0581764	0.11986	0.0700519	0.050509	-0.0120107	0.3077	0.0335189	0.10669	-0.007794	0.38508
AS~TATA-box--BO~ELI-box3?0.5	TF-218677	TF-256198	TF-286321	TF-725612	0.709156	0.0607258	3.4567e-05	0.624266	1.6243e-12	0.0425216	0.039013	0.132151	1.6581e-08	-0.147435	1.6248e-12	0.0274408	0.20726	0.200023	1.6246e-12	0.0298995	0.06231	-0.138076	0.001528	0.0036297	0.44275	0.101884	2.509e-05
AS~TATA-box--BO~ELI-box3?0.5	TF-218677	TF-576309	TF-644373	TF-835874	0.709118	0.0619486	1.3717e-06	0.569721	0	-0.0249107	0.084301	-0.0146448	0.3113	0.300166	0	-0.0565226	0.0011759	-0.021813	0.34099	0.0070101	0.34362	-0.0254704	0.27375	-0.0369626	0.027436	0.0658561	0.095787
AS~TATA-box--BO~ELI-box3?0.5	TF-218677	TF-256198	TF-710397	TF-835874	0.709018	0.061237	2.0714e-06	0.56155	1.6244e-12	-0.0418806	0.029999	-0.0191166	0.24193	0.376716	1.6244e-12	0.00101467	0.48508	0.00616932	0.4251	0.0398509	0.04341	-0.034828	0.21869	-0.0350779	0.045881	0.105956	0.0082456
AS~TATA-box--BO~ELI-box3?0.5	TF-218677	TF-566736	TF-725612	TF-819435	0.708764	0.0516261	2.3551e-05	0.456042	0	0.407197	0	-0.155643	2.7756e-16	-0.0945594	0.0022476	0.0444106	0.0035566	-0.000221708	0.49476	0.105431	0.0039312	0.0540487	0.013038	0.0755559	0.12314	0.0219772	0.25377
AS~TATA-box--BO~ELI-box3?0.5	TF-218677	TF-643200	TF-715838	TF-835874	0.708764	0.0748089	2.9234e-07	0.519965	1.6244e-12	-0.00669901	0.35757	0.165377	7.3876e-08	0.317039	1.6247e-12	0.0641795	0.003759	0.0409354	0.2205	0.0650196	0.036142	0.025563	0.2087	0.0842922	0.0082993	-0.0649943	0.056456
AS~TATA-box--BO~ELI-box3?0.5	TF-218677	TF-281810	TF-552123	TF-566736	0.708751	0.0357624	0.0024715	0.475956	1.6244e-12	0.0560808	0.0036752	0.0605547	0.02336	0.399418	1.6245e-12	-0.10082	0.0050139	-0.138641	6.4182e-05	0.0927057	2.0719e-05	0.0924593	0.040365	0.070082	0.074863	0.0319027	0.24882
AS~TATA-box--BO~ELI-box3?0.5	TF-218677	TF-576309	TF-819435	TF-835874	0.708708	0.0627857	1.7694e-06	0.575456	1.6244e-12	-0.00917763	0.30215	-0.0997262	0.004428	0.278465	1.6246e-12	-0.0466778	0.0012753	0.0516705	0.21284	0.00942293	0.32359	-0.0173974	0.3614	-0.0325484	0.03796	-0.0141058	0.40759
AS~TATA-box--BO~ELI-box3?0.5	TF-218677	TF-639804	TF-643200	TF-835874	0.708708	0.0685131	4.2076e-06	0.531387	1.6245e-12	0.17308	5.8033e-05	-0.0294533	0.055586	0.26071	1.6251e-12	0.130238	0.010585	0.0424781	0.042081	-0.0504466	0.11901	0.0941203	0.023969	0.0055854	0.43887	0.025196	0.2841
AS~TATA-box--BO~ELI-box3?0.5	TF-218677	TF-286321	TF-715838	TF-725612	0.708697	0.0642037	1.0486e-05	0.587653	0	0.10566	4.5479e-06	0.182026	1.2386e-11	-0.159926	0	0.176711	8.6835e-12	-0.0542831	0.029345	0.0507739	0.0013032	0.0458062	0.16668	0.0961673	3.2765e-05	0.0295368	0.13336
AS~TATA-box--BO~ELI-box3?0.5	TF-218677	TF-281810	TF-566736	TF-571462	0.708633	0.0505984	7.975e-05	0.504286	1.6245e-12	0.076298	0.00018058	0.442134	1.6244e-12	0.0710278	0.015457	-0.0761736	0.031548	0.00708364	0.3521	-0.0158221	0.35869	0.105036	0.014142	0.0332217	0.26292	0.0142952	0.40545
AS~TATA-box--BO~ELI-box3?0.5	TF-218677	TF-566736	TF-643213	TF-725612	0.708574	0.0521285	2.8434e-05	0.468526	1.6246e-12	0.38204	1.6244e-12	0.0247599	0.069849	-0.143807	1.6249e-12	0.0419649	0.0068669	-0.0538797	0.0044283	-0.0220084	0.078912	-0.0147008	0.32052	0.0368323	0.073121	0.0227914	0.07047
AS~TATA-box--BO~ELI-box3?0.5	TF-218677	TF-594467	TF-639804	TF-835874	0.708562	0.0902039	1.7718e-11	0.518649	1.6245e-12	-0.00313415	0.4406	0.119957	0.00029974	0.276473	1.624e-12	-0.00201059	0.46401	-0.0523965	0.062247	0.0638527	0.019637	-0.0491065	0.12791	0.0595675	0.043906	-0.0261836	0.13588
AS~TATA-box--BO~ELI-box3?0.5	TF-218677	TF-232345	TF-566736	TF-725612	0.708528	0.0421725	0.00059527	0.466657	1.6245e-12	0.0379614	0.065828	0.425548	1.6246e-12	-0.161635	1.6249e-12	-0.0447625	0.039775	-0.0330767	0.12511	0.00417301	0.39762	-0.06916	0.089331	0.0192624	0.21282	0.046302	0.028761
AS~TATA-box--BO~ELI-box3?0.5	TF-218677	TF-256198	TF-715838	TF-835874	0.708484	0.0604293	8.2448e-08	0.530893	0	-0.0356094	0.030677	0.12102	4.7314e-08	0.325924	5.5511e-17	0.00583997	0.41838	-0.0112325	0.33157	0.00301425	0.44151	0.0123217	0.36989	-0.0305887	0.07175	0.016003	0.32666
AS~TATA-box--BO~ELI-box3?0.5	TF-218677	TF-286321	TF-571462	TF-725612	0.708347	0.0711301	1.0798e-06	0.637708	0	0.149111	1.375e-10	0.126825	0.00028592	-0.146771	1.6653e-16	0.154691	1.9324e-10	0.017724	0.27483	0.0804778	4.0749e-07	-0.109335	0.013586	0.105647	1.0242e-06	0.118157	1.3689e-05
AS~TATA-box--BO~ELI-box3?0.5	TF-218677	TF-281810	TF-566736	TF-827145	0.70822	0.0462435	0.00018127	0.481415	0	0.0609247	0.0019728	0.441334	1.6653e-16	0.0238749	0.1682	-0.0503589	0.13027	0.0154332	0.27222	-0.0180843	0.21464	0.08543	0.033997	-0.0304122	0.2074	0.0111102	0.37445
AS~TATA-box--BO~ELI-box3?0.5	TF-218677	TF-420425	TF-566736	TF-725612	0.708061	0.0513158	2.9576e-05	0.470356	0	0.00482685	0.42169	0.400426	0	-0.151832	0	0.00446731	0.44553	0.0533927	0.029275	0.00498501	0.37921	0.00613036	0.44844	0.0602972	0.0087227	0.0855319	0.00018861
AS~TATA-box--BO~ELI-box3?0.5	TF-218677	TF-571462	TF-594467	TF-835874	0.707879	0.0767591	7.3702e-09	0.540607	1.6245e-12	0.000705354	0.49105	-0.00226822	0.45749	0.332785	1.6245e-12	-0.0725024	0.015365	0.044836	0.040271	0.038249	0.05292	-0.035622	0.22428	-0.105602	0.012424	0.0230523	0.19123
AS~TATA-box--BO~ELI-box3?0.5	TF-218677	TF-256198	TF-287849	TF-835874	0.707794	0.0633594	1.4448e-05	0.58164	1.6244e-12	-0.00736431	0.38443	0.0184524	0.23315	0.34641	1.6244e-12	0.110285	0.013801	0.0114484	0.28403	0.0519895	0.083814	0.0438652	0.16233	-0.0737035	0.0023907	0.0360552	0.1205
AS~TATA-box--BO~ELI-box3?0.5	TF-218677	TF-286321	TF-725612	TF-834586	0.707755	0.0588087	0.00013151	0.620076	1.6245e-12	0.130798	1.8663e-08	-0.113485	3.1468e-12	0.102892	9.4308e-05	0.175907	1.6319e-12	0.0290259	0.071567	-0.035989	0.12152	0.0858051	0.0008797	-0.0399808	0.16227	-0.00170259	0.44627
AS~TATA-box--BO~ELI-box3?0.5	TF-218677	TF-566736	TF-725612		0.70772	0.0495417	3.5805e-05	0.474729	1.6244e-12	0.391031	1.6245e-12	-0.151563	1.6241e-12			0.0416667	0.0058056	-0.00684465	0.31954			0.0552091	0.0055659
AS~TATA-box--BO~ELI-box3?0.5	TF-218677	TF-566736	TF-725612	TF-827145	0.707688	0.0487398	6.7303e-05	0.445945	1.1102e-16	0.390636	2.7756e-16	-0.154539	0	0.0591352	0.002763	0.0503308	0.040268	0.0200695	0.13433	0.023596	0.12521	0.056428	0.009934	-0.0612554	0.070088	-0.0571645	0.0029965
AS~TATA-box--BO~ELI-box3?0.5	TF-218677	TF-281810	TF-566736	TF-643213	0.707619	0.0382126	0.002247	0.499126	1.6245e-12	0.0560721	0.0048324	0.417982	1.6247e-12	0.0226078	0.081714	-0.0525339	0.10617	0.0184418	0.10696	-0.0384292	0.024793	0.0781074	0.059283	0.0116964	0.30359	-0.00797962	0.3684
AS~TATA-box--BO~ELI-box3?0.5	TF-218677	TF-281810	TF-566736	TF-819435	0.707388	0.0449819	0.00049134	0.484367	1.6246e-12	0.0724711	0.00049365	0.446461	1.6244e-12	-0.0535528	0.076257	-0.0596061	0.073032	0.0069137	0.32194	0.0601019	0.13387	0.0673615	0.087451	0.104605	0.04001	0.00166253	0.48874
AS~TATA-box--BO~ELI-box3?0.5	TF-218677	TF-256198	TF-835874		0.707388	0.0520363	1.7307e-06	0.564657	1.6245e-12	-0.0205897	0.13821	0.329874	1.6245e-12			0.0167364	0.24444	0.017304	0.13567			-0.0342185	0.027978
AS~TATA-box--BO~ELI-box3?0.5	TF-218677	TF-571462	TF-576309	TF-835874	0.707246	0.062645	1.0937e-06	0.579629	0	0.0526012	0.043184	-0.0186297	0.14315	0.291313	0	-0.0471745	0.12485	-0.052586	0.0061892	0.0108753	0.27677	-0.0364257	0.16938	0.0390466	0.21757	-0.0330591	0.051106
AS~TATA-box--BO~ELI-box3?0.5	TF-218677	TF-256198	TF-819435	TF-835874	0.707138	0.0517101	4.7974e-06	0.556289	0	-0.0144429	0.22858	-0.0537441	0.053607	0.329174	0	0.0179475	0.24489	0.0788095	0.027508	0.0343149	0.025771	0.0179529	0.38559	-0.0209192	0.1519	0.0542712	0.1308
AS~TATA-box--BO~ELI-box3?0.5	TF-218677	TF-643213	TF-725612	TF-835874	0.707051	0.0509761	4.1454e-05	0.535195	1.6245e-12	0.0172712	0.15286	-0.0652457	4.2198e-06	0.279023	1.6244e-12	-0.0416851	0.012711	0.00980586	0.28864	0.0361122	0.026873	-0.0356728	0.023153	-0.0342904	0.035925	0.0174948	0.10267
AS~TATA-box--BO~ELI-box3?0.5	TF-218677	TF-566736	TF-576309	TF-725612	0.706947	0.0733877	1.4399e-06	0.567184	1.6243e-12	0.344855	1.6245e-12	0.0368796	0.025801	-0.100952	7.0436e-10	0.0344079	0.1742	-0.0878991	0.00012407	-0.014716	0.28102	0.0523752	0.099744	0.124612	0.0015203	0.0354393	0.0018751
AS~TATA-box--BO~ELI-box3?0.5	TF-218677	TF-256198	TF-834586	TF-835874	0.70693	0.0550807	1.2308e-06	0.563089	0	-0.0203395	0.14675	0.00688551	0.37627	0.325129	2.2204e-16	0.0110096	0.33812	-0.0519568	0.010975	0.0281296	0.055785	0.0747637	0.023264	-0.0586914	0.019433	-0.013902	0.23774
AS~TATA-box--BO~ELI-box3?0.5	TF-218677	TF-725612	TF-827145	TF-835874	0.706866	0.0519604	3.8885e-05	0.523553	1.6653e-16	-0.0796019	2.3155e-08	0.0553988	0.0042895	0.280848	0	0.0450496	0.015945	0.0639717	0.00012152	0.0503777	0.036263	-0.080912	8.6056e-05	0.0208245	0.037311	-0.137197	0.00014475
AS~TATA-box--BO~ELI-box3?0.5	TF-218677	TF-286321	TF-552123	TF-725612	0.706797	0.0635581	9.1044e-06	0.630565	1.6245e-12	0.112729	6.8508e-07	0.112863	0.00091803	-0.146761	1.6248e-12	0.198115	1.6242e-12	-0.0294003	0.17331	0.06027	0.00016527	-0.0725577	0.06638	0.062964	0.0053613	0.0474477	0.023562
AS~TATA-box--BO~ELI-box3?0.5	TF-218677	TF-552123	TF-576309	TF-835874	0.706735	0.0578281	4.5676e-06	0.569986	1.6245e-12	0.0945568	0.0020099	-0.0149146	0.18285	0.258305	1.6239e-12	0.0995836	0.014224	-0.0460362	0.0014691	-0.00392514	0.43093	-0.0320993	0.25711	-0.0591616	0.076577	0.00756874	0.36472
AS~TATA-box--BO~ELI-box3?0.5	TF-218677	TF-594467	TF-644373	TF-835874	0.706556	0.0772107	4.9844e-09	0.533527	0	-0.0104244	0.30716	-0.011724	0.34399	0.344969	0	0.0274437	0.1264	-0.0501834	0.089642	0.0297778	0.086898	0.0187242	0.33458	0.0367197	0.066669	-1.15697e-05	0.49988
AS~TATA-box--BO~ELI-box3?0.5	TF-218677	TF-232345	TF-594467	TF-835874	0.706525	0.061018	6.0437e-06	0.485355	1.6653e-16	-0.0692729	0.0047771	0.00942274	0.33093	0.349012	0	-0.0978124	0.00019392	0.0900683	0.00050011	0.0227842	0.18883	0.0558115	0.075343	-0.0254855	0.27099	0.0409901	0.056339
AS~TATA-box--BO~ELI-box3?0.5	TF-218677	TF-256198	TF-566736	TF-725612	0.706517	0.053202	3.5075e-05	0.496946	1.1102e-16	0.0196299	0.1813	0.389557	0	-0.142873	2.7756e-16	0.0473935	0.10277	0.0482462	0.008188	0.0127596	0.26231	-0.177287	0.00044635	-0.0242685	0.13854	0.0118104	0.3352
AS~TATA-box--BO~ELI-box3?0.5	TF-218677	TF-232345	TF-725612	TF-835874	0.706322	0.0399079	0.0018238	0.515432	1.6245e-12	-0.0386111	0.062498	-0.083977	1.8238e-08	0.275295	1.624e-12	-0.0680636	0.0009004	0.0072206	0.35814	-0.0288989	0.10603	0.00632607	0.41108	-0.00729645	0.43038	0.0193888	0.051698
AS~TATA-box--BO~ELI-box3?0.5	TF-218677	TF-725612	TF-835874		0.706293	0.0615313	6.4437e-07	0.540605	1.6244e-12	-0.0674385	1.0923e-06	0.291524	1.6244e-12			0.0129203	0.22048	0.01653	0.17142			0.0203594	0.040048
AS~TATA-box--BO~ELI-box3?0.5	TF-218677	TF-256198	TF-643213	TF-835874	0.706254	0.048532	1.1763e-05	0.55002	1.6245e-12	-0.00611347	0.38313	-0.0168896	0.15982	0.333586	1.6248e-12	0.0468454	0.033556	-0.0698525	0.00020401	0.0282923	0.039916	0.0465172	0.015354	-0.035729	0.082528	-0.0368609	0.05239
AS~TATA-box--BO~ELI-box3?0.5	TF-218677	TF-286321	TF-576309	TF-643213	0.706232	0.0821737	1.1864e-07	0.662999	0	0.202183	3.1399e-12	0.0990097	6.4083e-06	0.0201036	0.18573	0.0404037	0.058751	-0.054336	0.0039691	-0.0795941	0.0011095	-0.0613527	0.010457	0.0860137	0.0073969	-0.00320474	0.42642
AS~TATA-box--BO~ELI-box3?0.5	TF-218677	TF-256198	TF-286321	TF-576309	0.705898	0.0823284	1.9356e-07	0.668984	0	0.030025	0.10779	0.177611	1.6903e-10	0.096563	9.1453e-07	0.0320907	0.1985	0.0626637	0.020841	-0.0504258	0.01162	-0.0244761	0.32567	-0.0481549	0.034784	-0.0491221	0.0303
AS~TATA-box--BO~ELI-box3?0.5	TF-218677	TF-643200	TF-819435	TF-835874	0.705846	0.0774418	2.7826e-07	0.547967	0	-0.023366	0.11051	0.00155841	0.48651	0.347121	0	0.0390731	0.046784	0.0583302	0.21019	0.0243649	0.20209	-0.057214	0.12569	0.0785525	0.016926	-0.051974	0.21785
AS~TATA-box--BO~ELI-box3?0.5	TF-218677	TF-286321	TF-725612	TF-836808	0.705732	0.0760986	9.2917e-07	0.592161	1.6244e-12	0.11106	3.1109e-06	-0.108605	3.5479e-12	0.0700533	0.00055534	0.235985	1.9291e-12	0.0294995	0.070964	-0.0420087	0.0078817	0.0826953	0.00048113	-0.0331056	0.13615	-0.00630663	0.2582
AS~TATA-box--BO~ELI-box3?0.5	TF-218677	TF-566736	TF-571462	TF-725612	0.705706	0.0546976	7.1415e-06	0.496264	0	0.3841	5.5511e-17	0.110687	0.00014691	-0.149938	0	0.042864	0.025493	0.00845407	0.4024	0.00493279	0.37526	-0.00534691	0.46259	0.0574378	0.0063696	0.0676232	0.008459
AS~TATA-box--BO~ELI-box3?0.5	TF-218677	TF-576309	TF-639804	TF-835874	0.705656	0.0637713	4.1896e-07	0.54715	1.6246e-12	-0.0242575	0.082149	0.0871038	0.0099995	0.250771	1.6242e-12	-0.0496931	0.001973	-0.0687424	0.011505	0.0118636	0.36038	-0.042786	0.094956	-0.0197506	0.25302	0.0468363	0.14264
AS~TATA-box--BO~ELI-box3?0.5	TF-218677	TF-576309	TF-643213	TF-835874	0.705396	0.0666202	2.6793e-07	0.569279	1.6246e-12	-0.0138283	0.22551	-0.0218043	0.11998	0.297231	1.6245e-12	-0.0359341	0.013279	-0.0767893	0.00075477	0.017648	0.19493	-0.0243843	0.097139	-0.0267233	0.13024	0.0305523	0.11433
AS~TATA-box--BO~ELI-box3?0.5	TF-218677	TF-281810	TF-566736	TF-834586	0.705277	0.0337138	0.006174	0.541333	1.6244e-12	0.0329584	0.061276	0.368584	1.6241e-12	0.0717784	0.0016585	-0.109841	0.0062493	0.0486323	0.015841	-0.092775	0.011967	0.0760155	0.067675	0.074657	0.046861	-0.0087441	0.43242
AS~TATA-box--BO~ELI-box3?0.5	TF-218677	TF-256198	TF-644373	TF-835874	0.704875	0.0484685	1.9203e-05	0.55748	5.5511e-17	-0.0153546	0.21604	-0.038172	0.074031	0.329437	5.5511e-17	0.0163512	0.25931	-0.0183958	0.30149	0.0225775	0.13058	-0.0176735	0.35831	-0.0377579	0.028145	0.0383716	0.16345
AS~TATA-box--BO~ELI-box3?0.5	TF-218677	TF-286321	TF-725612	TF-827145	0.704594	0.0634624	1.4558e-05	0.579002	5.5511e-17	0.145838	1.737e-10	-0.159243	2.2204e-16	0.100824	3.0265e-05	0.180162	3.1982e-10	0.0905006	1.2374e-07	0.0041134	0.42424	0.117607	5.3069e-08	-0.0664192	0.04855	-0.0570902	0.0063737
AS~TATA-box--BO~ELI-box3?0.5	TF-218677	TF-256198	TF-552123	TF-835874	0.704353	0.0584592	1.649e-07	0.562272	1.6244e-12	-0.0246584	0.10592	0.00845013	0.3875	0.314632	1.6243e-12	0.0554706	0.019823	0.071631	0.024616	0.0174316	0.21294	0.00997505	0.37093	-0.0372429	0.0463	-0.096456	0.00032642
AS~TATA-box--BO~ELI-box3?0.5	TF-218677	TF-552123	TF-566736	TF-725612	0.704151	0.0455052	0.00014204	0.478341	1.6246e-12	0.0851974	0.00093504	0.347164	1.6244e-12	-0.144579	1.6249e-12	-0.0629108	0.021938	0.0794768	6.1412e-05	-0.0112037	0.23374	0.0504887	0.1712	0.0459254	0.0087347	0.0418788	0.031645
AS~TATA-box--BO~ELI-box3?0.5	TF-218677	TF-576309	TF-827145	TF-835874	0.704044	0.054902	2.0055e-05	0.530613	0	-0.0137311	0.21094	0.103757	3.0108e-05	0.29118	0	-0.048589	0.010371	0.0225372	0.22315	-0.00899709	0.37209	0.0281547	0.15111	-0.0223108	0.098661	-0.0154078	0.36861
AS~TATA-box--BO~ELI-box3?0.5	TF-218677	TF-286321	TF-420425	TF-725612	0.703927	0.0781632	1.5654e-07	0.622838	1.6244e-12	0.147468	3.4976e-10	-0.012909	0.32164	-0.154823	1.6243e-12	0.150647	1.1826e-08	0.0990225	0.00034384	0.0698114	2.0211e-05	-0.177722	0.00012107	0.109686	6.1638e-07	0.0109475	0.32747
AS~TATA-box--BO~ELI-box3?0.5	TF-218677	TF-725612	TF-819435	TF-835874	0.703766	0.0656743	1.3591e-07	0.538574	0	-0.0639523	6.6014e-06	0.0507285	0.063926	0.2954	0	0.0312849	0.040286	0.0703337	0.035375	0.0415676	0.014012	0.0622609	0.033441	0.0158489	0.097051	0.13462	0.0021317
AS~TATA-box--BO~ELI-box3?0.5	TF-218677	TF-286321	TF-725612		0.70369	0.0673892	2.7457e-06	0.627979	1.6244e-12	0.140426	5.5204e-10	-0.157107	1.6244e-12			0.166227	1.6599e-12	0.0607701	1.782e-05			0.121232	1.7382e-08
AS~TATA-box--BO~ELI-box3?0.5	TF-218677	TF-576309	TF-663774	TF-835874	0.703606	0.0739526	4.875e-08	0.560393	1.6245e-12	0.00586654	0.39629	-0.0710307	0.00011471	0.300771	1.6246e-12	-0.0865981	0.00041027	0.0187584	0.20914	0.0160501	0.18817	-0.0312751	0.04042	-0.0311844	0.11006	0.00287372	0.45347
AS~TATA-box--BO~ELI-box3?0.5	TF-218677	TF-256198	TF-571462	TF-835874	0.703595	0.0489881	1.3858e-05	0.569625	0	-0.0211483	0.14369	0.019968	0.24263	0.332234	2.2204e-16	0.0303266	0.12049	-0.0275428	0.15122	0.00577922	0.40264	0.0406808	0.13411	-0.0364893	0.055502	0.00491825	0.45612
AS~TATA-box--BO~ELI-box3?0.5	TF-218677	TF-571462	TF-725612	TF-835874	0.703516	0.0616417	1.2081e-06	0.543184	0	0.0243119	0.21789	-0.067858	1.1301e-06	0.283121	1.1102e-16	-0.0056512	0.42517	0.0254602	0.088462	0.0130614	0.24282	0.0401885	0.10292	-0.0253743	0.28351	0.0174197	0.071056
AS~TATA-box--BO~ELI-box3?0.5	TF-218677	TF-286321	TF-639804		0.703418	0.0746193	1.1965e-08	0.539777	0	0.133035	4.5845e-10	0.2881	0			0.155906	2.7825e-11	0.00916863	0.3141			-0.132288	5.1907e-05
AS~TATA-box--BO~ELI-box3?0.5	TF-218677	TF-566736	TF-835874		0.703315	0.0411595	7.5909e-05	0.445309	1.6246e-12	0.285035	1.624e-12	0.245858	1.6244e-12			0.0621352	0.0016829	-0.0370472	0.0537			0.00379469	0.45444
AS~TATA-box--BO~ELI-box3?0.5	TF-218677	TF-571462	TF-643200	TF-835874	0.703261	0.0691968	4.5784e-06	0.541588	1.1102e-16	-0.0224793	0.29026	-0.0111099	0.27992	0.349798	1.6653e-16	-0.107006	0.0067135	0.0646439	0.0053691	0.0398079	0.043897	-0.0723165	0.066992	-0.0042568	0.46405	0.0953958	0.0041218
AS~TATA-box--BO~ELI-box3?0.5	TF-218677	TF-643200	TF-643213	TF-835874	0.703196	0.0762192	3.0138e-07	0.547505	1.6245e-12	-0.0111855	0.27659	-0.00540615	0.38861	0.350074	1.6246e-12	0.0700054	0.00079438	-0.0876929	0.00016078	0.062846	0.013486	-0.0342212	0.028175	0.0773787	0.015297	0.0106257	0.28549
AS~TATA-box--BO~ELI-box3?0.5	TF-218677	TF-281810	TF-835874		0.703115	0.0446555	0.00019633	0.563572	0	0.0699503	0.00044353	0.319003	5.5511e-17			-0.0150485	0.31183	0.0163782	0.097181			0.0984365	0.0088597
AS~TATA-box--BO~ELI-box3?0.5	TF-218677	TF-286321	TF-574356	TF-835874	0.703089	0.0690068	4.4787e-06	0.534486	0	0.147902	8.0748e-09	0.0838508	0.00044136	0.289295	0	0.15495	9.0101e-10	0.0244402	0.20574	-0.0983861	3.3019e-05	0.0424631	0.13764	-0.00939378	0.4017	0.0185146	0.27353
AS~TATA-box--BO~ELI-box3?0.5	TF-218677	TF-552123	TF-643200	TF-835874	0.702829	0.0739666	3.5838e-07	0.543068	1.6243e-12	0.0300498	0.20986	-0.018864	0.15266	0.3362	1.6246e-12	0.045232	0.16896	0.0576226	0.0041447	0.0443893	0.070598	0.0454238	0.20319	-0.035424	0.16213	0.0706113	0.031756
AS~TATA-box--BO~ELI-box3?0.5	TF-218677	TF-287849	TF-725612	TF-835874	0.702826	0.0765335	5.5341e-07	0.566683	1.6244e-12	-0.0101191	0.34565	-0.0475455	0.0023001	0.313884	1.6242e-12	-0.00575846	0.39221	0.0711476	0.012489	0.074719	0.016982	0.0447265	0.024458	0.0983081	0.013933	0.0216587	0.090908
AS~TATA-box--BO~ELI-box3?0.5	TF-218677	TF-566736	TF-725612	TF-834586	0.702725	0.0585418	9.5454e-06	0.49055	0	0.358717	0	-0.108369	2.1994e-13	0.0791171	0.00039502	0.0446325	0.011946	-0.0409761	0.028322	-0.0707223	0.011446	0.0796326	0.0057034	0.0120471	0.39476	0.0212588	0.041233
AS~TATA-box--BO~ELI-box3?0.5	TF-218677	TF-552123	TF-725612	TF-835874	0.702515	0.0630671	4.1455e-07	0.538882	1.6245e-12	0.0171871	0.27402	-0.0665989	1.8555e-06	0.270657	1.6251e-12	0.0150886	0.3189	0.028843	0.05048	0.0550995	0.014998	-0.057643	0.012572	-0.0866537	0.0023439	0.0257203	0.040983
AS~TATA-box--BO~ELI-box3?0.5	TF-209269	TF-218677	TF-286321	TF-725612	0.702422	0.073885	2.6106e-06	-0.0209862	0.24061	0.626428	1.6244e-12	0.156312	3.8939e-09	-0.169816	1.6245e-12	0.0857333	0.0051768	-0.10616	0.0043578	-0.027229	0.19854	0.156713	3.1399e-09	0.0479119	0.0045568	0.115162	3.7696e-05
AS~TATA-box--BO~ELI-box3?0.5	TF-218677	TF-286321	TF-643213	TF-725612	0.702351	0.0626409	3.1582e-05	0.615303	1.6244e-12	0.132085	1.4863e-08	0.0387322	0.0299	-0.145868	1.6249e-12	0.177188	1.6259e-12	-0.0624722	0.0063282	0.0398028	0.0052221	-0.0142538	0.33666	0.0917861	7.4465e-05	0.00355361	0.41607
AS~TATA-box--BO~ELI-box3?0.5	TF-218677	TF-256198	TF-640573	TF-835874	0.702334	0.0587482	2.2028e-05	0.573564	1.6245e-12	0.0327618	0.10139	-0.0445223	0.042685	0.290796	1.6247e-12	-0.0499305	0.11963	0.0781172	0.0084944	0.0309549	0.17812	0.0113686	0.39131	-0.0101137	0.35152	-0.0329668	0.22768
AS~TATA-box--BO~ELI-box3?0.5	TF-218677	TF-715838	TF-725612	TF-835874	0.701588	0.0601742	2.1917e-06	0.512532	1.6245e-12	0.149576	1.3254e-10	-0.0664947	2.518e-06	0.27185	1.6245e-12	0.029869	0.13897	0.00186732	0.4598	-0.00607753	0.40634	0.0997487	0.00010316	0.0396444	0.1214	0.0321948	0.0063933
AS~TATA-box--BO~ELI-box3?0.5	TF-218677	TF-286321	TF-644373	TF-725612	0.701579	0.0701895	2.9699e-06	0.631305	0	0.144928	3.6762e-09	-0.0107216	0.37689	-0.159315	0	0.169638	5.4849e-12	0.0220869	0.26826	0.0574877	0.0001018	8.39762e-05	0.49935	0.127596	1.0424e-08	-0.0221225	0.19891
AS~TATA-box--BO~ELI-box3?0.5	TF-218677	TF-566736	TF-652803	TF-725612	0.701287	0.0587887	4.8897e-06	0.477979	5.5511e-17	0.364217	0	-0.0342472	0.031793	-0.151763	2.2204e-16	-0.034056	0.099711	0.0434114	0.02632	-0.00109753	0.47719	-0.154233	1.3294e-05	0.0246056	0.15973	0.00429738	0.43058
AS~TATA-box--BO~ELI-box3?0.5	TF-218677	TF-256198	TF-639804	TF-835874	0.701204	0.0593933	2.3578e-07	0.548395	1.6245e-12	-0.0151598	0.21324	0.118046	6.1137e-05	0.262245	1.6238e-12	0.0096778	0.36012	0.010281	0.34294	0.0220481	0.19811	0.00298057	0.47201	-0.0295425	0.15989	-0.0195114	0.18985
AS~TATA-box--BO~ELI-box3?0.5	TF-218677	TF-256198	TF-268609	TF-835874	0.700833	0.0216214	0.059217	0.410418	1.6245e-12	0.0785391	0.00083239	-0.14105	1.6241e-12	0.308279	1.6248e-12	0.090057	0.035052	-0.035292	0.0051449	0.0619734	0.071124	-0.000936055	0.4851	-0.0996754	0.00041116	0.0851474	0.0013892
AS~TATA-box--BO~ELI-box3?0.5	TF-218677	TF-281810	TF-566736	TF-652803	0.700741	0.0554635	1.0733e-05	0.500856	1.6246e-12	0.0476625	0.016135	0.392306	1.6245e-12	-0.0473657	0.0062527	-0.0740026	0.051087	-0.0387717	0.045684	0.00922441	0.34733	0.149816	0.0012903	0.00784419	0.38975	-0.0823169	0.006062
AS~TATA-box--BO~ELI-box3?0.5	TF-218677	TF-552123	TF-594467	TF-835874	0.700522	0.0825554	1.9809e-10	0.538407	1.6246e-12	0.0295417	0.18571	-0.00340551	0.43714	0.330588	1.6245e-12	0.0425425	0.16861	0.019974	0.17628	0.0173547	0.27282	0.0123554	0.395	-0.0370593	0.086147	0.00675627	0.42524
AS~TATA-box--BO~ELI-box3?0.5	TF-218677	TF-286321	TF-652803	TF-725612	0.700162	0.0592023	6.8318e-05	0.6188	0	0.154294	8.6406e-09	-0.0122305	0.29003	-0.150594	5.5511e-17	0.10735	0.00018108	0.0231003	0.17581	0.0324743	0.053068	-0.108911	0.0026762	0.0970939	5.7533e-05	-0.00305669	0.45314
AS~TATA-box--BO~ELI-box3?0.5	TF-218677	TF-576309	TF-652803	TF-835874	0.699886	0.0671112	1.336e-07	0.568734	5.5511e-17	0.0215586	0.13341	-0.098817	3.7478e-07	0.281598	5.5511e-17	-0.0798295	0.00085698	-0.0273854	0.16318	0.00772734	0.332	-0.0969181	0.00015218	-0.00907959	0.34086	0.0578389	0.044622
AS~TATA-box--BO~ELI-box3?0.5	TF-218677	TF-566736	TF-639804		0.699553	0.0514297	8.7797e-07	0.402619	1.6243e-12	0.371744	1.6241e-12	0.267342	1.6247e-12			0.0318288	0.075551	0.00615776	0.37528			-0.00234674	0.47235
AS~TATA-box--BO~ELI-box3?0.5	TF-218677	TF-420425	TF-835874		0.699449	0.0574222	2.939e-07	0.497571	1.6246e-12	-0.110117	2.424e-07	0.331777	1.6244e-12			0.0016146	0.46913	-0.0255321	0.02005			-0.0959784	0.00070532
AS~TATA-box--BO~ELI-box3?0.5	TF-209269	TF-218677	TF-725612	TF-835874	0.69942	0.0635986	4.736e-06	0.01995	0.21496	0.547408	0	-0.0872674	5.7244e-08	0.310734	3.8858e-16	0.0249778	0.19724	-0.0186563	0.29523	0.0945383	0.020432	0.00324071	0.44104	0.0510473	0.026937	0.00128543	0.46483
AS~TATA-box--BO~ELI-box3?0.5	TF-218677	TF-639804	TF-725612	TF-835874	0.69923	0.0631946	3.7756e-07	0.5309	1.6244e-12	0.0900988	0.0050463	-0.0565097	7.4617e-05	0.251415	1.6243e-12	0.0175715	0.24939	0.00372417	0.42155	-0.0130167	0.34602	0.00813945	0.35914	0.0269249	0.23496	0.0266339	0.13882
AS~TATA-box--BO~ELI-box3?0.5	TF-218677	TF-232345	TF-286321	TF-725612	0.698126	0.0561219	0.00025935	0.626778	0	0.0860859	0.0040965	0.148096	4.1136e-09	-0.155528	0	-0.0280425	0.14515	0.100688	0.0020061	0.0738316	1.8821e-05	-0.0978104	0.013819	0.070039	0.003728	0.11107	1.3145e-05
AS~TATA-box--BO~ELI-box3?0.5	TF-218677	TF-576309	TF-639804		0.698002	0.0719702	1.666e-08	0.59451	1.6244e-12	0.0143147	0.18492	0.287858	1.6247e-12			-0.0739936	1.9151e-06	-0.00098406	0.47491			-0.0413424	0.019588
AS~TATA-box--BO~ELI-box3?0.5	TF-218677	TF-566736	TF-640573	TF-725612	0.69776	0.0531792	0.00044723	0.484252	1.6653e-16	0.472631	2.2204e-16	-0.101763	3.7531e-05	-0.147576	0	0.0408752	0.15393	0.10989	0.00037572	0.0626745	0.013514	-0.306662	2.6653e-07	0.0478726	0.11525	0.00128543	0.48533
AS~TATA-box--BO~ELI-box3?0.5	TF-218677	TF-287849	TF-835874		0.697736	0.0758864	1.0513e-07	0.572133	1.6245e-12	0.0128463	0.29719	0.341744	1.6244e-12			0.0133046	0.23737	0.0159237	0.28152			0.0404743	0.073095
AS~TATA-box--BO~ELI-box3?0.5	TF-209269	TF-218677	TF-566736	TF-725612	0.696607	0.0564805	4.1314e-05	0.0562196	0.014276	0.490665	1.6653e-16	0.417588	0	-0.184906	0	0.0954826	0.0075197	0.0881713	0.089298	-0.0406407	0.092566	0.109307	6.4609e-05	-0.00822626	0.3151	0.0257788	0.18342
AS~TATA-box--BO~ELI-box3?0.5	TF-218677	TF-232345	TF-835874		0.696338	0.0345086	0.0018295	0.49943	1.6245e-12	-0.0353935	0.051598	0.33237	1.6246e-12			-0.0654328	0.00039527	-0.0395477	0.0095819			-0.0155592	0.30946
AS~TATA-box--BO~ELI-box3?0.5	TF-218677	TF-574356	TF-576309	TF-835874	0.69582	0.0753949	1.8994e-07	0.573807	1.6246e-12	0.0793995	0.00024613	-0.0199253	0.15	0.264834	1.6246e-12	0.064107	0.02729	-0.0550304	0.0046141	-0.0330663	0.083121	-0.0442434	0.039786	0.0205975	0.31766	-0.0124216	0.30596
AS~TATA-box--BO~ELI-box3?0.5	TF-218677	TF-576309	TF-725612		0.69522	0.0648263	1.2821e-05	0.697473	1.6245e-12	0.0432177	0.010033	-0.107273	6.9806e-11			-0.108502	3.111e-12	-0.00198705	0.45967			0.0189304	0.046196
AS~TATA-box--BO~ELI-box3?0.5	TF-218677	TF-594467	TF-639804		0.69514	0.0819356	4.0253e-10	0.531657	1.6246e-12	-0.047259	0.0081354	0.368685	1.6248e-12			0.0163804	0.20162	0.0711758	0.0019959			0.0467372	0.059658
AS~TATA-box--BO~ELI-box3?0.5	TF-218677	TF-710397	TF-725612	TF-835874	0.695076	0.0562089	3.2056e-05	0.535534	1.6245e-12	-0.0213167	0.23037	-0.0459752	0.0026452	0.334218	1.6246e-12	0.0218386	0.25727	0.0133241	0.28297	0.0123522	0.29868	0.0939464	0.0063505	0.100075	0.023887	0.0114665	0.20496
AS~TATA-box--BO~ELI-box3?0.5	TF-218677	TF-281810	TF-566736	TF-715838	0.695056	0.0431991	0.00048088	0.479052	1.6244e-12	0.0417941	0.02508	0.380753	1.6245e-12	0.175344	3.0717e-11	-0.0910092	0.020346	0.0611425	0.021273	-0.0533558	0.12243	0.0890086	0.040209	0.0144584	0.33659	-0.0263398	0.2884
AS~TATA-box--BO~ELI-box3?0.5	TF-218677	TF-566736	TF-715838	TF-725612	0.694985	0.0504833	4.768e-05	0.463838	1.6245e-12	0.348306	1.6249e-12	0.123364	1.7236e-07	-0.149757	1.625e-12	0.0645693	0.0085178	-0.03384	0.14395	-0.0137767	0.19336	-0.00541047	0.45676	0.0320304	0.13002	0.0748691	0.0027655
AS~TATA-box--BO~ELI-box3?0.5	TF-218677	TF-286321	TF-834586		0.694071	0.0499497	0.00017753	0.597811	0	0.148213	1.9454e-11	0.194796	0			0.158115	2.0206e-14	-0.041009	0.029804			-0.0558068	0.037112
AS~TATA-box--BO~ELI-box3?0.5	TF-209269	TF-218677	TF-835874		0.693935	0.0591664	1.5495e-06	-0.00294607	0.44902	0.536894	0	0.368208	1.1102e-16			0.0282422	0.15539	0.071406	0.024227			0.0428996	0.014758
AS~TATA-box--BO~ELI-box3?0.5	TF-218677	TF-256198	TF-281810		0.693691	0.0401895	0.0015458	0.74955	1.6245e-12	0.117713	1.4714e-08	0.0283186	0.10571			-0.0356306	0.019016	0.0356036	0.1055			0.0452593	0.12472
AS~TATA-box--BO~ELI-box3?0.5	TF-218677	TF-663774	TF-725612	TF-835874	0.693263	0.0609831	5.9759e-06	0.513551	1.1102e-16	-0.0377217	0.016989	-0.0474548	0.0013312	0.319326	0	0.000737906	0.48471	0.00391762	0.43384	-0.00841752	0.36076	-0.0106231	0.26528	-0.0128982	0.29138	0.0226595	0.10541
AS~TATA-box--BO~ELI-box3?0.5	TF-218677	TF-286321	TF-663774	TF-725612	0.693245	0.0742511	2.1824e-06	0.620397	1.6245e-12	0.152321	1.0186e-09	0.00324457	0.43058	-0.150785	1.6248e-12	0.127564	3.1706e-06	-0.00299354	0.42447	0.0621713	0.00026383	-0.0685944	0.0073381	0.12912	2.1651e-07	0.0146359	0.10534
AS~TATA-box--BO~ELI-box3?0.5	TF-218677	TF-286321	TF-710397	TF-725612	0.693126	0.079308	6.0251e-07	0.624557	1.6245e-12	0.166001	8.5035e-10	0.0180798	0.29328	-0.165036	1.6244e-12	0.149727	1.5997e-07	0.00895843	0.4048	0.0531246	0.0013455	-0.00691618	0.46072	0.148159	8.6427e-09	0.0103239	0.39033
AS~TATA-box--BO~ELI-box3?0.5	TF-218677	TF-576309	TF-834586		0.693013	0.054731	1.8e-05	0.670085	1.6244e-12	0.0106752	0.28624	0.189184	1.6252e-12			-0.106994	2.3522e-12	-0.0217045	0.13923			-0.0224482	0.074732
AS~TATA-box--BO~ELI-box3?0.5	TF-209269	TF-218677	TF-281810	TF-566736	0.692043	0.0440115	0.0022171	-0.0641938	0.011012	0.487804	1.6244e-12	0.0262807	0.16854	0.48819	1.6245e-12	0.229982	8.8859e-05	-0.00157325	0.48724	-0.0277829	0.34221	-0.0380496	0.23269	0.0785297	0.001835	0.0867066	0.090016
AS~TATA-box--BO~ELI-box3?0.5	TF-218677	TF-710397	TF-835874		0.691869	0.050529	2.517e-05	0.529302	0	-0.0479495	0.030039	0.363179	0			-0.00251576	0.46719	0.00540615	0.35734			0.0751359	0.038565
AS~TATA-box--BO~ELI-box3?0.5	TF-218677	TF-639804	TF-725612		0.691632	0.0678484	4.338e-08	0.55194	1.6246e-12	0.274467	1.6238e-12	-0.0974039	1.504e-11			0.0523552	0.0018792	0.012948	0.21126			0.0310424	0.0033997
AS~TATA-box--BO~ELI-box3?0.5	TF-218677	TF-644373	TF-835874		0.691624	0.047633	1.1474e-05	0.5267	0	-0.0125461	0.30416	0.328164	0			-0.00949854	0.36854	-0.001383	0.45295			-0.027839	0.19509
AS~TATA-box--BO~ELI-box3?0.5	TF-218677	TF-652803	TF-835874		0.691462	0.0546963	9.7724e-07	0.511805	1.6244e-12	-0.07885	8.7584e-07	0.315565	1.6242e-12			-0.00939813	0.26256	-0.00991091	0.23529			-0.030644	0.045394
AS~TATA-box--BO~ELI-box3?0.5	TF-218677	TF-281810	TF-725612		0.691374	0.0514321	0.00021409	0.697551	1.6245e-12	0.0900559	0.00019161	-0.18383	1.6243e-12			0.0423227	0.087299	0.00548055	0.37078			0.00507426	0.43891
AS~TATA-box--BO~ELI-box3?0.5	TF-218677	TF-594467	TF-835874	TF-836808	0.691061	0.0860591	2.6927e-10	0.514989	1.6244e-12	-0.0127549	0.27502	0.264984	1.6247e-12	0.102345	8.9046e-09	0.0180861	0.24437	-0.00830373	0.3988	0.00793161	0.32013	-0.00640464	0.4242	0.0136297	0.30783	0.0087213	0.34037
AS~TATA-box--BO~ELI-box3?0.5	TF-218677	TF-256198	TF-639804		0.690877	0.0652974	6.3465e-09	0.561703	1.6246e-12	0.0302251	0.054264	0.338905	1.6248e-12			-0.0293292	0.11049	0.0508375	0.00015608			-0.0380936	0.0565
AS~TATA-box--BO~ELI-box3?0.5	TF-218677	TF-286321	TF-830919	TF-835874	0.690432	0.0613956	2.1278e-05	0.515935	0	0.149246	7.3052e-09	0.0674034	0.006814	0.294624	0	0.121822	2.3227e-05	-0.0309304	0.20554	-0.0491465	0.026035	0.0158081	0.34437	-0.0702976	0.035588	-0.0279533	0.13353
AS~TATA-box--BO~ELI-box3?0.5	TF-218677	TF-552123	TF-576309		0.690418	0.06468	1.4877e-07	0.661669	1.6246e-12	0.226741	1.8135e-12	0.0607856	3.1589e-05			0.0472578	0.029178	-0.0659568	6.553e-06			-0.101653	0.0003896
AS~TATA-box--BO~ELI-box3?0.5	TF-218677	TF-834586	TF-835874		0.690307	0.0493363	3.1064e-06	0.539294	1.6244e-12	-0.00302027	0.44013	0.30843	1.6243e-12			-0.0816176	3.1088e-05	0.0454437	0.0022991			-0.0216416	0.073565
AS~TATA-box--BO~ELI-box3?0.5	TF-218677	TF-566736	TF-576309		0.690086	0.0628745	1.2236e-06	0.590823	1.6244e-12	0.324267	1.625e-12	0.0815378	4.8724e-08			-0.0204577	0.20187	-0.0795877	8.075e-05			-0.00724633	0.4134
AS~TATA-box--BO~ELI-box3?0.5	TF-218677	TF-286321	TF-594467		0.690055	0.0996721	5.5416e-11	0.561781	1.1102e-16	0.246192	0	-0.150038	6.5764e-13			0.129187	1.3382e-07	0.0389735	0.0085826			0.107337	7.6468e-05
AS~TATA-box--BO~ELI-box3?0.5	TF-218677	TF-643213	TF-835874		0.689677	0.0470878	6.6358e-06	0.525277	0	0.0164012	0.12804	0.308239	2.2204e-16			-0.0505974	0.00046942	0.0289296	0.0089579			-0.023664	0.041138
AS~TATA-box--BO~ELI-box3?0.5	TF-218677	TF-566736	TF-725612	TF-836808	0.689493	0.0663506	2.9012e-07	0.454189	1.6246e-12	0.301179	1.6248e-12	-0.0885528	1.3235e-10	0.0942779	1.0248e-07	0.169031	5.0384e-05	-0.0202263	0.17729	-0.0485708	0.01101	0.066913	0.0077623	-0.0337803	0.1291	0.0203484	0.011652
AS~TATA-box--BO~ELI-box3?0.5	TF-218677	TF-819435	TF-835874		0.689332	0.055756	1.858e-07	0.534585	1.6245e-12	0.0836118	0.0025111	0.325075	1.6246e-12			0.0751875	0.01741	0.00827502	0.23917			0.0450736	0.11117
AS~TATA-box--BO~ELI-box3?0.5	TF-218677	TF-574356	TF-725612	TF-835874	0.68908	0.0778224	6.2336e-08	0.559674	5.5511e-17	0.0894012	5.6018e-05	-0.0281761	0.044159	0.287432	0	0.0158626	0.29288	0.0267381	0.16598	-0.0300459	0.18098	0.0165024	0.20067	0.039884	0.1514	0.0178908	0.12554
AS~TATA-box--BO~ELI-box3?0.5	TF-218677	TF-640573	TF-834586		0.688809	0.0481025	0.00048512	0.657219	0	-0.119283	9.1604e-08	0.238096	2.7756e-16			0.00868291	0.34658	-0.0997583	8.2916e-06			-0.0587285	0.086861
AS~TATA-box--BO~ELI-box3?0.5	TF-218677	TF-256198	TF-652803	TF-835874	0.688777	0.0524599	8.8314e-06	0.532581	1.6245e-12	0.0330575	0.077895	-0.102322	1.0479e-06	0.324587	1.6244e-12	-0.0152282	0.30378	0.000100655	0.49774	0.0176791	0.23306	-0.0167792	0.20586	-0.0164276	0.25384	0.00457329	0.44698
AS~TATA-box--BO~ELI-box3?0.5	TF-218677	TF-835874			0.688461	0.0493339	1.8193e-06	0.530279	1.6244e-12	0.322708	1.6245e-12					0.000680261	0.47446
AS~TATA-box--BO~ELI-box3?0.5	TF-218677	TF-256198	TF-663774	TF-835874	0.688296	0.0597044	3.9527e-06	0.511821	1.6243e-12	0.00733109	0.37105	-0.0527635	0.0024879	0.351781	1.6244e-12	-0.0140535	0.32043	0.0114438	0.2321	-0.00106835	0.48303	-0.00435829	0.39759	-0.0113822	0.32211	-0.00148656	0.46981
AS~TATA-box--BO~ELI-box3?0.5	TF-218677	TF-287849	TF-566736	TF-725612	0.688288	0.0600032	7.6278e-05	0.545415	1.6245e-12	0.0417332	0.058069	0.419897	1.6242e-12	-0.142728	1.625e-12	-0.0126552	0.33542	0.121726	0.015585	0.0821555	0.0022343	0.114723	0.031018	0.0634458	0.00031272	0.147853	2.6758e-05
AS~TATA-box--BO~ELI-box3?0.5	TF-218677	TF-286321	TF-836808		0.688045	0.0813763	2.4249e-09	0.541419	1.6245e-12	0.120248	3.9365e-08	0.138725	1.6238e-12			0.164725	3.3219e-10	-0.0531701	6.152e-05			0.0161219	0.2547
AS~TATA-box--BO~ELI-box3?0.5	TF-218677	TF-571462	TF-835874		0.686719	0.0489487	4.7293e-06	0.531977	5.5511e-17	0.0114678	0.32838	0.315643	5.5511e-17			-0.0172714	0.24149	-0.00949294	0.21355			-0.0401396	0.10847
AS~TATA-box--BO~ELI-box3?0.5	TF-218677	TF-827145	TF-835874		0.686665	0.0402577	0.00015434	0.501871	0	0.0596004	0.0011795	0.323649	0			0.0423479	0.0034152	-0.00451372	0.40205			-0.0329813	0.1397
AS~TATA-box--BO~ELI-box3?0.5	TF-218677	TF-268609	TF-835874		0.686211	0.0293316	0.013073	0.395722	1.6245e-12	-0.10614	1.6295e-12	0.324597	1.6245e-12			-0.0121904	0.090216	-0.0335819	0.02711			-0.0132148	0.19982
AS~TATA-box--BO~ELI-box3?0.5	TF-218677	TF-268609	TF-725612	TF-835874	0.686074	0.0367483	0.0070629	0.402601	1.6248e-12	-0.0818359	1.1673e-07	-0.0570556	0.0017815	0.322443	1.6248e-12	-0.0141023	0.13211	-0.00077885	0.49047	0.011706	0.34143	0.0231004	0.10124	0.00715181	0.38317	0.0645993	0.0061642
AS~TATA-box--BO~ELI-box3?0.5	TF-218677	TF-552123	TF-835874		0.685765	0.0536281	3.4053e-07	0.527857	1.6653e-16	0.0210037	0.20701	0.304851	2.2204e-16			0.0251715	0.18996	0.0171822	0.17684			-0.055328	0.0029452
AS~TATA-box--BO~ELI-box3?0.5	TF-218677	TF-639804	TF-835874		0.685323	0.0555187	2.5551e-07	0.513537	1.1102e-16	0.115346	4.5791e-05	0.255632	3.3307e-16			0.0137351	0.26657	0.0145863	0.25894			-0.0282761	0.060892
AS~TATA-box--BO~ELI-box3?0.5	TF-218677	TF-256198	TF-725612		0.685069	0.0575721	5.7166e-06	0.63686	0	0.075069	0.00028351	-0.162982	2.2204e-16			-0.0292913	0.073764	-0.00699147	0.34477			0.0189582	0.20103
AS~TATA-box--BO~ELI-box3?0.5	TF-218677	TF-420425	TF-639804		0.685067	0.0743505	1.1887e-10	0.489369	1.6245e-12	-0.129787	4.684e-09	0.357181	1.6246e-12			0.0344944	0.056485	0.0164978	0.10428			-0.0992192	0.00038538
AS~TATA-box--BO~ELI-box3?0.5	TF-218677	TF-594467	TF-725612		0.684855	0.0675226	9.7882e-07	0.617469	0	-0.0768623	0.00011474	-0.17842	2.7756e-16			0.00153389	0.46574	0.0287694	0.052782			-0.0361244	0.034947
AS~TATA-box--BO~ELI-box3?0.5	TF-218677	TF-576309	TF-830919	TF-835874	0.684615	0.0578526	1.6371e-05	0.54986	1.6245e-12	-0.0434384	0.014687	0.00846531	0.37514	0.295422	1.6245e-12	-0.0376305	0.015015	-0.0194965	0.30269	-0.0308913	0.10473	0.0840491	0.00082922	-0.0738487	0.0019895	-0.103227	0.0031699
AS~TATA-box--BO~ELI-box3?0.5	TF-218677	TF-566736	TF-594467		0.684432	0.0650682	2.7132e-06	0.450443	5.5511e-17	0.423776	3.3307e-16	-0.145292	1.2879e-14			0.0171501	0.2898	0.0553571	0.0093093			-0.0690783	0.10232
AS~TATA-box--BO~ELI-box3?0.5	TF-218677	TF-286321	TF-566736		0.68439	0.0744418	5.9604e-08	0.509542	1.6244e-12	0.134332	2.2648e-09	0.337412	1.6243e-12			0.142532	3.3518e-07	-0.084615	0.0042545			-0.0305073	0.27623
AS~TATA-box--BO~ELI-box3?0.5	TF-218677	TF-268609	TF-281810	TF-566736	0.684347	0.0351737	0.0081036	0.451964	1.6653e-16	-0.0676581	4.7314e-05	0.0552587	0.013534	0.416867	0	0.00167041	0.44721	0.0418724	0.21454	-0.0510148	0.067456	0.0432304	0.053972	-0.0528419	0.025727	0.0442725	0.22616
AS~TATA-box--BO~ELI-box3?0.5	TF-218677	TF-566736	TF-834586		0.68433	0.0434928	5.7562e-05	0.471043	1.1102e-16	0.380023	0	0.152942	0			0.0452995	0.0051191	-0.0259273	0.11937			-0.0679443	0.023547
AS~TATA-box--BO~ELI-box3?0.5	TF-218677	TF-725612	TF-835874	TF-836808	0.684117	0.0653226	4.5531e-07	0.500656	1.6245e-12	-0.0246012	0.059044	0.236428	1.6241e-12	0.111477	1.2283e-10	0.0152439	0.25709	-0.026505	0.24022	0.00152626	0.45786	0.0181095	0.21297	0.00986499	0.26539	0.0327064	0.14489
AS~TATA-box--BO~ELI-box3?0.5	TF-218677	TF-576309	TF-715838		0.684043	0.059736	2.2017e-06	0.679116	0	0.0952631	2.2378e-10	0.18471	5.7232e-14			-0.0798462	3.4478e-07	-0.00193579	0.47059			-0.0431359	0.056263
AS~TATA-box--BO~ELI-box3?0.5	TF-218677	TF-281810	TF-639804		0.683511	0.0409044	0.00078855	0.591335	0	0.0596371	0.0027318	0.341283	3.3307e-16			-0.024574	0.21583	0.031833	0.018144			0.0737763	0.08326
AS~TATA-box--BO~ELI-box3?0.5	TF-218677	TF-256198	TF-566736		0.682316	0.05686	1.1006e-06	0.500218	1.6244e-12	0.0159073	0.20313	0.42237	1.6241e-12			-0.00114316	0.48516	0.0419861	0.010058			-0.115475	0.0033833
AS~TATA-box--BO~ELI-box3?0.5	TF-218677	TF-643213	TF-725612		0.682221	0.0546922	1.0474e-05	0.614615	1.6245e-12	0.0452295	0.0029688	-0.165745	1.6242e-12			-0.0788813	1.2378e-06	-0.0227035	0.036132			0.000980663	0.47148
AS~TATA-box--BO~ELI-box3?0.5	TF-218677	TF-287849	TF-834586		0.682125	0.0480118	0.00095542	0.644082	0	-0.00364892	0.44284	0.264429	0			-0.0384217	0.020343	-0.141906	4.3658e-06			-0.0795297	0.0081307
AS~TATA-box--BO~ELI-box3?0.5	TF-218677	TF-663774	TF-835874		0.681906	0.0542414	7.5686e-06	0.505185	1.6243e-12	-0.0489847	0.0014851	0.344053	1.6248e-12			0.00404001	0.39177	-0.0199684	0.070366			-0.0162008	0.13781
AS~TATA-box--BO~ELI-box3?0.5	TF-218677	TF-420425	TF-566736		0.681886	0.0532247	2.005e-06	0.455907	1.1102e-16	-0.000124091	0.49783	0.451963	0			-0.0309712	0.15196	-0.0375518	0.042333			-0.0611911	0.076677
AS~TATA-box--BO~ELI-box3?0.5	TF-218677	TF-420425	TF-725612		0.681402	0.0591566	2.654e-06	0.607392	0	-0.0570142	0.0097208	-0.185296	0			-0.0286061	0.053823	0.0174043	0.10318			0.0209904	0.17965
AS~TATA-box--BO~ELI-box3?0.5	TF-218677	TF-639804	TF-643200		0.681223	0.0764061	3.7951e-07	0.543191	1.6245e-12	0.414624	1.6245e-12	-0.0548326	0.0014981			0.0349112	0.16632	0.0277836	0.13373			0.00661838	0.42597
AS~TATA-box--BO~ELI-box3?0.5	TF-218677	TF-566736	TF-643213		0.681006	0.0476662	1.1005e-05	0.465177	1.6245e-12	0.405981	1.6241e-12	0.0439849	0.00091062			0.0285752	0.020055	-0.0706501	1.3412e-05			0.000748379	0.48607
AS~TATA-box--BO~ELI-box3?0.5	TF-218677	TF-715838	TF-835874		0.680968	0.0489904	4.4035e-06	0.497455	1.6244e-12	0.134745	6.3883e-11	0.308688	1.6245e-12			-0.00154173	0.47513	0.00476078	0.40598			-0.0196899	0.23806
AS~TATA-box--BO~ELI-box3?0.5	TF-218677	TF-640573	TF-725612	TF-835874	0.680885	0.0627293	4.9867e-05	0.55232	5.5511e-17	-0.0224695	0.20769	-0.109749	4.5711e-08	0.246608	6.6613e-16	0.0517859	0.041839	0.00291568	0.46007	0.0176901	0.26233	0.00179174	0.47953	-0.0721596	0.057999	0.0556072	0.0052744
AS~TATA-box--BO~ELI-box3?0.5	TF-218677	TF-640573	TF-835874		0.680457	0.0590596	2.1375e-05	0.537135	1.6245e-12	0.00482073	0.42341	0.297539	1.6243e-12			0.0558535	0.020428	-0.0113442	0.2455			-0.108092	0.0016934
AS~TATA-box--BO~ELI-box3?0.5	TF-218677	TF-552123	TF-725612		0.680217	0.0626775	2.4755e-07	0.595862	1.6245e-12	0.167557	2.2493e-10	-0.156968	1.6247e-12			-0.0243113	0.11748	-0.0158142	0.13183			0.0288595	0.042838
AS~TATA-box--BO~ELI-box3?0.5	TF-218677	TF-286321	TF-552123		0.679873	0.0676011	4.6188e-07	0.607409	0	0.142257	8.8284e-11	0.15964	5.5026e-07			0.163014	4.4909e-14	-0.032285	0.11232			-0.130536	0.00049528
AS~TATA-box--BO~ELI-box3?0.5	TF-218677	TF-576309	TF-819435		0.67985	0.062912	5.6291e-07	0.719105	1.6245e-12	0.0826942	6.6464e-08	-0.204585	4.0129e-08			-0.0950982	7.041e-11	0.0613172	0.11748			-0.00112967	0.48948
AS~TATA-box--BO~ELI-box3?0.5	TF-209269	TF-218677	TF-576309		0.679751	0.0720511	2.6477e-07	-0.0616828	0.0068437	0.720243	1.6246e-12	0.095676	2.5059e-08			0.0412493	0.093651	-0.000849399	0.48466			-0.109031	1.9086e-11
AS~TATA-box--BO~ELI-box3?0.5	TF-218677	TF-725612	TF-827145		0.679633	0.0507462	5.5658e-05	0.586057	0	-0.18427	0	0.0646662	0.0014527			0.0447751	0.0013791	0.0343379	0.004702			-0.062682	0.00056298
AS~TATA-box--BO~ELI-box3?0.5	TF-218677	TF-725612	TF-834586		0.679475	0.0549521	1.7746e-05	0.625459	0	-0.127129	0	0.0899648	8.9542e-05			-0.0405775	0.012702	-0.0835904	0.00015843			0.00661916	0.29587
AS~TATA-box--BO~ELI-box3?0.5	TF-218677	TF-644373	TF-725612		0.679365	0.049778	8.516e-05	0.621508	5.5511e-17	-0.00075955	0.48967	-0.187265	0			-0.0608301	0.011072	0.00654672	0.30287			-0.00809555	0.36136
AS~TATA-box--BO~ELI-box3?0.5	TF-218677	TF-268609	TF-576309		0.678993	0.0668805	1.2911e-06	0.660599	1.6245e-12	-0.097654	3.8479e-10	0.0970456	8.3049e-07			0.0209879	0.057261	-0.113369	2.8306e-08			0.0131147	0.20416
AS~TATA-box--BO~ELI-box3?0.5	TF-218677	TF-594467	TF-834586		0.67899	0.0618146	4.9375e-06	0.579211	0	-0.101413	6.6278e-07	0.200278	3.8858e-16			-0.0151915	0.16177	-0.0405519	0.034624			0.0572355	0.021815
AS~TATA-box--BO~ELI-box3?0.5	TF-218677	TF-566736	TF-644373		0.678951	0.0553014	1.1157e-06	0.459469	1.6246e-12	0.433405	1.6242e-12	-0.0207808	0.19969			-0.00761699	0.33449	0.0191463	0.28176			-0.110206	0.012637
AS~TATA-box--BO~ELI-box3?0.5	TF-218677	TF-566736	TF-710397	TF-725612	0.678726	0.0545284	0.00010189	0.481172	1.6245e-12	0.397524	1.6246e-12	-0.050825	0.042301	-0.171114	1.6247e-12	0.0163222	0.31218	0.0377778	0.15048	0.01334	0.22517	-0.0649676	0.17258	-0.0174322	0.28502	0.0463139	0.10063
AS~TATA-box--BO~ELI-box3?0.5	TF-218677	TF-287849	TF-639804		0.678587	0.076212	1.8281e-07	0.574358	1.6246e-12	-0.0196847	0.21632	0.367595	1.6245e-12			-0.00133136	0.47296	-0.0275749	0.20252			-0.0447908	0.097756
AS~TATA-box--BO~ELI-box3?0.5	TF-218677	TF-652803	TF-725612		0.67855	0.0395515	0.0013216	0.636068	0	-0.0241426	0.096233	-0.168608	1.1102e-16			-0.0496903	5.4046e-05	-0.0142389	0.20931			-0.049548	0.011155
AS~TATA-box--BO~ELI-box3?0.5	TF-218677	TF-268609	TF-566736		0.678148	0.0631945	1.0419e-06	0.382606	1.6653e-16	-0.0761033	1.6112e-08	0.449696	1.1102e-16			-0.0060896	0.29314	-0.0926846	0.0020325			-0.0670126	0.0031566
AS~TATA-box--BO~ELI-box3?0.5	TF-218677	TF-552123	TF-566736		0.678057	0.0485786	6.067e-06	0.463639	1.6244e-12	0.128107	5.873e-08	0.380934	1.624e-12			-0.0398082	0.072257	0.0530678	0.0028845			-0.00626602	0.43977
AS~TATA-box--BO~ELI-box3?0.5	TF-218677	TF-725612			0.67804	0.059972	5.5199e-07	0.626323	0	-0.181829	0					0.00431322	0.35678
AS~TATA-box--BO~ELI-box3?0.5	TF-218677	TF-232345	TF-566736		0.677807	0.0535775	4.8723e-06	0.446212	0	-0.00942884	0.33612	0.455359	3.3307e-16			-0.0487297	0.019892	-0.0710693	0.0015474			-0.0922432	0.019089
AS~TATA-box--BO~ELI-box3?0.5	TF-218677	TF-566736	TF-640573		0.677784	0.0722692	1.0929e-06	0.459828	5.5511e-17	0.537938	2.2204e-16	-0.0936506	1.8857e-05			-0.0355608	0.12886	0.103142	0.00027719			-0.306792	3.6939e-08
AS~TATA-box--BO~ELI-box3?0.5	TF-218677	TF-566736			0.677746	0.0557947	2.3385e-07	0.467887	0	0.432232	0					0.0120553	0.19162
AS~TATA-box--BO~ELI-box3?0.5	TF-218677	TF-566736	TF-819435		0.677588	0.0624269	2.968e-08	0.461353	5.5511e-17	0.438701	0	-0.0226888	0.2305			0.0108736	0.2177	0.115466	0.0010425			0.0129784	0.40527
AS~TATA-box--BO~ELI-box3?0.5	TF-218677	TF-232345	TF-576309		0.677503	0.0366951	0.0045543	0.699536	0	-0.0312264	0.1199	0.109084	6.2371e-11			-0.0606404	0.0095447	-0.0679035	0.00017508			0.0273726	0.1706
AS~TATA-box--BO~ELI-box3?0.5	TF-218677	TF-566736	TF-574356	TF-725612	0.677364	0.0806693	4.1048e-08	0.502856	0	0.364506	2.2204e-16	0.131413	4.7381e-09	-0.118519	0	-0.00168171	0.4812	0.0174168	0.30024	0.0421888	0.019617	0.0880834	0.067763	0.0509335	0.050829	0.0277075	0.055416
AS~TATA-box--BO~ELI-box3?0.5	TF-218677	TF-256198	TF-576309		0.677339	0.0665157	4.1271e-07	0.725267	1.6245e-12	0.0422175	0.027674	0.0752315	1.7744e-06			0.00505367	0.40019	-0.0957285	9.914e-10			-0.0333211	0.059827
AS~TATA-box--BO~ELI-box3?0.5	TF-218677	TF-576309	TF-710397		0.677032	0.0589358	3.3031e-05	0.731516	0	0.103086	4.5959e-09	-0.0996936	0.00072469			-0.100689	5.08e-09	0.0218469	0.2542			-0.0344994	0.17763
AS~TATA-box--BO~ELI-box3?0.5	TF-218677	TF-232345	TF-725612		0.676455	0.0330928	0.0068595	0.612165	1.6244e-12	-0.00215085	0.46702	-0.199517	1.6247e-12			-0.0515608	0.0016864	0.0350651	0.012797			0.0376999	0.055506
AS~TATA-box--BO~ELI-box3?0.5	TF-218677	TF-232345	TF-639804		0.676408	0.0432666	0.00019696	0.497149	1.6245e-12	-0.035578	0.054999	0.33454	1.6245e-12			-0.0474835	0.016348	-0.0167875	0.16537			-0.0599829	0.042694
AS~TATA-box--BO~ELI-box3?0.5	TF-218677	TF-576309			0.676359	0.0622504	3.5689e-07	0.727396	5.5511e-17	0.0801336	6.4387e-08					-0.105416	1.0053e-13
AS~TATA-box--BO~ELI-box3?0.5	TF-218677	TF-725612	TF-819435		0.676141	0.0681004	3.3212e-08	0.621407	5.5511e-17	-0.18068	0	-0.000734034	0.49142			0.0106429	0.1973	0.138471	7.1493e-05			0.0233445	0.20486
AS~TATA-box--BO~ELI-box3?0.5	TF-218677	TF-571462	TF-725612		0.676075	0.0602182	1.1408e-06	0.639045	5.5511e-17	0.0999092	0.00074635	-0.176988	0			-0.0275798	0.11517	0.0323375	0.0098094			0.107841	4.2886e-05
AS~TATA-box--BO~ELI-box3?0.5	TF-218677	TF-286321	TF-819435		0.676046	0.0754734	5.7977e-08	0.571942	1.6245e-12	0.224986	1.6247e-12	-0.117447	0.0019257			0.133574	1.4923e-11	0.143522	0.00070575			0.223782	0.00021357
AS~TATA-box--BO~ELI-box3?0.5	TF-218677	TF-566736	TF-663774	TF-725612	0.675931	0.0568131	3.9225e-05	0.501121	0	0.352731	5.5511e-17	0.0314412	0.037145	-0.138221	6.6613e-16	0.0596001	0.054982	0.0597801	0.0046166	0.0390662	0.019974	-0.147693	0.00013515	0.0659815	0.023337	0.0499858	6.4014e-05
AS~TATA-box--BO~ELI-box3?0.5	TF-218677	TF-268609	TF-566736	TF-725612	0.675791	0.0614221	2.191e-05	0.401105	1.6245e-12	-0.0446604	0.0022971	0.425996	1.6245e-12	-0.106076	8.6688e-09	0.00970355	0.24516	-0.0303782	0.23844	-0.00493199	0.43667	-0.0775094	0.0077431	0.0114741	0.24801	0.100875	0.00083386
AS~TATA-box--BO~ELI-box3?0.5	TF-218677	TF-566736	TF-827145		0.675788	0.0551659	5.5573e-07	0.433771	1.6246e-12	0.423774	1.6246e-12	0.0525775	0.0044748			-0.0477024	0.019905	0.0149596	0.21463			0.0734273	0.011118
AS~TATA-box--BO~ELI-box3?0.5	TF-218677	TF-566736	TF-571462		0.67576	0.0570924	1.8835e-07	0.480643	1.6245e-12	0.428353	1.6245e-12	0.0705811	0.0033619			-0.0168665	0.17681	-0.03393	0.13155			-0.0588746	0.11165
AS~TATA-box--BO~ELI-box3?0.5	TF-218677	TF-256198	TF-286321		0.675587	0.0692948	8.817e-07	0.614962	1.6244e-12	0.0578157	0.0038211	0.159366	5.0578e-12			0.0131348	0.3201	0.152346	1.8273e-12			-0.138462	0.00013489
AS~TATA-box--BO~ELI-box3?0.5	TF-218677	TF-420425	TF-576309		0.675196	0.0667871	1.6367e-07	0.720823	5.5511e-17	-0.00761094	0.38889	0.0730749	3.6153e-06			-0.0362327	0.12671	-0.121804	2.5584e-11			-0.0803818	0.0049874
AS~TATA-box--BO~ELI-box3?0.5	TF-218677	TF-576309	TF-644373		0.675003	0.0601725	1.5567e-06	0.7205	5.5511e-17	0.0895452	4.2055e-08	-0.0308796	0.15776			-0.0915845	6.2585e-08	-0.0289766	0.25036			0.0392909	0.12676
AS~TATA-box--BO~ELI-box3?0.5	TF-218677	TF-639804	TF-644373		0.674974	0.0548906	7.9118e-07	0.527223	0	0.337603	1.1102e-16	0.00995105	0.34255			0.022222	0.056807	-0.03699	0.10242			-0.0262954	0.24118
AS~TATA-box--BO~ELI-box3?0.5	TF-218677	TF-715838	TF-725612		0.674622	0.0496738	6.0614e-05	0.574414	1.6244e-12	0.194623	1.6254e-12	-0.170131	1.6247e-12			0.0320528	0.085441	-0.013617	0.19277			0.0873763	0.00014595
AS~TATA-box--BO~ELI-box3?0.5	TF-218677	TF-571462	TF-576309		0.674511	0.0665308	1.7149e-07	0.724864	5.5511e-17	0.0658415	0.018012	0.0798015	3.1832e-07			-0.0879826	0.010081	-0.0985724	3.2408e-08			-0.0736381	0.012907
AS~TATA-box--BO~ELI-box3?0.5	TF-218677	TF-639804	TF-643213		0.674446	0.0544637	4.347e-07	0.530781	1.1102e-16	0.30259	1.1102e-16	0.0459893	0.0006832			0.0615187	1.468e-06	-0.036332	0.01143			-0.0507176	0.0064895
AS~TATA-box--BO~ELI-box3?0.5	TF-218677	TF-639804	TF-834586		0.674082	0.0521253	1.822e-06	0.544848	1.6244e-12	0.300621	1.6241e-12	0.0399781	0.027228			0.0971191	7.5526e-08	-0.0719371	0.00086687			-0.0506149	0.004712
AS~TATA-box--BO~ELI-box3?0.5	TF-218677	TF-256198	TF-640573		0.673942	0.0707715	7.3364e-07	0.648454	1.6244e-12	0.170336	3.3804e-12	-0.133747	2.0809e-09			-0.0445651	0.014029	0.00251885	0.45917			-0.0650792	0.059998
AS~TATA-box--BO~ELI-box3?0.5	TF-218677	TF-574356	TF-835874		0.673818	0.0659166	2.6461e-07	0.550598	0	0.0802768	7.8644e-05	0.300465	0			0.0336713	0.10745	-0.0494468	0.0065213			0.0110072	0.34492
AS~TATA-box--BO~ELI-box3?0.5	TF-218677	TF-576309	TF-827145		0.673209	0.0561754	9.3361e-06	0.674261	0	0.0894178	6.442e-09	0.124752	1.3581e-06			-0.0930046	2.1595e-06	-0.00500088	0.39756			-0.00397904	0.4423
AS~TATA-box--BO~ELI-box3?0.5	TF-218677	TF-639804	TF-652803		0.673207	0.0607938	1.2653e-07	0.524046	1.6245e-12	0.324288	1.6248e-12	-0.0614363	0.00012612			-0.00768836	0.33263	-0.0272026	0.03569			-0.0266853	0.12342
AS~TATA-box--BO~ELI-box3?0.5	TF-218677	TF-281810	TF-834586		0.673187	0.0388156	0.001324	0.729505	5.5511e-17	0.029544	0.088506	0.111649	2.1827e-06			0.00622422	0.41305	-0.098368	6.8166e-06			0.0493658	0.13174
AS~TATA-box--BO~ELI-box3?0.5	TF-218677	TF-566736	TF-643200		0.673111	0.0976992	1.767e-09	0.535678	1.6243e-12	0.439607	1.6245e-12	0.00807615	0.3393			0.00587741	0.43739	0.0415276	0.049354			0.0348445	0.20704
AS~TATA-box--BO~ELI-box3?0.5	TF-218677	TF-281810	TF-420425		0.672654	0.0589175	7.7285e-06	0.702925	0	0.0958003	8.0978e-06	-0.0506269	0.030118			0.0728802	0.02227	-0.0183269	0.1754			0.108437	0.005392
AS~TATA-box--BO~ELI-box3?0.5	TF-218677	TF-286321	TF-715838		0.672577	0.0836596	1.1863e-09	0.577501	1.6244e-12	0.144047	2.609e-10	0.168774	9.5714e-11			0.150965	1.3666e-09	-0.082573	0.0010575			-0.0205214	0.32872
AS~TATA-box--BO~ELI-box3?0.5	TF-218677	TF-256198	TF-834586		0.672417	0.057825	3.4872e-07	0.641646	5.5511e-17	0.0466063	0.0082677	0.194613	0			-0.0316847	0.089021	-0.00622956	0.38417			0.00112582	0.4817
AS~TATA-box--BO~ELI-box3?0.5	TF-218677	TF-576309	TF-652803		0.67187	0.0811188	2.8997e-10	0.689522	0	0.117373	8.1531e-11	-0.0871785	7.8665e-06			-0.112118	3.3837e-07	-0.0181964	0.16552			-0.0901744	1.759e-06
AS~TATA-box--BO~ELI-box3?0.5	TF-218677	TF-639804			0.671777	0.0580108	4.7177e-08	0.530964	1.6246e-12	0.332768	1.6246e-12					0.0314498	0.0037807
AS~TATA-box--BO~ELI-box3?0.5	TF-218677	TF-286321	TF-643213		0.671544	0.0625618	3.6455e-06	0.597564	1.1102e-16	0.168567	3.8525e-14	0.097893	1.7109e-08			0.138116	2.4003e-12	-0.0875672	4.5922e-05			0.0247643	0.20327
AS~TATA-box--BO~ELI-box3?0.5	TF-218677	TF-639804	TF-819435		0.671284	0.065024	3.5627e-09	0.534869	1.6245e-12	0.331686	1.6243e-12	0.0564656	0.032295			0.0354236	0.0021386	0.0968115	0.0061265			0.0221878	0.32336
AS~TATA-box--BO~ELI-box3?0.5	TF-218677	TF-574356	TF-576309		0.670688	0.0832282	2.9802e-09	0.689931	1.6244e-12	0.135053	3.9405e-10	0.0648393	0.00015446			0.0633124	0.0044436	-0.100231	4.0583e-07			-0.0589203	0.0028957
AS~TATA-box--BO~ELI-box3?0.5	TF-218677	TF-281810	TF-552123		0.670542	0.0560663	7.4753e-06	0.647846	0	0.0783949	0.00016461	0.187191	4.5194e-10			0.0121368	0.33655	-0.0440097	0.011851			0.129575	0.0048518
AS~TATA-box--BO~ELI-box3?0.5	TF-209269	TF-218677	TF-639804		0.670496	0.0579314	4.5721e-06	0.00858562	0.35817	0.533489	1.6653e-16	0.382612	0			0.0322721	0.14059	0.029894	0.2297			0.0736359	0.00023006
AS~TATA-box--BO~ELI-box3?0.5	TF-218677	TF-552123	TF-639804		0.670459	0.0601752	1.9877e-08	0.517143	0	0.0929461	0.00010935	0.307817	0			0.00347724	0.44959	0.0604105	7.0276e-05			-0.0777686	0.0031448
AS~TATA-box--BO~ELI-box3?0.5	TF-218677	TF-571462	TF-639804		0.670369	0.0599541	3.9984e-08	0.538368	0	0.0483425	0.032128	0.326269	1.6653e-16			0.00470557	0.42997	0.00977979	0.24803			-0.109621	0.0026913
AS~TATA-box--BO~ELI-box3?0.5	TF-218677	TF-576309	TF-643213		0.669815	0.0704063	6.1993e-08	0.712529	1.6244e-12	0.0647936	0.00012286	0.0241523	0.099657			-0.089553	1.2061e-08	-0.0435134	0.0094162			-0.017101	0.13248
AS~TATA-box--BO~ELI-box3?0.5	TF-218677	TF-566736	TF-652803		0.669733	0.0614546	1.0758e-07	0.482821	5.5511e-17	0.379678	0	-0.0321517	0.027051			-0.0348188	0.057686	-0.00727271	0.3469			-0.0517554	0.039242
AS~TATA-box--BO~ELI-box3?0.5	TF-218677	TF-256198	TF-835874	TF-836808	0.669457	0.0598552	1.6898e-07	0.510701	5.5511e-17	-0.0263575	0.12113	0.250868	0	0.117307	4.774e-14	0.0190737	0.2383	-0.0243112	0.18063	0.00416802	0.38	-0.0617644	0.01122	0.0566986	0.013804	0.0223698	0.11069
AS~TATA-box--BO~ELI-box3?0.5	TF-218677	TF-725612	TF-836808		0.669432	0.0626991	1.0242e-06	0.527948	1.6245e-12	-0.0890509	2.4889e-10	0.147192	1.6249e-12			0.0131483	0.22779	0.0121147	0.12343			0.00600204	0.25311
AS~TATA-box--BO~ELI-box3?0.5	TF-218677	TF-639804	TF-710397		0.669361	0.0540791	1.3675e-05	0.518159	0	0.368016	1.1102e-16	-0.0364074	0.085008			0.0227774	0.12971	0.00454436	0.44709			-0.0554907	0.16537
AS~TATA-box--BO~ELI-box3?0.5	TF-218677	TF-281810	TF-643213		0.668935	0.0352094	0.0036398	0.70362	0	0.055872	0.0064611	0.0987684	2.1345e-10			0.0592518	0.018602	-0.048887	0.00044732			0.0223992	0.1669
AS~TATA-box--BO~ELI-box3?0.5	TF-218677	TF-639804	TF-640573		0.668903	0.0723418	4.5428e-07	0.553362	1.6244e-12	0.366147	1.6243e-12	-0.0384657	0.051327			-0.0268637	0.15604	0.0971261	0.00036184			-0.196737	1.1783e-05
AS~TATA-box--BO~ELI-box3?0.5	TF-218677	TF-256198	TF-594467		0.668757	0.0679548	1.354e-06	0.585791	0	0.125345	1.0599e-08	-0.154802	1.7653e-14			-0.0488976	0.0371	0.0174618	0.098931			-0.00223806	0.47269
AS~TATA-box--BO~ELI-box3?0.5	TF-218677	TF-594467	TF-643213		0.668647	0.0546647	3.2876e-05	0.580938	1.6244e-12	-0.1491	1.6306e-12	0.128801	1.6295e-12			0.0123344	0.16317	-0.015668	0.22409			0.0861077	0.00025101
AS~TATA-box--BO~ELI-box3?0.5	TF-218677	TF-281810	TF-566736	TF-836808	0.66863	0.0378711	0.0019442	0.480931	1.6246e-12	0.00204748	0.46301	0.327152	1.6244e-12	0.0758729	2.9087e-05	-0.0981571	0.021368	0.0987052	0.0082126	-0.0104124	0.35364	0.152255	0.0017723	0.0176682	0.2353	-0.0651296	0.032238
AS~TATA-box--BO~ELI-box3?0.5	TF-218677	TF-286321	TF-571462		0.668351	0.0767612	3.3933e-08	0.615386	1.6245e-12	0.187114	1.6251e-12	0.0901828	0.0028875			0.0720717	0.0007171	0.00225162	0.46891			-0.190392	1.5768e-05
AS~TATA-box--BO~ELI-box3?0.5	TF-218677	TF-256198	TF-574356	TF-835874	0.668288	0.0704722	5.7417e-08	0.557257	1.1102e-16	-0.015804	0.25231	0.0918807	4.1411e-05	0.296752	0	-0.00686697	0.42072	0.0294551	0.14734	-0.0555805	0.0053329	-0.0606372	0.060442	0.0359731	0.10827	0.0156848	0.32198
AS~TATA-box--BO~ELI-box3?0.5	TF-218677	TF-268609	TF-639804		0.668049	0.0518434	7.0331e-05	0.398086	1.6248e-12	-0.103114	1.703e-12	0.396834	1.6242e-12			-0.00373496	0.35715	-0.0507691	0.034881			-0.0517054	0.0086436
AS~TATA-box--BO~ELI-box3?0.5	TF-218677	TF-594467	TF-836808		0.667905	0.0813781	3.9816e-09	0.521456	1.6243e-12	-0.0800754	4.2171e-05	0.165265	1.6242e-12			0.00963664	0.33684	0.0151637	0.15723			0.0166402	0.24691
AS~TATA-box--BO~ELI-box3?0.5	TF-218677	TF-639804	TF-827145		0.667871	0.0524006	1.8341e-06	0.510852	0	0.322521	3.3307e-16	0.0337872	0.046307			0.0107513	0.28704	0.0311351	0.032593			0.00269391	0.47088
AS~TATA-box--BO~ELI-box3?0.5	TF-209269	TF-218677	TF-725612		0.667172	0.05944	1.2571e-05	0.0214316	0.20296	0.632811	0	-0.212611	0			0.0242763	0.19483	-0.0508547	0.044357			-0.0227366	0.082794
AS~TATA-box--BO~ELI-box3?0.5	TF-218677	TF-281810	TF-644373		0.667161	0.0375517	0.0026263	0.737491	1.6244e-12	0.0642859	0.0022487	0.150873	1.3872e-06			0.0383055	0.1171	-0.10322	0.00025691			0.063698	0.096947
AS~TATA-box--BO~ELI-box3?0.5	TF-218677	TF-566736	TF-836808		0.667119	0.0615323	1.8792e-08	0.431392	1.6244e-12	0.306499	1.6238e-12	0.122875	1.6234e-12			0.10861	0.001049	-0.0574041	0.00028259			0.00967145	0.34993
AS~TATA-box--BO~ELI-box3?0.5	TF-209269	TF-218677	TF-286321		0.666541	0.0838376	3.7821e-08	-0.0837187	0.0010427	0.589563	1.1102e-16	0.217366	0			0.139327	9.9434e-06	-0.181744	1.8235e-06			0.0997266	1.3733e-05
AS~TATA-box--BO~ELI-box3?0.5	TF-218677	TF-286321	TF-420425		0.666523	0.0846737	3.3209e-09	0.606271	1.6245e-12	0.179182	1.6307e-12	0.021726	0.21197			0.0754408	0.00099183	0.0889258	0.00084975			-0.234067	4.2509e-07
AS~TATA-box--BO~ELI-box3?0.5	TF-218677	TF-594467	TF-663774		0.666204	0.0675651	3.5502e-06	0.619112	0	-0.148848	4.9586e-11	0.0911103	2.3108e-07			0.0923104	1.6628e-06	0.00749252	0.35176			0.0884182	9.0968e-06
AS~TATA-box--BO~ELI-box3?0.5	TF-218677	TF-576309	TF-835874	TF-836808	0.665797	0.0712193	7.8848e-08	0.539617	5.5511e-17	-0.0288982	0.047523	0.242508	1.6653e-16	0.060576	0.0012395	-0.0397981	0.015206	0.00771896	0.4126	-0.0574059	0.0035875	-0.00658404	0.40796	-0.039397	0.016371	0.0434423	0.067112
AS~TATA-box--BO~ELI-box3?0.5	TF-218677	TF-281810			0.665407	0.0534582	1.5813e-05	0.713546	1.6244e-12	0.087433	3.2097e-05					0.0313011	0.13372
AS~TATA-box--BO~ELI-box3?0.5	TF-218677	TF-576309	TF-663774		0.665194	0.0754567	3.8299e-08	0.716943	1.6245e-12	0.105991	4.0885e-07	-0.0436305	0.013545			-0.125226	2.2542e-08	-0.00406411	0.40544			-0.0425963	0.0019891
AS~TATA-box--BO~ELI-box3?0.5	TF-218677	TF-281810	TF-715838		0.66516	0.0460583	0.0002397	0.660061	0	0.0417916	0.028615	0.250715	0			0.0324002	0.13677	-0.0128948	0.31769			0.0316112	0.17554
AS~TATA-box--BO~ELI-box3?0.5	TF-209269	TF-218677	TF-834586		0.665007	0.0395265	0.0014981	-0.0314497	0.092114	0.626687	1.6245e-12	0.230647	1.6243e-12			-0.044027	0.041549	-0.140484	6.147e-05			-0.0808726	9.0615e-05
AS~TATA-box--BO~ELI-box3?0.5	TF-218677	TF-232345	TF-834586		0.664857	0.0131775	0.14526	0.586002	1.6244e-12	0.00328608	0.44267	0.218565	1.6244e-12			-0.0912322	2.4925e-07	-0.0802842	1.5924e-05			-0.152841	3.9155e-06
AS~TATA-box--BO~ELI-box3?0.5	TF-218677	TF-286321			0.664581	0.0756054	3.3447e-08	0.609692	1.6246e-12	0.17883	1.6258e-12					0.105467	5.3875e-08
AS~TATA-box--BO~ELI-box3?0.5	TF-218677	TF-256198	TF-268609		0.664552	0.0310083	0.016343	0.483446	1.6244e-12	0.219867	1.6241e-12	-0.146515	1.6248e-12			-0.04158	0.013236	-0.035546	0.00030426			-0.0554445	0.0034625
AS~TATA-box--BO~ELI-box3?0.5	TF-218677	TF-286321	TF-652803		0.664383	0.0652656	3.1895e-06	0.595188	0	0.212141	0	0.00280509	0.4454			0.0791097	0.00086185	0.0126024	0.28795			-0.101661	0.0024515
AS~TATA-box--BO~ELI-box3?0.5	TF-218677	TF-287849	TF-725612		0.664367	0.0614914	5.9843e-05	0.684526	1.6243e-12	0.0220633	0.1999	-0.153756	1.625e-12			-0.00783288	0.34438	0.0959121	0.00018287			0.0466052	0.0021294
AS~TATA-box--BO~ELI-box3?0.5	TF-218677	TF-552123	TF-594467		0.66412	0.0791481	3.6309e-09	0.582408	1.6245e-12	0.229065	1.7542e-12	-0.110611	4.4281e-08			0.0309682	0.17419	-0.0154183	0.19826			0.121007	0.00019479
AS~TATA-box--BO~ELI-box3?0.5	TF-218677	TF-639804	TF-715838		0.664012	0.0590854	7.7831e-08	0.485263	1.6243e-12	0.329282	1.6248e-12	0.155809	1.7306e-12			0.0381745	0.015624	-0.028232	0.13297			0.0127349	0.3436
AS~TATA-box--BO~ELI-box3?0.5	TF-218677	TF-835874	TF-836808		0.663596	0.0555374	2.3279e-07	0.489702	0	0.222691	0	0.118779	0			-0.00736711	0.38271	-0.00866424	0.24753			0.00885018	0.30295
AS~TATA-box--BO~ELI-box3?0.5	TF-218677	TF-420425	TF-834586		0.66287	0.0512242	1.0558e-05	0.589967	0	-0.0965075	3.0393e-05	0.209434	0			-0.0350696	0.03428	-0.0384206	0.013619			-0.0194899	0.29233
AS~TATA-box--BO~ELI-box3?0.5	TF-218677	TF-286321	TF-644373		0.662762	0.0769546	7.2619e-08	0.607321	1.6245e-12	0.179108	1.6528e-12	-0.0154688	0.30767			0.104205	8.6839e-07	0.00398131	0.45457			-0.0106757	0.41434
AS~TATA-box--BO~ELI-box3?0.5	TF-209269	TF-218677	TF-566736		0.662752	0.0618306	3.7127e-06	-0.0223824	0.17825	0.471147	5.5511e-17	0.456563	0			0.0924125	0.0091884	0.0606982	0.13578			0.0790457	0.00058761
AS~TATA-box--BO~ELI-box3?0.5	TF-218677	TF-286321	TF-827145		0.662626	0.0725313	2.2603e-07	0.569197	1.6246e-12	0.183458	1.6255e-12	0.0919901	0.0001146			0.108304	5.2974e-05	-0.000910831	0.48296			-0.0274406	0.24545
AS~TATA-box--BO~ELI-box3?0.5	TF-218677	TF-639804	TF-663774		0.662208	0.0671139	1.4918e-07	0.505581	1.6244e-12	0.360558	1.6243e-12	-0.0350052	0.019069			-0.0220779	0.11206	-0.00908419	0.28483			-0.0593556	0.00049062
AS~TATA-box--BO~ELI-box3?0.5	TF-218677	TF-420425	TF-594467		0.661534	0.0700327	4.6874e-07	0.594064	5.5511e-17	0.0734601	0.0066881	-0.109304	3.796e-08			-0.0244495	0.19949	0.100903	1.3604e-08			0.227525	2.3106e-09
AS~TATA-box--BO~ELI-box3?0.5	TF-218677	TF-566736	TF-715838		0.661349	0.0537165	1.4137e-06	0.449769	0	0.39503	0	0.10601	4.6853e-07			0.049214	0.022878	-0.0477735	0.04545			0.00917829	0.41173
AS~TATA-box--BO~ELI-box3?0.5	TF-218677	TF-281810	TF-827145		0.661294	0.0524367	6.3213e-05	0.702373	1.6245e-12	0.0866323	4.2584e-05	0.0215651	0.19561			0.0180813	0.31383	2.50236e-05	0.49938			0.0218499	0.28776
AS~TATA-box--BO~ELI-box3?0.5	TF-218677	TF-552123	TF-834586		0.660966	0.0564525	1.8456e-07	0.589726	1.6246e-12	0.129223	5.1849e-07	0.130669	2.8402e-12			0.0737613	0.00042964	-0.0307283	0.043566			-0.146775	1.5236e-08
AS~TATA-box--BO~ELI-box3?0.5	TF-218677	TF-232345	TF-286321		0.66083	0.0645113	1.0717e-05	0.587008	0	0.073724	0.0058115	0.194494	1.4988e-15			-0.0492051	0.029882	-0.00310323	0.4607			-0.168684	2.1086e-05
AS~TATA-box--BO~ELI-box3?0.5	TF-218677	TF-256198	TF-552123		0.660283	0.0546762	1.8816e-06	0.608345	1.6244e-12	0.0532576	0.0039068	0.214784	1.6313e-12			0.0514766	0.010301	0.0429055	0.030006			-0.0959944	6.1102e-05
AS~TATA-box--BO~ELI-box3?0.5	TF-218677	TF-281810	TF-819435		0.660025	0.0539808	3.7605e-05	0.716326	0	0.0766816	0.00042524	0.0660667	0.044856			0.0244439	0.19944	0.0788534	0.061183			0.10678	0.044168
AS~TATA-box--BO~ELI-box3?0.5	TF-218677	TF-281810	TF-571462		0.659559	0.0551828	3.0412e-05	0.722103	0	0.0920472	2.1115e-05	0.0443364	0.093831			0.0125073	0.34822	0.00810542	0.38538			-0.0679994	0.099567
AS~TATA-box--BO~ELI-box3?0.5	TF-218677	TF-256198	TF-830919	TF-835874	0.65942	0.0409686	0.00072129	0.533549	1.6244e-12	0.0135473	0.29171	0.0177889	0.23281	0.323127	1.6243e-12	0.032309	0.23043	-0.0636615	0.034188	0.00877053	0.36039	0.000612903	0.49481	-0.0581799	0.027668	-0.00737367	0.39698
AS~TATA-box--BO~ELI-box3?0.5	TF-218677	TF-287849	TF-566736		0.659241	0.0748982	6.8761e-07	0.58108	1.6245e-12	0.124819	4.1296e-07	0.458404	1.624e-12			-0.00150805	0.47909	-0.0653073	0.066256			-0.0451898	0.22792
AS~TATA-box--BO~ELI-box3?0.5	TF-218677	TF-827145	TF-834586		0.659046	0.0315135	0.0029391	0.549269	5.5511e-17	0.136379	1.1306e-10	0.176761	9.992e-16			0.0504413	0.00011453	-0.102972	9.9954e-07			0.104982	0.00022343
AS~TATA-box--BO~ELI-box3?0.5	TF-218677	TF-232345	TF-281810		0.657934	0.038137	0.0048807	0.68799	0	-0.0579307	0.019482	0.0837935	0.0005973			0.000123554	0.49748	-0.00438554	0.45235			-0.0072764	0.43856
AS~TATA-box--BO~ELI-box3?0.5	TF-218677	TF-574356	TF-725612		0.657601	0.0813063	1.1239e-08	0.628993	0	0.146024	2.3932e-10	-0.131444	4.996e-16			0.0314782	0.10655	0.0393948	0.01598			0.0274885	0.053669
AS~TATA-box--BO~ELI-box3?0.5	TF-218677	TF-715838	TF-834586		0.657448	0.0449049	4.2979e-05	0.582567	1.6244e-12	0.141605	1.6296e-10	0.162535	1.6246e-12			0.0600813	0.0023225	-0.0292066	0.083337			-0.0812937	0.0036807
AS~TATA-box--BO~ELI-box3?0.5	TF-218677	TF-256198	TF-715838		0.656265	0.0663318	2.9318e-08	0.615738	0	0.0538952	0.0030577	0.15202	3.2834e-11			-0.0311934	0.13213	0.0406489	0.028107			-0.0363394	0.14768
AS~TATA-box--BO~ELI-box3?0.5	TF-218677	TF-256198	TF-819435		0.656198	0.0665819	2.5307e-08	0.647291	5.5511e-17	0.0779457	4.5405e-05	-0.0990127	0.0025284			-0.0210179	0.18681	0.129571	0.00088959			0.0511195	0.19832
AS~TATA-box--BO~ELI-box3?0.5	TF-218677	TF-710397	TF-834586		0.656162	0.0307007	0.010343	0.582735	1.6245e-12	-0.0421311	0.059983	0.234226	1.6248e-12			-0.072374	0.0058593	-0.0520426	0.0027028			-0.0276492	0.29347
AS~TATA-box--BO~ELI-box3?0.5	TF-218677	TF-556378	TF-576309	TF-835874	0.656139	0.0678479	1.6004e-06	0.579818	0	-0.0349975	0.071789	-0.00324413	0.43398	0.253202	0	-0.156559	0.0003178	-0.0615036	9.2851e-05	-0.0137703	0.30624	-0.0606592	0.019925	0.028885	0.27543	-0.0632688	0.0037613
AS~TATA-box--BO~ELI-box3?0.5	TF-218677	TF-819435	TF-834586		0.65594	0.0521067	2.6635e-06	0.613182	0	-0.094999	0.002038	0.173694	1.1102e-16			0.110023	0.0038327	-0.0443403	0.0085346			-0.0663985	0.079285
AS~TATA-box--BO~ELI-box3?0.5	TF-218677	TF-281810	TF-566736	TF-663774	0.655837	0.0464379	0.0011106	0.545717	1.6244e-12	0.0507555	0.021388	0.383071	1.6247e-12	-0.0464094	0.01658	-0.0894481	0.044402	-0.0150317	0.31643	-0.0487743	0.082747	0.145298	0.0088162	-0.066694	0.044696	-0.0368918	0.23425
AS~TATA-box--BO~ELI-box3?0.5	TF-218677	TF-594467	TF-652803		0.655802	0.0663153	1.9014e-06	0.599227	1.6245e-12	-0.108323	1.6153e-07	0.00483687	0.40455			0.0531651	0.00798	-0.0495945	0.010659			0.038912	0.065902
AS~TATA-box--BO~ELI-box3?0.5	TF-218677	TF-639804	TF-836808		0.65555	0.0633907	4.726e-09	0.480848	0	0.20591	0	0.131248	0			0.0354711	0.062827	-0.00392026	0.37665			-0.00593349	0.36564
AS~TATA-box--BO~ELI-box3?0.5	TF-218677	TF-594467	TF-715838		0.655238	0.0732195	8.9473e-08	0.554518	0	-0.14499	2.0745e-13	0.199197	1.8741e-13			0.0337095	0.069929	0.00892993	0.39409			0.0167242	0.33731
AS~TATA-box--BO~ELI-box3?0.5	TF-218677	TF-281810	TF-652803		0.655111	0.0531792	1.9552e-05	0.70547	0	0.0720921	0.00084927	-0.0334564	0.041732			0.057667	0.047538	-0.0231698	0.015372			-0.0211127	0.23364
AS~TATA-box--BO~ELI-box3?0.5	TF-218677	TF-644373	TF-834586		0.655094	0.0364987	0.00093473	0.600766	0	-0.0708577	0.0032036	0.189774	0			-0.0860309	0.0015078	-0.0357868	0.018203			0.0789677	0.013889
AS~TATA-box--BO~ELI-box3?0.5	TF-218677	TF-834586			0.654542	0.0494727	3.4981e-06	0.621812	0	0.17523	1.6653e-16					-0.0476293	0.0020941
AS~TATA-box--BO~ELI-box3?0.5	TF-218677	TF-256198	TF-827145		0.654516	0.0442348	0.00016976	0.587906	5.5511e-17	0.0863334	6.1328e-06	0.131951	9.1584e-09			-0.027866	0.16297	0.0447521	0.00079801			-0.0255729	0.28085
AS~TATA-box--BO~ELI-box3?0.5	TF-218677	TF-286321	TF-663774		0.654076	0.0773983	4.1473e-07	0.615355	1.6245e-12	0.189648	1.675e-12	0.0555999	0.00098225			0.0749965	0.0016306	-0.00497077	0.37415			-0.0786782	0.0020748
AS~TATA-box--BO~ELI-box3?0.5	TF-218677	TF-256198			0.653985	0.0660591	1.0194e-08	0.659042	0	0.0745335	6.7324e-05					-0.0496153	0.0012417
AS~TATA-box--BO~ELI-box3?0.5	TF-218677	TF-286321	TF-710397		0.653935	0.0871556	2.8156e-08	0.593157	1.6653e-16	0.209163	4.0523e-15	-0.0258637	0.19887			0.0909641	0.00028628	0.013695	0.3532			0.0546581	0.19438
AS~TATA-box--BO~ELI-box3?0.5	TF-218677	TF-594467	TF-827145		0.653127	0.0524576	0.00014028	0.568602	0	-0.122772	2.7059e-08	0.0671692	0.0063336			0.0905359	7.1902e-05	0.0885991	0.00014174			-0.0141761	0.31595
AS~TATA-box--BO~ELI-box3?0.5	TF-218677	TF-640573	TF-725612		0.653016	0.0471094	0.0013076	0.653805	0	-0.074013	0.0026892	-0.203786	0			0.0312416	0.11368	0.0461342	0.016248			0.0581318	0.035307
AS~TATA-box--BO~ELI-box3?0.5	TF-218677	TF-643213	TF-834586		0.652742	0.0493945	6.7353e-06	0.615779	1.6244e-12	0.0132432	0.21049	0.165539	1.6236e-12			-0.0717674	0.00023557	0.00896594	0.34538			-0.00815928	0.30126
AS~TATA-box--BO~ELI-box3?0.5	TF-218677	TF-256198	TF-644373		0.652585	0.0591352	1.282e-06	0.637086	0	0.0825229	2.1686e-05	-0.0641816	0.0097895			-0.0350795	0.022348	-0.0556758	0.038205			-0.102442	0.014591
AS~TATA-box--BO~ELI-box3?0.5	TF-218677	TF-576309	TF-836808		0.652538	0.0741549	3.2982e-08	0.593496	1.1102e-16	0.0179612	0.1333	0.117307	2.8165e-10			-0.0607438	0.00012547	-0.0107546	0.21808			-0.0328964	0.005729
AS~TATA-box--BO~ELI-box3?0.5	TF-218677	TF-571462	TF-834586		0.65208	0.0407619	0.00017002	0.629831	5.5511e-17	0.0653474	0.0067213	0.166788	0			-0.0758717	0.00020844	-0.0453202	0.0034701			-0.0910705	0.0061446
AS~TATA-box--BO~ELI-box3?0.5	TF-218677	TF-594467			0.651459	0.0714365	1.3739e-07	0.599991	0	-0.145703	6.0618e-14					0.0238261	0.031177
AS~TATA-box--BO~ELI-box3?0.5	TF-218677	TF-256198	TF-643213		0.651258	0.0642159	3.5075e-08	0.646611	1.6244e-12	0.0457345	0.017055	0.0644465	9.792e-05			-0.0103457	0.33226	-0.0543081	0.0032255			-0.00839408	0.30283
AS~TATA-box--BO~ELI-box3?0.5	TF-218677	TF-710397	TF-725612		0.651138	0.0433177	0.00087978	0.619171	1.6245e-12	0.000536298	0.4929	-0.186167	1.6244e-12			-0.00402565	0.44688	0.000769289	0.4809			0.0447039	0.10608
AS~TATA-box--BO~ELI-box3?0.5	TF-218677	TF-643200			0.650915	0.0866087	2.0805e-08	0.686349	0	-0.0581948	0.0012568					0.0518593	0.0029773
AS~TATA-box--BO~ELI-box3?0.5	TF-218677	TF-663774	TF-725612		0.65088	0.0409562	0.001766	0.621078	1.1102e-16	0.0224088	0.1028	-0.165808	0			-0.0289859	0.014586	0.0195308	0.12119			0.0247492	0.016211
AS~TATA-box--BO~ELI-box3?0.5	TF-218677	TF-594467	TF-819435		0.650737	0.0813124	5.8752e-09	0.593858	1.6244e-12	-0.147209	1.8455e-12	0.0429266	0.14685			0.00398035	0.39103	0.0922391	0.033758			-0.0992343	0.049294
AS~TATA-box--BO~ELI-box3?0.5	TF-218677	TF-286321	TF-556378	TF-835874	0.65035	0.071393	9.3919e-07	0.541636	1.1102e-16	0.129124	2.1991e-08	-0.0518817	0.017222	0.268746	2.7756e-16	0.142587	4.2618e-09	-0.0334967	0.17857	-0.0223289	0.18129	0.00947763	0.41727	-0.0440545	0.12631	-0.0315003	0.16517
AS~TATA-box--BO~ELI-box3?0.5	TF-218677	TF-256198	TF-287849		0.650295	0.0576634	0.00018867	0.721424	1.6245e-12	0.140462	4.764e-09	0.0907704	0.00023531			-0.034601	0.14552	-0.0268696	0.088246			0.000602903	0.49463
AS~TATA-box--BO~ELI-box3?0.5	TF-218677	TF-566736	TF-574356		0.650172	0.0772114	2.1732e-08	0.493893	0	0.382663	0	0.15396	5.3402e-14			-0.0269685	0.20407	0.0460728	0.073283			-0.0105923	0.42132
AS~TATA-box--BO~ELI-box3?0.5	TF-218677	TF-256198	TF-836808		0.650133	0.0744406	1.9814e-10	0.528033	0	-0.0248441	0.13114	0.184832	3.3307e-16			0.0331464	0.09604	0.010568	0.12455			0.00955214	0.32505
AS~TATA-box--BO~ELI-box3?0.5	TF-218677	TF-281810	TF-566736	TF-830919	0.649426	0.044881	0.0014171	0.500193	1.6245e-12	0.0703435	0.002902	0.406759	1.6241e-12	-0.0752723	0.0040152	-0.0731193	0.096033	0.0298862	0.18997	0.0943926	0.020649	0.101682	0.048295	-0.192606	0.00010693	-0.0600503	0.16323
AS~TATA-box--BO~ELI-box3?0.5	TF-209269	TF-218677	TF-594467		0.649271	0.0643761	5.4312e-06	-0.0731752	0.0069795	0.578476	1.1102e-16	-0.179124	0			0.0522159	0.079029	-0.130305	0.0038099			-0.0260538	0.097646
AS~TATA-box--BO~ELI-box3?0.5	TF-218677	TF-552123			0.649113	0.0605339	2.3004e-08	0.590556	1.6244e-12	0.231538	1.625e-12					-0.0230596	0.065627
AS~TATA-box--BO~ELI-box3?0.5	TF-218677	TF-663774	TF-834586		0.64881	0.0252717	0.028818	0.575523	0	-0.0199686	0.12652	0.257357	0			-0.0522982	5.3441e-05	-0.0462944	0.0058033			-0.00487565	0.38677
AS~TATA-box--BO~ELI-box3?0.5	TF-218677	TF-232345	TF-256198		0.648727	0.0268526	0.023405	0.639639	0	0.00655346	0.39444	0.0803748	6.9946e-05			-0.104683	5.8334e-09	-0.0453613	0.0082661			-0.0335064	0.17864
AS~TATA-box--BO~ELI-box3?0.5	TF-218677	TF-571462	TF-594467		0.648474	0.0665625	1.4715e-06	0.616023	1.6244e-12	0.0895382	0.0031668	-0.1273	6.1969e-10			-0.103997	0.0014099	0.0441169	0.0097978			0.0122183	0.38111
AS~TATA-box--BO~ELI-box3?0.5	TF-218677	TF-286321	TF-574356		0.648386	0.0815325	2.5362e-07	0.607146	0	0.145356	1.1699e-08	0.173698	2.0198e-12			0.123752	6.089e-07	-0.0133715	0.30488			0.0415672	0.14385
AS~TATA-box--BO~ELI-box3?0.5	TF-218677	TF-286321	TF-556378	TF-725612	0.648243	0.0550599	0.00021334	0.580204	1.6245e-12	0.112413	1.1327e-06	-0.0525891	0.018462	-0.144487	1.6243e-12	0.20741	1.6253e-12	0.0180758	0.32047	0.0338496	0.019235	-0.088139	0.029318	0.0736342	0.0017351	-0.0599633	0.0034686
AS~TATA-box--BO~ELI-box3?0.5	TF-218677	TF-256198	TF-420425		0.647903	0.0628153	3.2689e-07	0.644159	1.6246e-12	0.0880999	8.8879e-06	-0.017762	0.23186			-0.0406589	0.008145	-0.037298	0.030663			-0.0204363	0.28876
AS~TATA-box--BO~ELI-box3?0.5	TF-218677	TF-268609	TF-725612		0.647752	0.032799	0.013387	0.552121	1.6247e-12	-0.0477356	0.0014884	-0.187386	1.6243e-12			-0.0153038	0.040568	0.0943322	7.4947e-05			0.0446124	0.0017576
AS~TATA-box--BO~ELI-box3?0.5	TF-218677	TF-576309	TF-830919		0.647697	0.0590272	1.3646e-05	0.708654	1.6245e-12	0.0371443	0.025195	-0.136818	7.8338e-09			-0.103758	5.5474e-10	-0.0911267	0.00033506			0.082246	5.2035e-05
AS~TATA-box--BO~ELI-box3?0.5	TF-218677	TF-268609	TF-834586		0.647203	0.0226648	0.050324	0.514553	1.6245e-12	-0.0971176	6.5572e-11	0.229699	1.6242e-12			-0.0217916	0.0061052	-0.100006	1.432e-05			-0.0756712	0.0014387
AS~TATA-box--BO~ELI-box3?0.5	TF-218677	TF-574356	TF-639804		0.646892	0.088097	8.1496e-11	0.56376	1.1102e-16	0.0731037	0.00060276	0.321765	5.5511e-17			-0.0130632	0.31227	0.00834116	0.32884			-0.0259344	0.18883
AS~TATA-box--BO~ELI-box3?0.5	TF-218677	TF-643213			0.64641	0.0536603	5.6295e-07	0.621574	1.6245e-12	0.0973492	3.7321e-12					-0.0633824	1.9052e-06
AS~TATA-box--BO~ELI-box3?0.5	TF-218677	TF-256198	TF-571462		0.646269	0.0600938	6.9288e-07	0.659243	0	0.0667748	0.00061992	0.0250757	0.1998			-0.0272692	0.061436	-0.0749414	0.00092717			-0.0722661	0.018108
AS~TATA-box--BO~ELI-box3?0.5	TF-218677	TF-574356	TF-834586		0.646141	0.0619787	2.813e-06	0.624973	0	0.119463	2.6838e-08	0.18428	1.6653e-15			-0.000865525	0.48504	-0.0650566	0.00095249			0.0597715	0.010029
AS~TATA-box--BO~ELI-box3?0.5	TF-218677	TF-566736	TF-710397		0.645487	0.0609704	9.1358e-06	0.485659	1.6244e-12	0.400241	1.6247e-12	-0.110607	2.2468e-05			0.0120546	0.33924	0.0143204	0.33595			-0.11007	0.030862
AS~TATA-box--BO~ELI-box3?0.5	TF-218677	TF-836808			0.645267	0.0642183	4.4418e-09	0.512373	1.6243e-12	0.177542	1.6242e-12					0.00246383	0.39184
AS~TATA-box--BO~ELI-box3?0.5	TF-218677	TF-594467	TF-710397		0.645223	0.0546008	0.00014289	0.59234	5.5511e-17	-0.202942	1.2212e-15	0.0552535	0.059142			0.0108481	0.32438	0.0388243	0.18343			0.0206811	0.30912
AS~TATA-box--BO~ELI-box3?0.5	TF-218677	TF-594467	TF-644373		0.644753	0.0686642	6.7034e-07	0.59877	5.5511e-17	-0.141739	5.4795e-13	0.0413581	0.093618			0.0543669	0.00088899	-0.0286858	0.23004			0.0889536	0.019299
AS~TATA-box--BO~ELI-box3?0.5	TF-209269	TF-218677	TF-256198		0.644685	0.0647938	2.0215e-06	-0.0400314	0.054513	0.653268	1.6244e-12	0.0603854	0.003196			-0.0405599	0.07152	0.085153	0.014565			-0.0465407	0.015069
AS~TATA-box--BO~ELI-box3?0.5	TF-218677	TF-652803	TF-834586		0.644484	0.0326278	0.0031126	0.585264	0	-0.0597989	0.00026328	0.221533	1.1102e-16			-0.0675652	1.641e-06	-0.0478964	0.0062203			0.000138023	0.49776
AS~TATA-box--BO~ELI-box3?0.5	TF-209269	TF-218677	TF-281810		0.644318	0.0339878	0.013682	-0.0911979	0.00081585	0.723261	1.6244e-12	0.0367036	0.10146			0.0515478	0.071681	0.107077	0.017387			0.0660342	0.05073
AS~TATA-box--BO~ELI-box3?0.5	TF-218677	TF-268609	TF-281810		0.643694	0.0209612	0.081189	0.628464	1.6244e-12	-0.0780629	4.2804e-06	0.0574795	0.013619			-0.00532782	0.2666	0.0237777	0.31147			-0.00809844	0.38427
AS~TATA-box--BO~ELI-box3?0.5	TF-218677	TF-232345	TF-594467		0.642142	0.0451157	0.0010865	0.562968	0	-0.0284362	0.16248	-0.133458	1.2475e-10			-0.116988	3.9429e-05	0.102534	5.4157e-06			0.0504953	0.076528
AS~TATA-box--BO~ELI-box3?0.5	TF-218677	TF-725612	TF-830919	TF-835874	0.641865	0.049063	0.00025643	0.502951	0	-0.0707712	5.7909e-05	0.0957243	0.00010432	0.319005	3.8858e-16	-0.00790091	0.38198	0.00183371	0.47838	-0.036343	0.10754	0.0472049	0.056019	0.0353018	0.036511	-0.0189068	0.30369
AS~TATA-box--BO~ELI-box3?0.5	TF-218677	TF-566736	TF-663774		0.640211	0.0515447	5.1406e-05	0.515871	1.6245e-12	0.352231	1.6244e-12	0.0516808	0.00071416			0.0134954	0.31995	0.0155564	0.2132			-0.130358	0.00013958
AS~TATA-box--BO~ELI-box3?0.5	TF-218677	TF-420425			0.639245	0.0655493	1.8342e-08	0.627493	1.1102e-16	-0.0461172	0.022497					-0.022874	0.089987
AS~TATA-box--BO~ELI-box3?0.5	TF-218677	TF-834586	TF-836808		0.638394	0.0611212	5.8565e-08	0.514409	1.6245e-12	0.0662878	0.00035705	0.156532	1.6236e-12			-0.0316021	0.085867	0.0137705	0.072893			-0.0150202	0.16542
AS~TATA-box--BO~ELI-box3?0.5	TF-218677	TF-819435			0.635844	0.0718684	1.6853e-10	0.641521	5.5511e-17	0.0811185	0.0053168					0.130902	0.00013075
AS~TATA-box--BO~ELI-box3?0.5	TF-218677	TF-281810	TF-836808		0.635645	0.0283726	0.016523	0.589734	1.1102e-16	-0.0221938	0.16154	0.143013	1.1657e-15			-0.0152685	0.35348	-0.00273477	0.42431			0.0432093	0.038785
AS~TATA-box--BO~ELI-box3?0.5	TF-218677	TF-644373			0.63482	0.0592977	3.0194e-07	0.638261	1.6245e-12	0.00969647	0.35217					-0.0346405	0.086303
AS~TATA-box--BO~ELI-box3?0.5	TF-218677				0.634774	0.0630012	7.1645e-09	0.637821	1.6244e-12
AS~TATA-box--BO~ELI-box3?0.5	TF-218677	TF-256198	TF-652803		0.634246	0.04849	9.3432e-05	0.617653	1.6245e-12	0.0837162	0.0002586	-0.0508124	0.0098795			0.0391154	0.044515	-0.0593038	0.00012445			-0.0627721	4.7845e-05
AS~TATA-box--BO~ELI-box3?0.5	TF-218677	TF-256198	TF-710397		0.632297	0.0513465	0.00019607	0.622899	1.6245e-12	0.107519	1.1222e-06	-0.0703552	0.0081928			-0.0511541	0.0026084	-0.0338402	0.1102			0.029178	0.27019
AS~TATA-box--BO~ELI-box3?0.5	TF-218677	TF-556378	TF-576309		0.632265	0.0551894	4.3666e-05	0.670414	0	-0.0395823	0.052492	0.0543508	0.0013417			-0.104232	0.003815	-0.101794	2.2491e-10			-0.0518729	0.037129
AS~TATA-box--BO~ELI-box3?0.5	TF-218677	TF-268609			0.632056	0.0458752	0.00041059	0.564488	1.6653e-16	-0.0843625	2.353e-09					-0.00684689	0.14205
AS~TATA-box--BO~ELI-box3?0.5	TF-218677	TF-827145			0.631772	0.0526291	3.8961e-06	0.614212	1.6243e-12	0.0436383	0.017543					0.0333284	0.0041435
AS~TATA-box--BO~ELI-box3?0.5	TF-218677	TF-652803			0.631383	0.0578285	4.0282e-07	0.645253	0	-0.0173017	0.15337					-0.0165616	0.039909
AS~TATA-box--BO~ELI-box3?0.5	TF-218677	TF-287849			0.630279	0.0769477	4.6911e-07	0.744345	0	0.0748108	0.0017117					-0.00396886	0.41679
AS~TATA-box--BO~ELI-box3?0.5	TF-218677	TF-232345			0.629816	0.0447826	0.00019894	0.624148	5.5511e-17	-0.0274901	0.11919					-0.0457124	0.0012739
AS~TATA-box--BO~ELI-box3?0.5	TF-218677	TF-571462			0.62979	0.0590546	1.7152e-07	0.647112	1.6244e-12	0.0465027	0.042901					-0.0461167	0.013041
AS~TATA-box--BO~ELI-box3?0.5	TF-268609	TF-835874			0.629245	-0.00838264	0.26092	-0.240322	1.6245e-12	0.478889	1.6245e-12					-0.0132704	0.07408
AS~TATA-box--BO~ELI-box3?0.5	TF-218677	TF-715838			0.629096	0.0574683	3.8438e-07	0.584715	1.1102e-16	0.177347	3.3307e-16					0.0117549	0.27628
AS~TATA-box--BO~ELI-box3?0.5	TF-268609	TF-566736			0.628945	0.0380952	0.0022288	-0.19382	0	0.675928	5.5511e-17					-0.0307523	0.0028
AS~TATA-box--BO~ELI-box3?0.5	TF-218677	TF-830919	TF-835874		0.624333	0.0376946	0.0013525	0.480159	0	0.0514258	0.013892	0.346985	0			-0.00163369	0.47914	-0.0306171	0.058734			-0.0141142	0.27015
AS~TATA-box--BO~ELI-box3?0.5	TF-566736	TF-639804			0.62419	0.0265012	0.0089276	0.641017	1.6246e-12	0.4006	1.6245e-12					0.0334725	0.039873
AS~TATA-box--BO~ELI-box3?0.5	TF-218677	TF-566736	TF-725612	TF-830919	0.624014	0.0458863	0.00096557	0.463842	0	0.353713	2.7756e-16	-0.138217	1.5543e-15	-0.0351641	0.088281	0.0474015	0.0856	0.00286334	0.44824	-0.0745074	0.027213	0.0931098	0.0028059	0.102533	0.041613	-0.0182501	0.20203
AS~TATA-box--BO~ELI-box3?0.5	TF-218677	TF-574356			0.623584	0.0791378	1.7307e-09	0.632719	1.6244e-12	0.171958	1.625e-12					0.0231405	0.14987
AS~TATA-box--BO~ELI-box3?0.5	TF-218677	TF-281810	TF-663774		0.622471	0.0252839	0.039936	0.719983	1.6245e-12	0.0249973	0.16843	0.00116385	0.47899			-0.030251	0.25256	-0.0716902	0.0013811			-0.0547538	0.085966
AS~TATA-box--BO~ELI-box3?0.5	TF-209269	TF-218677			0.621649	0.0577387	1.2141e-05	-0.0572991	0.0094034	0.634836	1.6246e-12					0.000117616	0.49819
AS~TATA-box--BO~ELI-box3?0.5	TF-218677	TF-640573			0.621518	0.067273	3.8051e-06	0.669239	1.1102e-16	-0.0746325	0.00071059					-0.00670915	0.38697
AS~TATA-box--BO~ELI-box3?0.5	TF-218677	TF-286321	TF-830919		0.620277	0.0710813	4.7068e-06	0.592813	0	0.166267	1.0857e-09	-0.0653453	0.0067183			0.0834227	0.0015399	-0.0338608	0.18411			0.0392936	0.16889
AS~TATA-box--BO~ELI-box3?0.5	TF-218677	TF-286321	TF-556378		0.619846	0.0563735	0.00010293	0.564279	0	0.131065	1.0415e-08	-0.086832	0.00026079			0.191746	0	0.00746472	0.42088			-0.0735117	0.055898
AS~TATA-box--BO~ELI-box3?0.5	TF-218677	TF-256198	TF-663774		0.617842	0.0605515	9.9553e-06	0.627539	1.6246e-12	0.0809221	0.00028615	0.018697	0.16994			-0.0468572	0.0085685	-0.0231804	0.050426			-0.0252785	0.033679
AS~TATA-box--BO~ELI-box3?0.5	TF-218677	TF-256198	TF-574356		0.616914	0.0839203	2.5315e-10	0.617045	0	0.0715866	0.0014571	0.182228	9.992e-16			0.0453347	0.054445	0.0608354	0.0058586			-0.123253	3.7115e-05
AS~TATA-box--BO~ELI-box3?0.5	TF-218677	TF-556378	TF-566736	TF-725612	0.616262	0.0425288	0.0014132	0.480963	0	-0.0496421	0.015212	0.248786	4.7018e-13	-0.142115	0	0.0147334	0.33924	0.1087	0.00065487	-0.0170534	0.15769	-0.0267896	0.33612	-0.0540795	0.0091547	0.0516235	0.042288
AS~TATA-box--BO~ELI-box3?0.5	TF-218677	TF-710397			0.614497	0.0440235	0.00054497	0.627451	1.6245e-12	-0.0714093	0.0050129					-0.031325	0.12126
AS~TATA-box--BO~ELI-box3?0.5	TF-218677	TF-256198	TF-830919		0.613485	0.0393062	0.0016349	0.625184	1.6244e-12	0.137978	1.1474e-09	-0.0711708	0.0016107			-0.128748	2.5385e-06	-0.138005	7.397e-05			-0.0242596	0.2611
AS~TATA-box--BO~ELI-box3?0.5	TF-218677	TF-830919	TF-834586		0.613156	0.0325371	0.0056258	0.653199	1.6244e-12	-0.0698257	0.0013243	0.166112	1.0205e-11			-0.170993	1.8983e-07	-0.168006	1.4855e-08			0.0345411	0.12394
AS~TATA-box--BO~ELI-box3?0.5	TF-218677	TF-663774			0.612795	0.0433088	0.00037313	0.65074	0	0.0589137	0.00015455					-0.0503721	3.303e-05
AS~TATA-box--BO~ELI-box3?0.5	TF-218677	TF-556378	TF-725612	TF-835874	0.612548	0.0597941	1.0091e-05	0.542421	0	-0.0677127	0.001364	-0.0687872	1.4053e-05	0.246573	0	0.0150229	0.31772	0.0159723	0.25416	0.0448964	0.084946	-0.0648567	0.0059666	-0.0527213	0.077336	0.00826889	0.28108
AS~TATA-box--BO~ELI-box3?0.5	TF-562448	TF-566736			0.611926	0.0391631	0.006669	0.0280842	0.19668	0.850251	1.6246e-12					0.00150616	0.48956
AS~TATA-box--BO~ELI-box3?0.5	TF-268609	TF-639804			0.611234	0.0212595	0.055536	-0.232503	1.6245e-12	0.63548	1.6245e-12					-0.0397312	4.4674e-05
AS~TATA-box--BO~ELI-box3?0.5	TF-218677	TF-256198	TF-556378	TF-835874	0.610744	0.0545629	5.6258e-06	0.551183	1.6244e-12	-0.0793677	0.0013177	-0.0798931	0.00021413	0.320441	1.6247e-12	-0.0298473	0.19177	-0.0108236	0.36107	0.0271788	0.10783	0.0385898	0.19024	-0.0863003	0.011013	-0.034284	0.14061
AS~TATA-box--BO~ELI-box3?0.5	TF-218677	TF-556378	TF-835874		0.610068	0.0513413	1.1445e-05	0.539311	0	-0.0731484	0.00022998	0.296676	1.1102e-16			-0.000571442	0.49222	0.0339353	0.050307			-0.0074481	0.40611
AS~TATA-box--BO~ELI-box3?0.5	TF-281810	TF-566736			0.605224	0.0160267	0.1172	0.081177	0.00017736	0.806116	0					0.0388073	0.12258
AS~TATA-box--BO~ELI-box3?0.5	TF-218677	TF-566736	TF-830919		0.600895	0.0411073	0.00099537	0.423707	1.6653e-16	0.413304	3.3307e-16	-0.0831733	0.00015567			0.0250773	0.1924	-0.026071	0.23514			0.0375729	0.23468
AS~TATA-box--BO~ELI-box3?0.5	TF-566736	TF-835874			0.599602	0.0114841	0.16281	0.610647	1.6245e-12	0.299361	1.6243e-12					0.00418686	0.40192
AS~TATA-box--BO~ELI-box3?0.5	TF-218677	TF-556378	TF-725612		0.599404	0.0514135	4.1191e-05	0.562416	0	-0.0668908	0.0016122	-0.156771	0			0.0430589	0.08215	-0.0274053	0.035998			-0.0833157	7.8261e-05
AS~TATA-box--BO~ELI-box3?0.5	TF-218677	TF-281810	TF-830919		0.598352	0.0373743	0.0062061	0.689135	1.6245e-12	0.0537585	0.021904	-0.0932366	0.00053879			0.0198241	0.32469	0.0598334	0.022737			-0.197936	6.8297e-05
AS~TATA-box--BO~ELI-box3?0.5	TF-566736	TF-640573			0.597666	0.0311994	0.018655	0.889105	0	-0.109669	2.607e-06					-0.333426	4.7296e-14
AS~TATA-box--BO~ELI-box3?0.5	TF-218677	TF-639804	TF-830919		0.596289	0.0515936	3.0598e-05	0.499285	1.1102e-16	0.385907	0	-0.0129601	0.28585			-0.0250441	0.20303	-0.0294767	0.17576			0.0166506	0.31515
AS~TATA-box--BO~ELI-box3?0.5	TF-218677	TF-556378	TF-566736		0.596042	0.0465254	0.00024812	0.472937	1.1102e-16	-0.0789341	0.00010817	0.279237	8.3267e-16			-0.0493131	0.070021	0.101137	0.00016704			0.11553	0.010296
AS~TATA-box--BO~ELI-box3?0.5	TF-566736	TF-725612			0.595765	0.0179814	0.087243	0.804527	1.1102e-16	-0.142268	3.8858e-16					0.0522904	0.0034008
AS~TATA-box--BO~ELI-box3?0.5	TF-566736	TF-827145			0.595504	0.0127246	0.13434	0.69797	1.6244e-12	0.27594	1.6249e-12					0.0616436	0.00088574
AS~TATA-box--BO~ELI-box3?0.5	TF-218677	TF-556378	TF-639804		0.594979	0.0601486	4.9652e-07	0.51988	1.1102e-16	-0.0810129	6.0297e-05	0.307593	0			-0.0156109	0.30601	0.061032	0.00034929			0.00773242	0.43809
AS~TATA-box--BO~ELI-box3?0.5	TF-218677	TF-725612	TF-830919		0.591488	0.0342415	0.0080906	0.585155	0	-0.188906	0	0.000545955	0.4914			0.0210866	0.14468	0.0015199	0.47822			0.0254585	0.096656
AS~TATA-box--BO~ELI-box3?0.5	TF-566736	TF-594467			0.588364	0.0195338	0.087419	0.803433	0	-0.268044	1.6653e-16					0.0147575	0.30211
AS~TATA-box--BO~ELI-box3?0.5	TF-287849	TF-835874			0.582356	0.0269315	0.037734	-0.304777	0	0.498561	0					0.0536668	0.0012746
AS~TATA-box--BO~ELI-box3?0.5	TF-232345	TF-566736			0.579338	0.0174321	0.083456	-0.222751	5.5511e-17	0.772098	0					-0.0718488	0.0026647
AS~TATA-box--BO~ELI-box3?0.5	TF-566736	TF-644373			0.574764	0.00341565	0.38676	0.788891	1.6245e-12	-0.210334	1.6241e-12					-0.144151	6.1531e-05
AS~TATA-box--BO~ELI-box3?0.5	TF-420425	TF-566736			0.573969	0.0048753	0.34415	-0.150371	1.2361e-10	0.802328	0					-0.0573597	0.013155
AS~TATA-box--BO~ELI-box3?0.5	TF-218677	TF-556378	TF-834586		0.571536	0.0448025	0.00022053	0.575572	1.6244e-12	-0.062524	0.0021367	0.157162	2.0608e-12			0.000378181	0.49533	-0.0382101	0.050041			-0.0382014	0.14127
AS~TATA-box--BO~ELI-box3?0.5	TF-566736	TF-834586			0.569736	0.0292437	0.0063572	0.767889	0	0.182881	0					-0.123399	3.9539e-06
AS~TATA-box--BO~ELI-box3?0.5	TF-562448	TF-835874			0.569259	0.0299188	0.035756	0.0758875	0.014906	0.636934	1.6245e-12					0.0478451	0.17549
AS~TATA-box--BO~ELI-box3?0.5	TF-566736	TF-819435			0.567771	0.018354	0.060039	0.821995	5.5511e-17	-0.226833	3.078e-12					0.151591	0.0027842
AS~TATA-box--BO~ELI-box3?0.5	TF-552123	TF-566736			0.564569	0.020516	0.042459	0.174031	5.5813e-11	0.73592	1.6244e-12					-0.0349371	0.078927
AS~TATA-box--BO~ELI-box3?0.5	TF-218677	TF-256198	TF-556378		0.564129	0.0593941	2.3522e-06	0.583504	1.6245e-12	-0.0971121	0.00022865	-0.0995108	1.3572e-05			-0.0512058	0.063977	0.0234035	0.22732			0.035675	0.21514
AS~TATA-box--BO~ELI-box3?0.5	TF-286321	TF-566736			0.563146	0.0488722	0.00057626	0.23189	4.4409e-16	0.733198	0					0.0271371	0.19949
AS~TATA-box--BO~ELI-box3?0.5	TF-218677	TF-556378			0.563016	0.0521526	1.7795e-05	0.575771	1.6245e-12	-0.0896738	1.6789e-05					0.0329547	0.13408
AS~TATA-box--BO~ELI-box3?0.5	TF-287849	TF-639804			0.56264	0.0254437	0.048061	-0.35789	5.5511e-17	0.603882	0					-0.050998	0.0079037
AS~TATA-box--BO~ELI-box3?0.5	TF-566736	TF-836808			0.562521	0.0340285	0.0019054	0.527044	1.6246e-12	0.251045	1.6245e-12					0.0234525	0.05394
AS~TATA-box--BO~ELI-box3?0.5	TF-256198	TF-268609			0.562243	-0.0131886	0.18335	0.416978	0	-0.359461	0					0.0166512	0.19228
AS~TATA-box--BO~ELI-box3?0.5	TF-827145	TF-835874			0.559968	-0.00175036	0.44051	0.371256	0	0.477236	5.5511e-17					-0.000352691	0.49238
AS~TATA-box--BO~ELI-box3?0.5	TF-286321	TF-835874			0.559656	0.062774	7.6424e-06	0.368092	1.6247e-12	0.451193	1.6246e-12					0.0136156	0.26553
AS~TATA-box--BO~ELI-box3?0.5	TF-566736	TF-643213			0.558684	0.0295541	0.0063564	0.800673	1.6245e-12	0.00828495	0.28443					-0.100571	2.6231e-08
AS~TATA-box--BO~ELI-box3?0.5	TF-576309	TF-835874			0.558021	0.0381527	0.0038577	-0.192373	0	0.590882	1.1102e-16					-0.122623	7.5827e-12
AS~TATA-box--BO~ELI-box3?0.5	TF-420425	TF-639804			0.557715	0.0347835	0.0020367	-0.418836	1.6243e-12	0.620535	1.6245e-12					-0.1272	9.8566e-08
AS~TATA-box--BO~ELI-box3?0.5	TF-256198	TF-566736			0.55741	0.0256881	0.020782	0.0427337	0.022495	0.86042	5.5511e-17					-0.114788	1.5191e-06
AS~TATA-box--BO~ELI-box3?0.5	TF-566736				0.557074	0.0200412	0.04278	0.808781	1.6244e-12
AS~TATA-box--BO~ELI-box3?0.5	TF-566736	TF-715838			0.556882	0.027928	0.010433	0.706785	0	0.246129	8.3267e-16					0.0542744	0.036839
AS~TATA-box--BO~ELI-box3?0.5	TF-566736	TF-571462			0.555728	0.0134231	0.12883	0.77603	1.6245e-12	-0.150574	1.8497e-08					-0.0560899	0.05103
AS~TATA-box--BO~ELI-box3?0.5	TF-566736	TF-576309			0.552532	0.025669	0.032332	0.882125	0	0.0273131	0.045182					-0.104909	2.3044e-05
AS~TATA-box--BO~ELI-box3?0.5	TF-232345	TF-835874			0.551004	-0.0087406	0.24562	-0.324485	1.6244e-12	0.507769	1.6243e-12					-0.0150796	0.23463
AS~TATA-box--BO~ELI-box3?0.5	TF-566736	TF-652803			0.549845	0.029536	0.007489	0.70879	1.6245e-12	-0.187635	1.6242e-12					-0.0650792	7.2973e-06
AS~TATA-box--BO~ELI-box3?0.5	TF-420425	TF-835874			0.549341	0.000274414	0.49096	-0.397506	1.6249e-12	0.541195	1.6245e-12					-0.0823123	0.00045749
AS~TATA-box--BO~ELI-box3?0.5	TF-218677	TF-830919			0.546734	0.040596	0.0010914	0.591443	1.6245e-12	-0.0889098	6.6701e-05					-0.0188259	0.2387
AS~TATA-box--BO~ELI-box3?0.5	TF-209269	TF-566736			0.545441	0.04715	0.00051745	-0.166447	1.0284e-11	0.846207	0					0.104046	0.0045973
AS~TATA-box--BO~ELI-box3?0.5	TF-643200	TF-835874			0.544493	-0.00928265	0.29123	-0.119138	3.6248e-09	0.558281	5.5511e-17					0.0194815	0.23143
AS~TATA-box--BO~ELI-box3?0.5	TF-287849	TF-566736			0.543622	0.0217296	0.0973	-0.111381	3.7965e-06	0.844899	0					0.016787	0.32893
AS~TATA-box--BO~ELI-box3?0.5	TF-232345	TF-639804			0.542343	0.0078189	0.27104	-0.312707	1.6245e-12	0.570784	1.6245e-12					-0.078975	0.00028601
AS~TATA-box--BO~ELI-box3?0.5	TF-566736	TF-643200			0.541734	0.0499913	0.0023327	0.920617	5.5511e-17	-0.0105042	0.31566					0.0330562	0.18103
AS~TATA-box--BO~ELI-box3?0.5	TF-639804	TF-827145			0.53983	0.0148731	0.10797	0.522206	0	0.332776	1.1102e-16					0.0525539	0.0099774
AS~TATA-box--BO~ELI-box3?0.5	TF-268609	TF-552123			0.539579	0.00708924	0.3082	-0.249981	1.6246e-12	0.468712	1.6245e-12					0.00695922	0.28562
AS~TATA-box--BO~ELI-box3?0.5	TF-639804	TF-643200			0.538465	0.0182871	0.13757	0.759221	0	-0.153901	6.356e-14					-0.0523965	0.0091411
AS~TATA-box--BO~ELI-box3?0.5	TF-652803	TF-835874			0.537358	0.023627	0.026777	-0.293254	0	0.512627	5.5511e-17					-0.0558962	3.7983e-06
AS~TATA-box--BO~ELI-box3?0.5	TF-281810	TF-835874			0.535722	0.0105786	0.22909	0.0592841	0.0067766	0.617349	1.6245e-12					0.135778	0.00072714
AS~TATA-box--BO~ELI-box3?0.5	TF-663774	TF-835874			0.533197	0.0114751	0.19348	-0.225146	0	0.536715	5.5511e-17					-0.0402193	0.0017663
AS~TATA-box--BO~ELI-box3?0.5	TF-640573	TF-835874			0.532417	0.00602571	0.35057	0.0556849	0.021192	0.469219	1.6245e-12					-0.226931	6.5589e-11
AS~TATA-box--BO~ELI-box3?0.5	TF-268609	TF-643213			0.53203	-0.0187607	0.094347	-0.344094	1.6245e-12	0.259248	1.6242e-12					0.00722908	0.24795
AS~TATA-box--BO~ELI-box3?0.5	TF-576309	TF-639804			0.530077	0.0596407	1.4674e-05	-0.152626	0	0.701489	0					-0.146398	3.2963e-13
AS~TATA-box--BO~ELI-box3?0.5	TF-286321	TF-639804			0.529752	0.0935058	1.5736e-10	0.351982	1.6246e-12	0.48361	1.6246e-12					-0.0147317	0.31554
AS~TATA-box--BO~ELI-box3?0.5	TF-639804	TF-715838			0.528937	0.0312519	0.0046472	0.549521	1.6244e-12	0.373716	1.6246e-12					0.109146	5.7821e-06
AS~TATA-box--BO~ELI-box3?0.5	TF-268609	TF-834586			0.527179	-0.0356838	0.0053567	-0.282684	0	0.439305	0					-0.129685	1.4929e-07
AS~TATA-box--BO~ELI-box3?0.5	TF-652803	TF-836808			0.527113	0.0232213	0.031235	-0.296938	0	0.343821	0					-0.0653992	3.2095e-06
AS~TATA-box--BO~ELI-box3?0.5	TF-287849	TF-834586			0.52643	-0.0355673	0.013326	-0.416778	5.5511e-17	0.490299	1.6653e-16					0.0416356	0.040902
AS~TATA-box--BO~ELI-box3?0.5	TF-715838	TF-835874			0.525858	0.0122528	0.15483	0.352137	1.6244e-12	0.460782	1.6245e-12					0.0159623	0.2001
AS~TATA-box--BO~ELI-box3?0.5	TF-268609	TF-836808			0.521173	-0.0120813	0.20059	-0.240461	0	0.174854	0					-0.0564774	4.1711e-07
AS~TATA-box--BO~ELI-box3?0.5	TF-286321	TF-836808			0.519104	0.0657909	7.8575e-06	0.280348	1.6244e-12	0.333156	1.6245e-12					0.0856741	7.1101e-06
AS~TATA-box--BO~ELI-box3?0.5	TF-639804	TF-663774			0.518672	0.0392148	0.0018202	0.651177	1.1102e-16	-0.218796	0					-0.102308	1.4505e-13
AS~TATA-box--BO~ELI-box3?0.5	TF-639804	TF-640573			0.517982	0.0272522	0.044245	0.641555	1.6244e-12	-0.0102134	0.34682					-0.31435	1.7283e-12
AS~TATA-box--BO~ELI-box3?0.5	TF-594467	TF-835874			0.516052	0.0128184	0.20575	-0.161268	9.4072e-12	0.464699	1.6244e-12					0.00752921	0.33308
AS~TATA-box--BO~ELI-box3?0.5	TF-286321	TF-827145			0.515268	0.0583979	4.7296e-05	0.39266	1.1102e-16	0.440272	0					0.0810951	0.0024976
AS~TATA-box--BO~ELI-box3?0.5	TF-566736	TF-830919			0.512592	0.0347853	0.0049614	0.667947	1.1102e-16	-0.16656	2.4897e-13					0.0963346	0.0043542
AS~TATA-box--BO~ELI-box3?0.5	TF-562448	TF-639804			0.51098	0.00937111	0.29113	-0.0172658	0.31375	0.845303	1.6244e-12					0.0273071	0.36903
AS~TATA-box--BO~ELI-box3?0.5	TF-268609	TF-556378			0.510539	-0.0283923	0.025396	-0.32702	1.6245e-12	-0.134187	2.1717e-07					-0.0193537	0.14451
AS~TATA-box--BO~ELI-box3?0.5	TF-594467	TF-639804			0.510077	0.024922	0.055162	-0.184293	1.625e-12	0.530341	1.6245e-12					-0.00859081	0.3405
AS~TATA-box--BO~ELI-box3?0.5	TF-566736	TF-574356			0.510015	0.0309885	0.015305	0.815698	5.5511e-17	0.156459	3.4876e-12					0.129691	0.00053337
AS~TATA-box--BO~ELI-box3?0.5	TF-639804	TF-835874			0.508958	0.0143957	0.12907	0.33791	2.2204e-16	0.321569	5.5511e-16					-0.023156	0.045061
AS~TATA-box--BO~ELI-box3?0.5	TF-286321	TF-594467			0.508318	0.111043	1.1649e-10	0.509735	0	-0.315865	0					0.0877966	0.00065285
AS~TATA-box--BO~ELI-box3?0.5	TF-268609	TF-715838			0.505282	-0.000532282	0.48522	-0.237968	0	0.469404	1.1102e-16					0.0129946	0.24356
AS~TATA-box--BO~ELI-box3?0.5	TF-639804	TF-652803			0.504768	0.0409892	0.00050776	0.596515	0	-0.27005	0					-0.0784431	4.0459e-09
AS~TATA-box--BO~ELI-box3?0.5	TF-566736	TF-663774			0.504438	0.0257194	0.029747	0.733773	0	-0.0751753	3.7655e-06					-0.147547	1.0351e-08
AS~TATA-box--BO~ELI-box3?0.5	TF-725612	TF-835874			0.504155	-0.0128064	0.19496	-0.00703828	0.33809	0.566045	0					-0.00908765	0.23905
AS~TATA-box--BO~ELI-box3?0.5	TF-644373	TF-835874			0.500565	-0.0164348	0.093267	-0.25836	0	0.536221	0					-0.0509638	0.059125
AS~TATA-box--BO~ELI-box3?0.5	TF-281810	TF-639804			0.499936	0.00193232	0.44771	0.028997	0.11826	0.776898	1.6245e-12					0.194862	0.00022115
AS~TATA-box--BO~ELI-box3?0.5	TF-566736	TF-710397			0.499588	0.0348299	0.008556	0.801783	1.6245e-12	-0.234282	1.6281e-12					-0.11953	0.0095887
AS~TATA-box--BO~ELI-box3?0.5	TF-571462	TF-835874			0.499386	-0.0118005	0.16469	-0.319043	0	0.523736	0					-0.0225515	0.22639
AS~TATA-box--BO~ELI-box3?0.5	TF-639804	TF-836808			0.496879	0.0225384	0.031984	0.340859	0	0.286851	1.6653e-16					0.0308691	0.00937
AS~TATA-box--BO~ELI-box3?0.5	TF-835874	TF-836808			0.493579	0.00250377	0.41934	0.292163	0	0.291155	0					0.037069	0.0020385
AS~TATA-box--BO~ELI-box3?0.5	TF-268609	TF-827145			0.49221	-0.0200681	0.09168	-0.24443	1.6248e-12	0.201123	1.6558e-12					-0.0378809	8.3886e-06
AS~TATA-box--BO~ELI-box3?0.5	TF-209269	TF-835874			0.490886	0.00693153	0.31954	-0.157705	5.4734e-10	0.530035	1.1102e-16					0.0167366	0.28571
AS~TATA-box--BO~ELI-box3?0.5	TF-571462	TF-639804			0.489588	0.00838276	0.24773	-0.259837	6.1062e-16	0.587746	0					-0.160202	5.0193e-07
AS~TATA-box--BO~ELI-box3?0.5	TF-268609	TF-725612			0.487802	-0.0216596	0.09163	-0.263843	1.6245e-12	-0.219929	1.6248e-12					0.0130598	0.10217
AS~TATA-box--BO~ELI-box3?0.5	TF-420425	TF-836808			0.487649	0.0229539	0.033799	-0.216293	1.6249e-12	0.353685	1.6244e-12					-0.0477978	0.00051438
AS~TATA-box--BO~ELI-box3?0.5	TF-552123	TF-639804			0.486895	0.027552	0.014187	0.183098	1.4144e-10	0.521288	1.6653e-16					-0.0860042	1.3669e-05
AS~TATA-box--BO~ELI-box3?0.5	TF-644373	TF-836808			0.48542	-0.000800686	0.47438	-0.249063	0	0.365275	1.1102e-16					-0.082796	7.0802e-05
AS~TATA-box--BO~ELI-box3?0.5	TF-827145	TF-836808			0.485295	-0.00149394	0.45192	0.271754	0	0.292686	1.1102e-16					0.0663147	5.8599e-07
AS~TATA-box--BO~ELI-box3?0.5	TF-232345	TF-268609			0.484598	-0.0210981	0.096026	-0.218447	5.7233e-12	-0.252298	1.6243e-12					0.0112089	0.15691
AS~TATA-box--BO~ELI-box3?0.5	TF-639804	TF-644373			0.483841	0.0093024	0.23117	0.599312	0	-0.201521	8.199e-14					-0.0767144	0.015135
AS~TATA-box--BO~ELI-box3?0.5	TF-710397	TF-835874			0.483676	-0.0124991	0.19669	-0.165877	2.3783e-08	0.518489	1.6653e-16					-0.0341311	0.20437
AS~TATA-box--BO~ELI-box3?0.5	TF-639804	TF-725612			0.483429	0.0314308	0.01695	0.613744	0	-0.0219584	0.096608					0.0331866	0.0048553
AS~TATA-box--BO~ELI-box3?0.5	TF-268609	TF-644373			0.482947	-0.0193681	0.10341	-0.325595	1.6245e-12	0.121263	0.0013232					0.0620163	0.00057814
AS~TATA-box--BO~ELI-box3?0.5	TF-552123	TF-835874			0.482463	-0.00176453	0.44427	0.137333	2.4969e-06	0.476012	0					-0.0313557	0.023162
AS~TATA-box--BO~ELI-box3?0.5	TF-819435	TF-835874			0.481995	-0.00310351	0.40215	-0.0793686	0.011736	0.539965	1.6244e-12					0.121808	0.00076238
AS~TATA-box--BO~ELI-box3?0.5	TF-286321	TF-576309			0.481	0.0920215	1.1629e-07	0.623487	1.6244e-12	-0.00266266	0.45194					-0.208278	1.624e-12
AS~TATA-box--BO~ELI-box3?0.5	TF-835874				0.479048	-0.0073498	0.27456	0.541046	0
AS~TATA-box--BO~ELI-box3?0.5	TF-256198	TF-835874			0.478191	-0.000140727	0.49578	0.0246663	0.14163	0.520166	0					-0.0250361	0.019092
AS~TATA-box--BO~ELI-box3?0.5	TF-268609	TF-420425			0.478123	-0.01247	0.21753	-0.307377	1.1102e-16	-0.0196598	0.27826					0.0376321	0.0026385
AS~TATA-box--BO~ELI-box3?0.5	TF-643213	TF-835874			0.477474	0.00593323	0.31839	-0.0129816	0.20631	0.534133	0					-0.061878	1.717e-06
AS~TATA-box--BO~ELI-box3?0.5	TF-725612	TF-836808			0.477187	0.0107898	0.2331	-0.047212	0.0022137	0.3811	5.5511e-17					-0.00490414	0.31671
AS~TATA-box--BO~ELI-box3?0.5	TF-663774	TF-836808			0.47631	0.0273174	0.022724	-0.235389	1.6246e-12	0.361144	1.6245e-12					-0.0136396	0.12965
AS~TATA-box--BO~ELI-box3?0.5	TF-715838	TF-836808			0.476142	0.0281195	0.012012	0.242543	1.6246e-12	0.340338	1.6246e-12					0.0359895	0.043062
AS~TATA-box--BO~ELI-box3?0.5	TF-639804	TF-710397			0.475171	0.00668878	0.32632	0.598051	0	-0.131552	1.0365e-05					-0.143682	0.00049079
AS~TATA-box--BO~ELI-box3?0.5	TF-830919	TF-835874			0.473798	0.00629616	0.32623	-0.0414402	0.050153	0.483641	0					0.00879878	0.32107
AS~TATA-box--BO~ELI-box3?0.5	TF-639804				0.471467	0.019619	0.056072	0.609075	0
AS~TATA-box--BO~ELI-box3?0.5	TF-639804	TF-819435			0.471418	0.02136	0.045126	0.609998	1.6246e-12	-0.119466	0.0003651					-0.00509089	0.45755
AS~TATA-box--BO~ELI-box3?0.5	TF-594467	TF-836808			0.471347	0.0126963	0.21284	-0.160552	6.8842e-12	0.342767	0					-0.032591	0.032309
AS~TATA-box--BO~ELI-box3?0.5	TF-268609				0.471337	0.00172504	0.45341	-0.308976	1.6244e-12
AS~TATA-box--BO~ELI-box3?0.5	TF-725612	TF-827145			0.470309	-0.0238232	0.048027	-0.25318	1.6246e-12	0.472018	1.6245e-12					-0.0202131	0.13292
AS~TATA-box--BO~ELI-box3?0.5	TF-256198	TF-639804			0.470082	0.0298278	0.012712	0.108309	6.1193e-07	0.589392	0					-0.0391591	0.018104
AS~TATA-box--BO~ELI-box3?0.5	TF-639804	TF-643213			0.469688	0.0323518	0.005271	0.572505	0	0.0100295	0.26114					-0.101602	3.92e-08
AS~TATA-box--BO~ELI-box3?0.5	TF-268609	TF-819435			0.468138	-0.000995862	0.47355	-0.304252	1.6245e-12	-0.0519536	0.11391					0.110055	0.0019282
AS~TATA-box--BO~ELI-box3?0.5	TF-209269	TF-639804			0.46633	0.0171104	0.12821	-0.122353	2.0421e-06	0.594406	1.1102e-16					-0.0360099	0.13841
AS~TATA-box--BO~ELI-box3?0.5	TF-286321	TF-715838			0.466019	0.0887373	8.143e-09	0.383501	2.2204e-16	0.411972	2.2204e-16					0.112989	0.0020604
AS~TATA-box--BO~ELI-box3?0.5	TF-268609	TF-571462			0.465152	-0.00234038	0.44046	-0.318995	0	0.0705006	0.041518					0.0347421	0.015324
AS~TATA-box--BO~ELI-box3?0.5	TF-834586	TF-835874			0.463399	0.0100164	0.22053	-0.0165922	0.2426	0.523996	1.6247e-12					-0.0245447	0.050393
AS~TATA-box--BO~ELI-box3?0.5	TF-286321	TF-819435			0.463103	0.0851016	1.681e-08	0.53068	0	-0.366476	1.8319e-15					0.481481	1.6376e-14
AS~TATA-box--BO~ELI-box3?0.5	TF-576309	TF-836808			0.462711	0.0495196	0.00033762	-0.145151	1.6238e-12	0.380685	1.6246e-12					-0.0590896	5.0127e-06
AS~TATA-box--BO~ELI-box3?0.5	TF-286321	TF-834586			0.458925	0.0885923	9.2945e-09	0.450411	1.1102e-16	0.236575	7.7716e-16					-0.0797925	0.0038097
AS~TATA-box--BO~ELI-box3?0.5	TF-232345	TF-836808			0.458217	0.000346158	0.48984	-0.225297	1.6244e-12	0.316097	1.6246e-12					-0.0516279	0.0014853
AS~TATA-box--BO~ELI-box3?0.5	TF-827145	TF-834586			0.45808	-0.0176344	0.078964	0.51661	0	0.276494	0					-0.0126429	0.31811
AS~TATA-box--BO~ELI-box3?0.5	TF-571462	TF-836808			0.457603	0.0142147	0.12626	-0.217519	1.6416e-12	0.344223	1.6245e-12					-0.0622333	0.0010348
AS~TATA-box--BO~ELI-box3?0.5	TF-819435	TF-836808			0.457304	0.0197483	0.057774	-0.191579	1.5628e-07	0.377026	1.6244e-12					0.128175	0.0008944
AS~TATA-box--BO~ELI-box3?0.5	TF-287849	TF-725612			0.456411	-0.0188933	0.13811	-0.395388	0	-0.240621	0					-0.0039508	0.37274
AS~TATA-box--BO~ELI-box3?0.5	TF-562448	TF-827145			0.455636	-0.0459803	0.0042447	-0.0972188	0.0041999	0.647547	1.6245e-12					0.0595133	0.15958
AS~TATA-box--BO~ELI-box3?0.5	TF-268609	TF-576309			0.452269	0.000777054	0.48115	-0.348382	1.6244e-12	0.145918	5.4184e-11					0.0167628	0.096114
AS~TATA-box--BO~ELI-box3?0.5	TF-639804	TF-834586			0.452113	0.0373345	0.0022665	0.617787	1.6244e-12	-0.0271289	0.13205					-0.0787916	1.3262e-05
AS~TATA-box--BO~ELI-box3?0.5	TF-836808				0.45099	0.022541	0.033517	0.377297	1.1102e-16
AS~TATA-box--BO~ELI-box3?0.5	TF-594467	TF-827145			0.450601	-0.0114609	0.23689	-0.227603	0	0.430375	0					0.0282457	0.054497
AS~TATA-box--BO~ELI-box3?0.5	TF-643213	TF-836808			0.449814	0.0368589	0.0018173	-0.0658453	6.0432e-05	0.392651	1.1102e-16					-0.0486807	0.00010398
AS~TATA-box--BO~ELI-box3?0.5	TF-552123	TF-836808			0.44904	0.0134642	0.13782	0.195202	8.5524e-10	0.357893	0					0.0637097	0.001656
AS~TATA-box--BO~ELI-box3?0.5	TF-268609	TF-281810			0.447717	-0.0371222	0.013529	-0.314093	1.6245e-12	0.0380756	0.099759					0.0399358	0.047425
AS~TATA-box--BO~ELI-box3?0.5	TF-552123	TF-827145			0.447671	-0.000345761	0.48902	0.413882	0	0.414645	1.1102e-16					-0.0333821	0.091796
AS~TATA-box--BO~ELI-box3?0.5	TF-834586	TF-836808			0.44718	0.0332322	0.0044642	0.0459504	0.019978	0.365342	1.6244e-12					-0.0375056	0.0053962
AS~TATA-box--BO~ELI-box3?0.5	TF-574356	TF-835874			0.447141	-0.00926006	0.27145	0.0525506	0.016178	0.488821	2.2204e-16					0.0657497	0.0036221
AS~TATA-box--BO~ELI-box3?0.5	TF-286321	TF-571462			0.44699	0.0498212	0.0007621	0.459718	1.6653e-16	-0.274091	3.3307e-16					-0.42637	3.3307e-16
AS~TATA-box--BO~ELI-box3?0.5	TF-640573	TF-715838			0.446769	0.00860669	0.30132	-0.0752017	0.0022071	0.549493	1.6246e-12					-0.254444	9.5172e-11
AS~TATA-box--BO~ELI-box3?0.5	TF-268609	TF-652803			0.446451	0.00788739	0.29897	-0.312979	1.6243e-12	-0.0132726	0.27462					-0.000350508	0.47892
AS~TATA-box--BO~ELI-box3?0.5	TF-268609	TF-710397			0.446202	-0.025501	0.070803	-0.317161	0	-0.0134603	0.35808					0.077081	0.00050093
AS~TATA-box--BO~ELI-box3?0.5	TF-286321	TF-725612			0.445086	0.100053	4.9885e-09	0.455995	1.6245e-12	-0.168816	1.6249e-12					0.0679546	0.0054508
AS~TATA-box--BO~ELI-box3?0.5	TF-286321	TF-420425			0.444188	0.0642111	2.8243e-05	0.431389	3.3307e-16	-0.226744	5.4956e-15					-0.339867	8.3267e-16
AS~TATA-box--BO~ELI-box3?0.5	TF-287849	TF-552123			0.444088	0.0182314	0.13624	-0.35502	5.5511e-17	0.494143	2.2204e-16					0.0336354	0.15633
AS~TATA-box--BO~ELI-box3?0.5	TF-256198	TF-827145			0.443722	-0.0109864	0.20624	0.172865	1.6241e-12	0.556081	1.6246e-12					-0.0669782	0.012272
AS~TATA-box--BO~ELI-box3?0.5	TF-715838	TF-827145			0.441141	-0.00633751	0.31328	0.333677	1.6247e-12	0.365685	1.6248e-12					0.128876	3.3464e-06
AS~TATA-box--BO~ELI-box3?0.5	TF-232345	TF-286321			0.440146	0.0192479	0.12741	-0.237459	1.6244e-12	0.407217	1.6244e-12					-0.281549	1.6243e-12
AS~TATA-box--BO~ELI-box3?0.5	TF-715838	TF-725612			0.439445	0.00438845	0.38247	0.523832	0	-0.200118	1.1102e-16					0.0199688	0.20494
AS~TATA-box--BO~ELI-box3?0.5	TF-594467	TF-715838			0.439115	0.0134507	0.20107	-0.296592	1.1102e-16	0.441003	2.7756e-16					0.0276807	0.14526
AS~TATA-box--BO~ELI-box3?0.5	TF-256198	TF-836808			0.435848	0.0343426	0.0046668	-0.0617935	0.0082297	0.394238	5.5511e-17					0.0374112	0.03233
AS~TATA-box--BO~ELI-box3?0.5	TF-209269	TF-286321			0.435753	0.0947503	4.5423e-08	-0.250269	1.6255e-12	0.548392	1.6246e-12					-0.247762	1.8562e-11
AS~TATA-box--BO~ELI-box3?0.5	TF-268609	TF-663774			0.434552	-0.0209054	0.093117	-0.336145	1.6246e-12	0.144951	6.2977e-09					0.0422824	6.6608e-06
AS~TATA-box--BO~ELI-box3?0.5	TF-232345	TF-725612			0.434112	-0.0390857	0.0049837	-0.451573	5.5511e-17	-0.232425	0					0.00763486	0.36301
AS~TATA-box--BO~ELI-box3?0.5	TF-639804	TF-830919			0.432691	0.026071	0.032866	0.59985	1.6653e-16	-0.120054	7.3995e-07					0.0102691	0.3655
AS~TATA-box--BO~ELI-box3?0.5	TF-209269	TF-836808			0.432514	-0.00701802	0.32145	-0.0910151	0.00024674	0.379993	0					-0.00886636	0.34783
AS~TATA-box--BO~ELI-box3?0.5	TF-286321	TF-552123			0.429021	0.0835588	6.1277e-08	0.415421	1.6245e-12	0.321094	1.6249e-12					-0.0298566	0.199
AS~TATA-box--BO~ELI-box3?0.5	TF-286321	TF-652803			0.428004	0.0574811	0.00020294	0.474265	1.6246e-12	-0.138822	1.3524e-10					-0.193297	2.3055e-12
AS~TATA-box--BO~ELI-box3?0.5	TF-643213	TF-827145			0.427587	-0.0215909	0.044966	0.186728	4.4409e-16	0.5139	0					-0.0885398	8.5275e-07
AS~TATA-box--BO~ELI-box3?0.5	TF-287849	TF-715838			0.426514	-0.000200099	0.49532	-0.291524	0	0.437408	0					-0.0796204	0.020977
AS~TATA-box--BO~ELI-box3?0.5	TF-576309	TF-827145			0.425942	-0.0126207	0.2018	0.0525764	0.0014214	0.579717	1.6244e-12					-0.102735	3.2161e-06
AS~TATA-box--BO~ELI-box3?0.5	TF-420425	TF-827145			0.425722	0.00291983	0.41291	-0.288799	1.6246e-12	0.420802	1.6247e-12					-0.0733584	0.0010308
AS~TATA-box--BO~ELI-box3?0.5	TF-232345	TF-715838			0.424998	-0.0135747	0.16821	-0.271604	0	0.427393	0					-0.244536	2.5804e-10
AS~TATA-box--BO~ELI-box3?0.5	TF-209269	TF-268609			0.424399	-0.0261495	0.061059	-0.0869798	0.0028955	-0.319105	0					0.0923509	0.0010537
AS~TATA-box--BO~ELI-box3?0.5	TF-256198	TF-287849			0.42257	-0.00417914	0.40648	0.315333	1.6653e-16	-0.322522	1.1102e-16					0.0311714	0.15151
AS~TATA-box--BO~ELI-box3?0.5	TF-256198	TF-286321			0.421656	0.0993278	3.6848e-10	0.156816	7.6418e-10	0.464388	0					-0.0802522	0.0015153
AS~TATA-box--BO~ELI-box3?0.5	TF-556378	TF-566736			0.421408	0.0380954	0.0027578	-0.0118093	0.30822	0.638924	1.6245e-12					0.119678	0.0064421
AS~TATA-box--BO~ELI-box3?0.5	TF-256198	TF-594467			0.420161	-0.00523199	0.37606	0.287247	0	-0.358397	0					0.0795179	0.0010623
AS~TATA-box--BO~ELI-box3?0.5	TF-710397	TF-836808			0.420111	-0.010177	0.25058	-0.205384	1.0655e-11	0.372135	1.6245e-12					-0.0115166	0.35294
AS~TATA-box--BO~ELI-box3?0.5	TF-663774	TF-827145			0.419586	-0.0322191	0.012161	-0.0332696	0.035347	0.51466	1.1102e-16					-0.0908708	2.5469e-07
AS~TATA-box--BO~ELI-box3?0.5	TF-286321	TF-830919			0.417679	0.103421	3.7462e-09	0.446191	1.6243e-12	-0.160161	5.0879e-08					0.0157628	0.32785
AS~TATA-box--BO~ELI-box3?0.5	TF-232345	TF-827145			0.41651	-0.0190487	0.089254	-0.280071	1.6249e-12	0.360753	1.6245e-12					-0.0792563	0.00026691
AS~TATA-box--BO~ELI-box3?0.5	TF-643200	TF-827145			0.415084	-0.0361834	0.024818	-0.120202	7.1101e-08	0.478105	1.6246e-12					-0.0913008	0.00059559
AS~TATA-box--BO~ELI-box3?0.5	TF-281810	TF-836808			0.414875	-0.0167971	0.12684	-0.114033	2.4191e-06	0.393526	1.6245e-12					0.0328842	0.058663
AS~TATA-box--BO~ELI-box3?0.5	TF-286321	TF-644373			0.414311	0.0762526	1.262e-06	0.448095	0	-0.287465	6.1062e-16					-0.171293	0.00019905
AS~TATA-box--BO~ELI-box3?0.5	TF-232345	TF-594467			0.414069	-0.0329379	0.022118	-0.313967	0	-0.307322	2.2204e-16					0.0364821	0.053086
AS~TATA-box--BO~ELI-box3?0.5	TF-232345	TF-552123			0.4122	-0.011367	0.20576	-0.355686	1.6246e-12	0.448738	1.6244e-12					-0.0359672	0.12193
AS~TATA-box--BO~ELI-box3?0.5	TF-287849	TF-827145			0.411696	-0.0137066	0.21336	-0.289146	1.6241e-12	0.375025	1.6241e-12					-0.0185464	0.25429
AS~TATA-box--BO~ELI-box3?0.5	TF-574356	TF-827145			0.411623	-0.0110455	0.23593	0.0913288	0.00010303	0.53468	1.6244e-12					0.0949091	0.0016746
AS~TATA-box--BO~ELI-box3?0.5	TF-420425	TF-715838			0.408107	0.0290685	0.014447	-0.300104	1.6247e-12	0.480688	1.6243e-12					-0.142571	4.3656e-05
AS~TATA-box--BO~ELI-box3?0.5	TF-643200	TF-715838			0.406938	0.00818015	0.32816	-0.128676	5.8174e-09	0.58446	0					0.0906087	0.0050386
AS~TATA-box--BO~ELI-box3?0.5	TF-594467	TF-834586			0.403988	0.0105648	0.26782	-0.318089	1.6244e-12	0.24462	1.6239e-12					0.124889	2.3718e-05
AS~TATA-box--BO~ELI-box3?0.5	TF-552123	TF-715838			0.403589	0.017184	0.092468	0.385607	1.624e-12	0.414702	1.6241e-12					0.00982692	0.37707
AS~TATA-box--BO~ELI-box3?0.5	TF-286321	TF-643213			0.402704	0.0861958	2.0886e-08	0.455406	1.6244e-12	0.10213	6.1435e-07					-0.0439186	0.044469
AS~TATA-box--BO~ELI-box3?0.5	TF-286321	TF-663774			0.402236	0.0893431	2.3723e-07	0.474045	0	-0.116691	6.6594e-10					-0.149467	6.1645e-09
AS~TATA-box--BO~ELI-box3?0.5	TF-574356	TF-836808			0.401802	0.0225465	0.073078	0.098914	3.6793e-05	0.352057	0					0.105109	2.904e-07
AS~TATA-box--BO~ELI-box3?0.5	TF-286321	TF-710397			0.401396	0.10454	9.5516e-09	0.535967	0	-0.152444	1.4326e-05					0.00691463	0.45275
AS~TATA-box--BO~ELI-box3?0.5	TF-562448	TF-715838			0.400806	-0.00221613	0.4511	-0.127969	0.00039722	0.640122	0					0.318747	1.9897e-06
AS~TATA-box--BO~ELI-box3?0.5	TF-232345	TF-834586			0.40071	-0.0278352	0.02371	-0.348689	1.624e-12	0.34823	1.6245e-12					-0.135977	7.4332e-05
AS~TATA-box--BO~ELI-box3?0.5	TF-209269	TF-715838			0.397931	0.0198905	0.09896	-0.273697	2.2204e-16	0.539077	5.5511e-17					-0.0926905	0.0087739
AS~TATA-box--BO~ELI-box3?0.5	TF-420425	TF-834586			0.39639	0.00237337	0.43103	-0.482955	1.1102e-16	0.39615	0					0.0305335	0.23576
AS~TATA-box--BO~ELI-box3?0.5	TF-287849	TF-643213			0.394598	-0.00967814	0.28455	-0.352796	0	0.244509	0					-0.0423001	0.039201
AS~TATA-box--BO~ELI-box3?0.5	TF-644373	TF-827145			0.394432	-0.0191809	0.075827	-0.137592	1.3595e-06	0.457123	0					-0.138764	5.2939e-06
AS~TATA-box--BO~ELI-box3?0.5	TF-594467	TF-643213			0.394359	-0.0290182	0.035995	-0.378839	1.6243e-12	0.165091	1.6251e-12					0.149719	7.1103e-10
AS~TATA-box--BO~ELI-box3?0.5	TF-715838	TF-834586			0.39426	0.0232019	0.039984	0.457613	1.6245e-12	0.216213	1.6241e-12					-0.153517	2.2264e-08
AS~TATA-box--BO~ELI-box3?0.5	TF-574356	TF-639804			0.394202	0.0372961	0.0088762	0.0560333	0.013817	0.535311	0					0.00723796	0.4027
AS~TATA-box--BO~ELI-box3?0.5	TF-286321				0.393628	0.0932638	1.6772e-09	0.483215	1.6246e-12
AS~TATA-box--BO~ELI-box3?0.5	TF-552123	TF-594467			0.392646	0.000382851	0.49065	0.38012	1.6248e-12	-0.292372	1.6242e-12					0.0422801	0.033715
AS~TATA-box--BO~ELI-box3?0.5	TF-715838	TF-830919			0.391642	0.00022895	0.49366	0.463746	1.6245e-12	-0.228496	1.6247e-12					-0.0266116	0.22871
AS~TATA-box--BO~ELI-box3?0.5	TF-209269	TF-827145			0.38981	-0.033252	0.015839	-0.207491	1.6358e-12	0.475031	1.6244e-12					-0.0437225	0.12385
AS~TATA-box--BO~ELI-box3?0.5	TF-652803	TF-827145			0.387358	-0.000268618	0.4921	-0.187125	0	0.395611	0					-0.0481612	0.0022009
AS~TATA-box--BO~ELI-box3?0.5	TF-594467	TF-725612			0.387305	-0.0276255	0.056408	-0.320097	0	-0.156529	0					0.0150049	0.2372
AS~TATA-box--BO~ELI-box3?0.5	TF-552123	TF-576309			0.385368	0.0349758	0.01132	0.520902	0	-0.0787817	5.5743e-06					-0.26226	1.2768e-15
AS~TATA-box--BO~ELI-box3?0.5	TF-281810	TF-827145			0.383437	-0.00905078	0.28049	0.0424952	0.051456	0.510157	0					0.114415	0.0008297
AS~TATA-box--BO~ELI-box3?0.5	TF-420425	TF-552123			0.38319	-0.00450731	0.36845	-0.344193	1.6248e-12	0.480254	1.6244e-12					-0.112315	0.0012055
AS~TATA-box--BO~ELI-box3?0.5	TF-710397	TF-827145			0.382789	-0.0437224	0.002305	-0.178092	2.515e-08	0.491797	1.6246e-12					-0.00673519	0.42507
AS~TATA-box--BO~ELI-box3?0.5	TF-552123	TF-643200			0.382214	-0.00129123	0.47216	0.579565	0	-0.153828	5.5873e-12					0.039293	0.17562
AS~TATA-box--BO~ELI-box3?0.5	TF-552123	TF-562448			0.381518	0.00431451	0.40635	0.636969	1.6245e-12	-0.0463174	0.11224					0.380478	7.1635e-06
AS~TATA-box--BO~ELI-box3?0.5	TF-552123	TF-725612			0.380463	-0.0135964	0.18577	0.457809	0	-0.166506	4.4409e-16					0.0609574	0.00076857
AS~TATA-box--BO~ELI-box3?0.5	TF-286321	TF-574356			0.377799	0.110905	7.9634e-10	0.442954	1.1102e-16	0.240368	0					0.182563	2.531e-06
AS~TATA-box--BO~ELI-box3?0.5	TF-663774	TF-834586			0.376849	-0.0225574	0.064572	-0.25515	0	0.464289	0					-0.051488	0.0025826
AS~TATA-box--BO~ELI-box3?0.5	TF-281810	TF-552123			0.376363	0.000505437	0.48708	0.0731733	0.002847	0.628065	1.6245e-12					0.138216	0.010132
AS~TATA-box--BO~ELI-box3?0.5	TF-827145				0.37605	0.000461366	0.48582	0.470135	1.1102e-16
AS~TATA-box--BO~ELI-box3?0.5	TF-644373	TF-715838			0.374327	0.0127208	0.17217	-0.281197	2.2204e-16	0.465763	0					-0.193642	1.0241e-05
AS~TATA-box--BO~ELI-box3?0.5	TF-640573	TF-827145			0.37154	-0.0109844	0.26239	0.0111473	0.3483	0.381541	1.1102e-16					-0.151307	6.058e-09
AS~TATA-box--BO~ELI-box3?0.5	TF-420425	TF-594467			0.370923	-0.0253036	0.063178	-0.178517	9.9324e-08	-0.310846	5.5511e-17					0.178858	1.098e-08
AS~TATA-box--BO~ELI-box3?0.5	TF-552123	TF-652803			0.369999	0.016863	0.10409	0.497237	5.5511e-17	-0.282596	0					-0.0604658	0.00043355
AS~TATA-box--BO~ELI-box3?0.5	TF-287849	TF-819435			0.368546	0.0212273	0.11558	-0.376421	0	-0.288082	3.0015e-08					-0.353789	2.8998e-09
AS~TATA-box--BO~ELI-box3?0.5	TF-576309	TF-834586			0.368541	0.0240276	0.067403	-0.216163	0	0.495468	0					-0.128775	2.2424e-11
AS~TATA-box--BO~ELI-box3?0.5	TF-420425	TF-725612			0.368202	-0.0191695	0.1052	-0.408347	1.6249e-12	-0.249074	1.6245e-12					-0.0110602	0.32556
AS~TATA-box--BO~ELI-box3?0.5	TF-571462	TF-715838			0.36708	0.0047944	0.3581	-0.236786	1.6239e-12	0.439284	1.6245e-12					-0.314137	6.3248e-12
AS~TATA-box--BO~ELI-box3?0.5	TF-571462	TF-827145			0.365074	-0.01023	0.22245	-0.161123	1.5931e-07	0.418941	0					-0.0811133	0.0052969
AS~TATA-box--BO~ELI-box3?0.5	TF-232345	TF-643213			0.363502	-0.0196824	0.081045	-0.432301	1.6244e-12	0.181856	1.6245e-12					0.105342	1.183e-05
AS~TATA-box--BO~ELI-box3?0.5	TF-652803	TF-715838			0.363252	0.0132234	0.16324	-0.209034	1.6248e-12	0.391408	1.6241e-12					-0.23916	1.6243e-12
AS~TATA-box--BO~ELI-box3?0.5	TF-209269	TF-594467			0.362572	-0.00134242	0.46906	-0.264089	3.4139e-14	-0.37259	1.6653e-16					-0.120151	0.0031837
AS~TATA-box--BO~ELI-box3?0.5	TF-552123	TF-830919			0.361613	0.0239852	0.050071	0.242675	3.5992e-10	-0.145446	1.076e-08					0.376969	4.4409e-16
AS~TATA-box--BO~ELI-box3?0.5	TF-819435	TF-827145			0.361561	0.0138222	0.15367	0.057541	0.066578	0.484608	1.6246e-12					0.165655	9.474e-05
AS~TATA-box--BO~ELI-box3?0.5	TF-268609	TF-830919			0.361265	-0.00129264	0.46767	-0.254482	2.2204e-16	-0.26532	2.2204e-16					0.0430151	0.11463
AS~TATA-box--BO~ELI-box3?0.5	TF-256198	TF-715838			0.356685	0.0347873	0.007303	0.1222	1.707e-07	0.481351	1.6244e-12					-0.0464381	0.02847
AS~TATA-box--BO~ELI-box3?0.5	TF-571462	TF-594467			0.355745	-0.0213801	0.095926	-0.230947	3.1732e-10	-0.332386	1.6248e-12					0.0784648	0.0068029
AS~TATA-box--BO~ELI-box3?0.5	TF-281810	TF-715838			0.355585	0.0176999	0.12961	0.0612415	0.01002	0.573251	1.6245e-12					0.170483	1.0406e-05
AS~TATA-box--BO~ELI-box3?0.5	TF-256198	TF-652803			0.355276	0.0254345	0.041555	0.370486	3.3307e-16	-0.36363	2.2204e-16					-0.110791	2.0611e-09
AS~TATA-box--BO~ELI-box3?0.5	TF-663774	TF-715838			0.354336	-0.00474148	0.37356	-0.088174	6.7726e-07	0.4363	0					-0.139275	3.3776e-10
AS~TATA-box--BO~ELI-box3?0.5	TF-715838	TF-819435			0.354037	0.0245247	0.034704	0.500405	1.1102e-16	-0.168387	7.492e-06					0.237368	9.4303e-06
AS~TATA-box--BO~ELI-box3?0.5	TF-652803	TF-725612			0.353972	0.00169774	0.45657	-0.287326	0	-0.216153	0					-0.0115856	0.23206
AS~TATA-box--BO~ELI-box3?0.5	TF-640573	TF-725612			0.353544	-0.0304333	0.050521	-0.0535948	0.04863	-0.259282	1.6246e-12					0.2327	3.0116e-11
AS~TATA-box--BO~ELI-box3?0.5	TF-643213	TF-652803			0.353539	0.00118089	0.46635	0.264856	0	-0.378341	0					-0.0103877	0.23213
AS~TATA-box--BO~ELI-box3?0.5	TF-552123	TF-640573			0.353493	0.00544864	0.3754	0.475983	1.6244e-12	-0.0377658	0.084278					-0.240916	1.0952e-07
AS~TATA-box--BO~ELI-box3?0.5	TF-640573	TF-834586			0.351241	-0.0334821	0.030299	-0.1542	3.5624e-08	0.424132	1.6248e-12					-0.146251	0.0030941
AS~TATA-box--BO~ELI-box3?0.5	TF-594467	TF-663774			0.350976	-0.0202263	0.12685	-0.362051	0	-0.0487724	0.010384					0.0395223	0.0039703
AS~TATA-box--BO~ELI-box3?0.5	TF-256198	TF-830919			0.350618	-0.000446937	0.48868	0.316076	0	-0.199153	1.2434e-13					0.0502031	0.020553
AS~TATA-box--BO~ELI-box3?0.5	TF-643213	TF-715838			0.35048	0.0165203	0.10344	0.134073	1.6274e-12	0.454403	1.6246e-12					-0.0536496	0.0039349
AS~TATA-box--BO~ELI-box3?0.5	TF-552123	TF-663774			0.348932	0.0029924	0.41854	0.469392	0	-0.162017	4.996e-16					-0.124306	1.2564e-09
AS~TATA-box--BO~ELI-box3?0.5	TF-232345	TF-644373			0.348507	-0.0167376	0.12515	-0.436407	0	-0.284896	0					0.0294131	0.2588
AS~TATA-box--BO~ELI-box3?0.5	TF-209269	TF-287849			0.348141	0.0169733	0.18593	-0.231507	6.2737e-09	-0.335846	0					-0.120267	0.001031
AS~TATA-box--BO~ELI-box3?0.5	TF-552123	TF-643213			0.347692	0.002541	0.42399	0.444913	2.2204e-16	0.0679828	1.5597e-05					-0.161532	4.996e-16
AS~TATA-box--BO~ELI-box3?0.5	TF-552123	TF-571462			0.346995	-0.0146661	0.13024	0.481182	0	-0.341178	3.3307e-16					-0.137626	0.00033174
AS~TATA-box--BO~ELI-box3?0.5	TF-710397	TF-715838			0.342918	-0.0119665	0.2247	-0.146735	3.7419e-06	0.501837	5.5511e-17					-0.0662766	0.082238
AS~TATA-box--BO~ELI-box3?0.5	TF-552123	TF-834586			0.342665	0.0104082	0.2209	0.37648	1.6244e-12	0.184739	1.6245e-12					-0.128148	1.8662e-06
AS~TATA-box--BO~ELI-box3?0.5	TF-594467				0.341316	-0.0133276	0.20991	-0.378304	1.6244e-12
AS~TATA-box--BO~ELI-box3?0.5	TF-594467	TF-644373			0.341057	-0.0202826	0.11207	-0.340168	5.5511e-17	-0.178365	7.275e-07					0.0764225	0.016538
AS~TATA-box--BO~ELI-box3?0.5	TF-232345	TF-287849			0.340196	-0.0321469	0.044111	-0.179753	7.1653e-07	-0.294002	5.5511e-17					0.0878977	0.0036491
AS~TATA-box--BO~ELI-box3?0.5	TF-556378	TF-836808			0.340006	0.0109972	0.21904	-0.0578737	0.0089713	0.32677	5.5511e-17					0.116044	4.8087e-05
AS~TATA-box--BO~ELI-box3?0.5	TF-594467	TF-819435			0.339936	0.00438253	0.39873	-0.358998	1.6245e-12	-0.181212	0.00011504					-0.265093	6.4467e-06
AS~TATA-box--BO~ELI-box3?0.5	TF-552123	TF-644373			0.339824	-0.019907	0.070063	0.504851	1.6653e-16	-0.249024	4.4409e-16					-0.149305	0.001732
AS~TATA-box--BO~ELI-box3?0.5	TF-232345	TF-640573			0.339141	-0.0161746	0.18147	-0.393717	1.6245e-12	-0.0846883	0.0016452					0.154783	1.0648e-06
AS~TATA-box--BO~ELI-box3?0.5	TF-715838				0.338305	0.0216174	0.051	0.484378	1.6246e-12
AS~TATA-box--BO~ELI-box3?0.5	TF-287849				0.33677	0.00718388	0.34047	-0.373062	0
AS~TATA-box--BO~ELI-box3?0.5	TF-287849	TF-644373			0.335688	0.000245545	0.4944	-0.366417	1.1102e-16	-0.151525	0.00016136					0.0457244	0.15901
AS~TATA-box--BO~ELI-box3?0.5	TF-232345	TF-420425			0.33475	-0.0210076	0.082745	-0.379374	0	-0.225824	1.0436e-14					0.103887	0.00082071
AS~TATA-box--BO~ELI-box3?0.5	TF-644373	TF-725612			0.33417	-0.0417157	0.0039153	-0.393147	1.624e-12	-0.245251	1.6247e-12					-0.0640913	0.0090569
AS~TATA-box--BO~ELI-box3?0.5	TF-556378	TF-827145			0.333989	-0.0347227	0.0075511	-0.153238	6.1616e-10	0.473076	1.6244e-12					0.0445101	0.092733
AS~TATA-box--BO~ELI-box3?0.5	TF-594467	TF-710397			0.333274	-0.0338298	0.031302	-0.389081	0	-0.0167955	0.3437					0.0295056	0.19465
AS~TATA-box--BO~ELI-box3?0.5	TF-209269	TF-232345			0.33326	-0.0352678	0.016044	-0.241683	1.6251e-12	-0.356455	1.6243e-12					0.272563	2.5597e-09
AS~TATA-box--BO~ELI-box3?0.5	TF-652803	TF-834586			0.331669	0.00453481	0.37023	-0.257167	1.6243e-12	0.345564	1.6245e-12					-0.0654628	0.0095416
AS~TATA-box--BO~ELI-box3?0.5	TF-232345	TF-256198			0.330062	-0.0163574	0.13789	-0.414501	1.6243e-12	0.241086	1.6237e-12					0.0596782	0.065839
AS~TATA-box--BO~ELI-box3?0.5	TF-594467	TF-652803			0.329221	0.0111656	0.25413	-0.299419	1.6653e-16	-0.159452	2.0741e-12					0.0696814	6.6447e-05
AS~TATA-box--BO~ELI-box3?0.5	TF-663774	TF-725612			0.328633	-0.0239838	0.070973	-0.192512	1.6247e-12	-0.260491	1.6245e-12					0.0359758	0.0013439
AS~TATA-box--BO~ELI-box3?0.5	TF-287849	TF-420425			0.328593	-0.0116503	0.26509	-0.353652	1.1102e-16	0.00544722	0.44615					0.12808	0.00062653
AS~TATA-box--BO~ELI-box3?0.5	TF-287849	TF-663774			0.328046	-0.00585353	0.37441	-0.41806	1.6246e-12	0.130555	9.0221e-08					0.0271845	0.092625
AS~TATA-box--BO~ELI-box3?0.5	TF-287849	TF-571462			0.327837	0.000820994	0.48194	-0.386807	1.6653e-16	0.157565	0.00070932					0.114004	0.0041746
AS~TATA-box--BO~ELI-box3?0.5	TF-232345	TF-819435			0.327133	-0.012052	0.20462	-0.45017	0	-0.218618	3.8372e-08					0.0489246	0.24086
AS~TATA-box--BO~ELI-box3?0.5	TF-710397	TF-834586			0.326311	-0.0424452	0.0044147	-0.165786	4.2118e-07	0.385124	0					0.0053462	0.46362
AS~TATA-box--BO~ELI-box3?0.5	TF-552123	TF-819435			0.324986	-0.00913413	0.24874	0.517127	1.6248e-12	-0.189414	2.2856e-07					0.161986	0.0016203
AS~TATA-box--BO~ELI-box3?0.5	TF-576309	TF-715838			0.324204	0.00775939	0.31119	0.0156255	0.19714	0.465297	1.6246e-12					-0.138911	2.6294e-06
AS~TATA-box--BO~ELI-box3?0.5	TF-556378	TF-652803			0.324085	0.00764917	0.30332	-0.0679134	0.0041937	-0.373596	0					0.0157845	0.32629
AS~TATA-box--BO~ELI-box3?0.5	TF-552123				0.324043	-0.00769256	0.28038	0.524674	1.1102e-16
AS~TATA-box--BO~ELI-box3?0.5	TF-256198	TF-552123			0.323844	8.98891e-05	0.49748	0.128189	1.104e-07	0.450185	1.6653e-16					-0.0697927	0.00049295
AS~TATA-box--BO~ELI-box3?0.5	TF-571462	TF-725612			0.323238	-0.0306564	0.022486	-0.37615	1.6248e-12	-0.225753	1.6244e-12					0.0492564	0.049212
AS~TATA-box--BO~ELI-box3?0.5	TF-830919	TF-836808			0.322521	0.0114694	0.21295	-0.056953	0.020379	0.321927	1.6243e-12					-0.0372104	0.065614
AS~TATA-box--BO~ELI-box3?0.5	TF-232345				0.322471	-0.00864955	0.27293	-0.440728	1.6247e-12
AS~TATA-box--BO~ELI-box3?0.5	TF-209269	TF-725612			0.321678	-0.014733	0.19637	-0.252895	0	-0.214632	4.996e-16					-0.0100259	0.38419
AS~TATA-box--BO~ELI-box3?0.5	TF-209269	TF-552123			0.318716	-0.00222495	0.44424	-0.271226	0	0.466877	0					0.191094	0.00036783
AS~TATA-box--BO~ELI-box3?0.5	TF-256198	TF-663774			0.318485	0.0110795	0.24195	0.383327	0	-0.274136	0					-0.065902	1.6543e-05
AS~TATA-box--BO~ELI-box3?0.5	TF-256198	TF-725612			0.316753	-0.0150261	0.17872	0.244804	0	-0.214019	0					0.0673293	0.00076637
AS~TATA-box--BO~ELI-box3?0.5	TF-232345	TF-281810			0.316728	-0.0346143	0.023655	-0.484363	1.6245e-12	0.0354955	0.12355					0.051069	0.15275
AS~TATA-box--BO~ELI-box3?0.5	TF-420425	TF-643213			0.316712	-0.0105801	0.22438	-0.471879	1.6246e-12	0.200566	1.6247e-12					0.0437716	0.054586
AS~TATA-box--BO~ELI-box3?0.5	TF-232345	TF-710397			0.316554	-0.0483725	0.0018577	-0.354336	2.2204e-16	-0.205107	2.237e-09					0.284109	3.6828e-11
AS~TATA-box--BO~ELI-box3?0.5	TF-556378	TF-639804			0.311719	0.0208098	0.071727	-0.0172334	0.24267	0.447103	1.6246e-12					0.147052	0.0031574
AS~TATA-box--BO~ELI-box3?0.5	TF-574356	TF-663774			0.307815	0.0600979	0.00017825	0.280842	0	-0.203539	3.8858e-16					-0.193147	0
AS~TATA-box--BO~ELI-box3?0.5	TF-574356	TF-715838			0.306954	0.0348408	0.015961	0.107668	1.7016e-05	0.454031	1.6653e-16					-0.0259962	0.24486
AS~TATA-box--BO~ELI-box3?0.5	TF-827145	TF-830919			0.306567	0.00451734	0.38188	0.305235	1.6244e-12	-0.208341	1.6254e-12					0.144297	0.00037176
AS~TATA-box--BO~ELI-box3?0.5	TF-209269	TF-834586			0.306543	-0.0192064	0.11991	-0.250283	1.6241e-12	0.335733	1.6248e-12					0.0220941	0.28656
AS~TATA-box--BO~ELI-box3?0.5	TF-232345	TF-574356			0.306365	-0.0117963	0.23864	-0.351027	0	0.196907	3.314e-14					-0.142286	0.00023215
AS~TATA-box--BO~ELI-box3?0.5	TF-256198	TF-640573			0.305995	0.00811376	0.32724	0.377594	1.6653e-16	-0.204603	2.5729e-13					-0.0846487	0.034842
AS~TATA-box--BO~ELI-box3?0.5	TF-286321	TF-556378			0.305484	0.102638	1.3545e-09	0.389514	1.6245e-12	-0.00211329	0.47147					-0.028382	0.26828
AS~TATA-box--BO~ELI-box3?0.5	TF-420425	TF-644373			0.305009	-0.021215	0.06938	-0.368326	1.6245e-12	-0.228004	1.6751e-12					0.310391	2.1685e-12
AS~TATA-box--BO~ELI-box3?0.5	TF-232345	TF-571462			0.302809	-0.0368164	0.0092435	-0.384826	1.6243e-12	-0.0911245	0.010146					0.153589	9.8246e-06
AS~TATA-box--BO~ELI-box3?0.5	TF-281810	TF-420425			0.302558	0.0255606	0.061688	0.0864623	0.00077858	-0.499131	1.6244e-12					0.00637461	0.43976
AS~TATA-box--BO~ELI-box3?0.5	TF-643213	TF-663774			0.301282	-0.0101291	0.25314	0.337805	2.7756e-16	-0.26892	0					-0.0481167	0.00095776
AS~TATA-box--BO~ELI-box3?0.5	TF-287849	TF-652803			0.299463	-0.00240325	0.44636	-0.327378	1.6246e-12	-0.0591002	0.011518					0.0801813	0.00050856
AS~TATA-box--BO~ELI-box3?0.5	TF-232345	TF-576309			0.298859	-0.0234506	0.085506	-0.424197	1.6245e-12	0.0670416	0.00053469					0.158139	2.7199e-09
AS~TATA-box--BO~ELI-box3?0.5	TF-576309	TF-725612			0.298732	0.00842729	0.32602	-0.152257	1.8253e-12	-0.294071	5.5511e-17					0.0490509	0.00024357
AS~TATA-box--BO~ELI-box3?0.5	TF-232345	TF-663774			0.297032	-0.0469366	0.0023008	-0.367393	1.6251e-12	0.0120142	0.28799					0.138823	1.4348e-10
AS~TATA-box--BO~ELI-box3?0.5	TF-644373	TF-834586			0.296953	-0.026517	0.028367	-0.328987	4.4409e-16	0.327555	0					0.125508	0.0019673
AS~TATA-box--BO~ELI-box3?0.5	TF-571462	TF-834586			0.296413	-0.0129468	0.1677	-0.314036	1.6653e-16	0.28958	0					-0.18943	1.0345e-05
AS~TATA-box--BO~ELI-box3?0.5	TF-725612	TF-830919			0.293946	-0.0157186	0.17137	-0.209148	0	-0.201906	7.0766e-13					0.0590649	0.0044723
AS~TATA-box--BO~ELI-box3?0.5	TF-725612	TF-819435			0.291936	-0.0264576	0.045216	-0.255731	1.6243e-12	-0.274125	7.8562e-11					-0.0069646	0.41988
AS~TATA-box--BO~ELI-box3?0.5	TF-725612	TF-834586			0.291868	-0.0233811	0.081744	-0.138928	2.1688e-12	0.242272	1.6241e-12					-0.0196346	0.10238
AS~TATA-box--BO~ELI-box3?0.5	TF-232345	TF-830919			0.291246	-0.0201883	0.10202	-0.320993	5.5511e-17	-0.252418	0					0.0464341	0.16382
AS~TATA-box--BO~ELI-box3?0.5	TF-830919	TF-834586			0.286024	-0.00557486	0.35898	-0.2057	9.1038e-15	0.274708	0					0.0389957	0.083478
AS~TATA-box--BO~ELI-box3?0.5	TF-232345	TF-652803			0.284512	-0.00174886	0.45307	-0.341896	1.6245e-12	-0.174102	1.6244e-12					0.0308003	0.036199
AS~TATA-box--BO~ELI-box3?0.5	TF-420425	TF-643200			0.282533	-0.0249121	0.095772	-0.180301	1.035e-05	-0.202942	3.3307e-16					0.322207	2.8433e-12
AS~TATA-box--BO~ELI-box3?0.5	TF-256198	TF-576309			0.280021	0.038221	0.011375	0.311567	0	-0.103424	5.2351e-08					-0.153385	7.2344e-11
AS~TATA-box--BO~ELI-box3?0.5	TF-281810	TF-725612			0.278936	-0.0232756	0.10757	0.130163	3.931e-05	-0.313833	2.7756e-16					-0.0286219	0.25348
AS~TATA-box--BO~ELI-box3?0.5	TF-574356	TF-652803			0.277273	0.033038	0.02134	0.21931	4.996e-16	-0.193909	1.8319e-15					-0.248278	0
AS~TATA-box--BO~ELI-box3?0.5	TF-256198	TF-571462			0.276194	0.00208657	0.44308	0.290517	1.6245e-12	-0.459307	1.6247e-12					-0.120489	0.0022556
AS~TATA-box--BO~ELI-box3?0.5	TF-643213	TF-725612			0.27581	-0.0193741	0.11915	0.0833914	8.9362e-06	-0.213638	0					0.0327116	0.028657
AS~TATA-box--BO~ELI-box3?0.5	TF-725612				0.275778	-0.0233968	0.06679	-0.23887	0
AS~TATA-box--BO~ELI-box3?0.5	TF-556378	TF-835874			0.275054	-0.00111284	0.46903	-0.0167475	0.25151	0.387257	1.6245e-12					0.0248021	0.25411
AS~TATA-box--BO~ELI-box3?0.5	TF-819435	TF-834586			0.273766	-0.0179969	0.097942	-0.303769	1.158e-13	0.324436	0					0.132934	0.0044609
AS~TATA-box--BO~ELI-box3?0.5	TF-420425	TF-571462			0.268578	-0.00352386	0.40238	-0.331425	1.6243e-12	-0.303559	1.6246e-12					0.0553574	0.079683
AS~TATA-box--BO~ELI-box3?0.5	TF-256198	TF-420425			0.268321	0.000966461	0.47377	0.28171	0	-0.397628	1.1102e-16					0.0145976	0.3715
AS~TATA-box--BO~ELI-box3?0.5	TF-256198	TF-834586			0.267273	0.000859744	0.47659	0.171354	9.5418e-13	0.280812	2.2204e-16					-0.0542142	0.0020979
AS~TATA-box--BO~ELI-box3?0.5	TF-574356	TF-834586			0.265737	-0.0194221	0.12248	0.133418	2.6602e-07	0.30157	1.6245e-12					0.159311	8.0757e-08
AS~TATA-box--BO~ELI-box3?0.5	TF-420425	TF-819435			0.265225	0.005958	0.33762	-0.423181	1.6246e-12	-0.187404	1.1526e-06					0.229416	0.00059498
AS~TATA-box--BO~ELI-box3?0.5	TF-643213	TF-644373			0.264567	-0.0444549	0.00098621	0.223359	0	-0.451653	0					0.0705734	0.0042441
AS~TATA-box--BO~ELI-box3?0.5	TF-209269	TF-574356			0.263072	0.0306132	0.040157	-0.380922	0	0.286387	0					-0.234044	1.1337e-07
AS~TATA-box--BO~ELI-box3?0.5	TF-643200	TF-643213			0.262838	-0.0388534	0.020026	-0.249374	0	0.228428	2.7756e-16					0.0458701	0.01739
AS~TATA-box--BO~ELI-box3?0.5	TF-420425				0.260357	0.00635524	0.32556	-0.411745	1.6246e-12
AS~TATA-box--BO~ELI-box3?0.5	TF-420425	TF-663774			0.259853	-0.0499024	0.0011255	-0.199915	9.5104e-10	-0.0176954	0.20888					0.324288	1.6242e-12
AS~TATA-box--BO~ELI-box3?0.5	TF-574356	TF-725612			0.258418	-0.00635139	0.35996	0.155304	2.5691e-08	-0.186935	0					-0.0355708	0.038825
AS~TATA-box--BO~ELI-box3?0.5	TF-644373	TF-652803			0.257812	0.00335685	0.41059	-0.179723	3.0339e-08	-0.243268	1.625e-12					0.0780598	0.0091468
AS~TATA-box--BO~ELI-box3?0.5	TF-652803				0.256347	0.0209975	0.06794	-0.276797	2.7756e-16
AS~TATA-box--BO~ELI-box3?0.5	TF-420425	TF-574356			0.256108	0.0249621	0.059911	-0.390456	1.6244e-12	0.230346	1.624e-12					0.0321637	0.25513
AS~TATA-box--BO~ELI-box3?0.5	TF-420425	TF-652803			0.253741	0.019609	0.091361	-0.280289	0	-0.216165	0					0.0703062	0.0023469
AS~TATA-box--BO~ELI-box3?0.5	TF-576309	TF-830919			0.252414	0.0278397	0.054282	-0.0489639	0.017507	-0.351714	0					0.0987654	8.9092e-05
AS~TATA-box--BO~ELI-box3?0.5	TF-571462	TF-643200			0.251881	-0.0373792	0.026655	-0.12948	0.0037137	-0.195957	1.6254e-12					0.314665	2.0745e-10
AS~TATA-box--BO~ELI-box3?0.5	TF-652803	TF-819435			0.251759	0.0164484	0.1276	-0.26744	0	-0.13781	0.00042429					0.158376	0.0010812
AS~TATA-box--BO~ELI-box3?0.5	TF-710397	TF-725612			0.251356	-0.0468974	0.0033418	-0.163527	7.4485e-06	-0.208879	1.6245e-12					0.0763711	0.032211
AS~TATA-box--BO~ELI-box3?0.5	TF-571462	TF-644373			0.248433	-0.0199663	0.076495	-0.378552	3.8858e-16	-0.30443	0					0.101562	0.038449
AS~TATA-box--BO~ELI-box3?0.5	TF-420425	TF-830919			0.248025	0.0179211	0.12599	-0.248421	1.6723e-12	-0.286343	1.6243e-12					0.0309271	0.28693
AS~TATA-box--BO~ELI-box3?0.5	TF-643213	TF-830919			0.247549	-0.0118149	0.21914	0.176743	4.4409e-16	-0.230041	0					-0.0195045	0.21219
AS~TATA-box--BO~ELI-box3?0.5	TF-256198	TF-644373			0.247082	-0.0152335	0.15362	0.260796	1.6244e-12	-0.368545	1.6241e-12					-0.176351	0.0013703
AS~TATA-box--BO~ELI-box3?0.5	TF-209269	TF-420425			0.244801	-0.00890298	0.2963	-0.266432	1.625e-12	-0.272427	1.6247e-12					0.224242	1.2851e-07
AS~TATA-box--BO~ELI-box3?0.5	TF-209269	TF-819435			0.244788	-0.0141413	0.19467	-0.267327	0	-0.322679	2.82e-12					-0.454304	5.6357e-09
AS~TATA-box--BO~ELI-box3?0.5	TF-834586				0.242462	-0.00875099	0.26119	0.309021	1.6244e-12
AS~TATA-box--BO~ELI-box3?0.5	TF-552123	TF-710397			0.24207	-0.0229517	0.07798	0.481863	3.8858e-16	-0.162157	7.2739e-07					-0.19998	0.0006386
AS~TATA-box--BO~ELI-box3?0.5	TF-281810	TF-830919			0.239395	-0.000378943	0.49148	0.0697292	0.01617	-0.382306	0					-0.155164	0.0058731
AS~TATA-box--BO~ELI-box3?0.5	TF-420425	TF-640573			0.236573	0.00663815	0.35728	-0.2404	2.2987e-11	-0.0848071	0.0015754					0.297962	2.7595e-12
AS~TATA-box--BO~ELI-box3?0.5	TF-209269	TF-571462			0.236364	-0.0367364	0.013029	-0.240185	1.625e-12	-0.298158	1.6285e-12					0.348327	6.4635e-10
AS~TATA-box--BO~ELI-box3?0.5	TF-574356	TF-830919			0.235369	0.0303985	0.035354	0.231136	1.6273e-12	-0.302664	1.6251e-12					-0.0857893	0.026852
AS~TATA-box--BO~ELI-box3?0.5	TF-209269	TF-830919			0.23466	-0.0160807	0.17302	-0.184744	4.3844e-08	-0.260902	1.6239e-12					-0.00150588	0.48385
AS~TATA-box--BO~ELI-box3?0.5	TF-643213	TF-834586			0.233712	0.00934015	0.25441	0.0760226	4.6036e-05	0.256239	1.6244e-12					-0.0933843	5.1117e-08
AS~TATA-box--BO~ELI-box3?0.5	TF-209269	TF-256198			0.233452	-0.00547032	0.37513	-0.265449	1.6653e-16	0.223075	0					0.057862	0.074308
AS~TATA-box--BO~ELI-box3?0.5	TF-552123	TF-574356			0.231792	0.0125102	0.22179	0.411787	4.4409e-16	0.157707	8.1142e-10					0.0401324	0.19032
AS~TATA-box--BO~ELI-box3?0.5	TF-710397	TF-830919			0.231747	-0.0360407	0.017487	0.00150397	0.48437	-0.33835	0					-0.113195	0.076632
AS~TATA-box--BO~ELI-box3?0.5	TF-571462	TF-643213			0.228702	-0.0208492	0.063611	-0.39753	0	0.151384	1.2768e-15					-0.0273477	0.19839
AS~TATA-box--BO~ELI-box3?0.5	TF-562448	TF-834586			0.225315	-0.0469975	0.0074263	-0.0375533	0.19317	0.427539	1.6248e-12					-0.17278	0.0095902
AS~TATA-box--BO~ELI-box3?0.5	TF-256198	TF-710397			0.225299	-0.0369244	0.016665	0.314895	1.6246e-12	-0.275263	1.6377e-12					0.195808	0.00039492
AS~TATA-box--BO~ELI-box3?0.5	TF-643200	TF-819435			0.224006	-0.00988442	0.31237	-0.173232	3.7454e-12	-0.345763	9.3212e-09					-0.123772	0.022689
AS~TATA-box--BO~ELI-box3?0.5	TF-644373	TF-830919			0.220893	-0.00939301	0.27126	-0.0782777	0.021177	-0.295984	0					-0.221212	7.5601e-05
AS~TATA-box--BO~ELI-box3?0.5	TF-209269	TF-644373			0.218579	-0.023776	0.074807	-0.274357	1.6248e-12	-0.261494	2.1566e-12					0.260391	1.3285e-05
AS~TATA-box--BO~ELI-box3?0.5	TF-640573	TF-643213			0.215918	-0.01369	0.22732	-0.182719	1.0366e-10	0.267515	1.6244e-12					0.011416	0.37855
AS~TATA-box--BO~ELI-box3?0.5	TF-819435	TF-830919			0.213823	0.0132424	0.20063	-0.127421	0.0036573	-0.289356	1.625e-12					-0.288517	2.1956e-05
AS~TATA-box--BO~ELI-box3?0.5	TF-209269	TF-643213			0.211558	-0.0132507	0.21072	-0.249456	0	0.151298	9.7755e-14					0.0477586	0.070167
AS~TATA-box--BO~ELI-box3?0.5	TF-830919				0.209439	0.00440129	0.38631	-0.272773	5.5511e-16
AS~TATA-box--BO~ELI-box3?0.5	TF-420425	TF-710397			0.206343	-0.0436	0.0047365	-0.160749	3.8377e-06	-0.17274	4.6363e-07					0.549835	0
AS~TATA-box--BO~ELI-box3?0.5	TF-571462	TF-652803			0.204919	0.0173493	0.11605	-0.171745	4.281e-07	-0.238861	3.3307e-16					-0.0330448	0.11613
AS~TATA-box--BO~ELI-box3?0.5	TF-556378	TF-725612			0.204581	-0.0137198	0.19017	-0.0217947	0.21387	-0.172266	1.6243e-12					-0.0765747	0.0022128
AS~TATA-box--BO~ELI-box3?0.5	TF-574356	TF-819435			0.203653	0.00309281	0.42604	0.2274	1.6241e-12	-0.391446	1.6289e-12					-0.152308	0.014343
AS~TATA-box--BO~ELI-box3?0.5	TF-571462	TF-574356			0.203476	0.0111538	0.24605	-0.273565	2.214e-12	0.204094	1.6258e-12					-0.235869	3.2093e-07
AS~TATA-box--BO~ELI-box3?0.5	TF-663774	TF-830919			0.202575	-0.0037015	0.40891	-0.0250755	0.16575	-0.321624	1.6244e-12					0.067024	0.021229
AS~TATA-box--BO~ELI-box3?0.5	TF-256198	TF-281810			0.202256	-0.0108254	0.27202	0.322681	0	0.0307958	0.14645					0.0959209	0.032794
AS~TATA-box--BO~ELI-box3?0.5	TF-643200				0.201878	-0.015869	0.20655	-0.225378	0
AS~TATA-box--BO~ELI-box3?0.5	TF-232345	TF-556378			0.200739	-0.0233705	0.064892	-0.325074	3.8858e-16	-0.0567812	0.023846					-0.0123069	0.39305
AS~TATA-box--BO~ELI-box3?0.5	TF-256198	TF-819435			0.199134	-0.0107265	0.23932	0.210169	1.6231e-12	-0.326868	1.7645e-12					0.167263	0.00077293
AS~TATA-box--BO~ELI-box3?0.5	TF-643213	TF-710397			0.199094	-0.046364	0.0022079	0.211577	0	-0.255129	2.5702e-14					0.0843717	0.011515
AS~TATA-box--BO~ELI-box3?0.5	TF-571462	TF-830919			0.199064	-0.00119397	0.46884	-0.151232	7.8998e-05	-0.276774	1.6241e-12					-0.0194657	0.38004
AS~TATA-box--BO~ELI-box3?0.5	TF-571462	TF-819435			0.197668	-0.0126314	0.18391	-0.409924	1.6244e-12	-0.183259	1.5206e-06					-0.202181	0.015267
AS~TATA-box--BO~ELI-box3?0.5	TF-571462				0.194576	-0.0100518	0.23266	-0.387492	0
AS~TATA-box--BO~ELI-box3?0.5	TF-281810	TF-652803			0.192945	0.0227189	0.083066	0.0875561	0.0010287	-0.252732	1.6242e-12					-0.0723804	0.014334
AS~TATA-box--BO~ELI-box3?0.5	TF-209269	TF-652803			0.191925	-0.0116838	0.24006	-0.217339	2.0546e-12	-0.182129	2.1649e-15					0.19711	1.7984e-06
AS~TATA-box--BO~ELI-box3?0.5	TF-574356	TF-644373			0.190812	0.00174837	0.45775	0.218986	1.0547e-15	-0.271144	5.0697e-12					-0.127573	0.0091679
AS~TATA-box--BO~ELI-box3?0.5	TF-576309	TF-643213			0.187303	0.0365023	0.015744	-0.1348	1.0919e-10	0.243555	1.1102e-16					-0.121719	6.1649e-10
AS~TATA-box--BO~ELI-box3?0.5	TF-710397	TF-819435			0.186797	-0.0357864	0.015142	-0.196196	7.664e-09	-0.42866	1.6239e-12					-0.22944	0.0087638
AS~TATA-box--BO~ELI-box3?0.5	TF-209269				0.185228	-0.00988215	0.27481	-0.28283	0
AS~TATA-box--BO~ELI-box3?0.5	TF-420425	TF-576309			0.183349	0.0127334	0.22369	-0.359438	1.6241e-12	0.0422486	0.014863					0.0945889	0.0010659
AS~TATA-box--BO~ELI-box3?0.5	TF-281810	TF-834586			0.182163	-0.025529	0.06185	0.044506	0.054956	0.356438	1.6248e-12					0.0897441	0.053992
AS~TATA-box--BO~ELI-box3?0.5	TF-556378	TF-663774			0.179777	-0.0104895	0.25218	-0.0963144	0.00044116	-0.22522	0					-0.0984771	0.0038439
AS~TATA-box--BO~ELI-box3?0.5	TF-652803	TF-830919			0.1796	0.0170703	0.12842	-0.115265	2.216e-06	-0.262284	0					0.114072	0.0019086
AS~TATA-box--BO~ELI-box3?0.5	TF-420425	TF-556378			0.179287	0.00400482	0.39386	-0.318125	1.6243e-12	-0.0336164	0.09752					-0.060522	0.072021
AS~TATA-box--BO~ELI-box3?0.5	TF-556378	TF-571462			0.176129	-0.0151959	0.15135	-0.0523489	0.020186	-0.383632	0					0.0377573	0.24237
AS~TATA-box--BO~ELI-box3?0.5	TF-209269	TF-710397			0.175659	-0.0356291	0.024013	-0.271136	1.6572e-12	-0.217845	5.1848e-09					0.262175	5.8333e-05
AS~TATA-box--BO~ELI-box3?0.5	TF-556378	TF-715838			0.169684	0.00604278	0.34184	-0.0340618	0.092633	0.289634	0					0.0196011	0.34315
AS~TATA-box--BO~ELI-box3?0.5	TF-644373				0.166586	-0.0159605	0.13111	-0.314341	0
AS~TATA-box--BO~ELI-box3?0.5	TF-574356	TF-576309			0.160816	0.0486081	0.004049	0.229716	1.1102e-15	-0.0766901	0.00035539					-0.180105	6.4565e-11
AS~TATA-box--BO~ELI-box3?0.5	TF-663774	TF-819435			0.158922	-0.0140556	0.18204	-0.131152	2.9992e-12	-0.403165	0					0.0579967	0.13133
AS~TATA-box--BO~ELI-box3?0.5	TF-562448	TF-643213			0.158868	-0.0392259	0.022931	-0.0901631	0.016101	0.213168	1.6251e-12					0.108645	0.01169
AS~TATA-box--BO~ELI-box3?0.5	TF-209269	TF-640573			0.15883	0.0113351	0.28022	-0.257976	3.2155e-10	-0.185119	3.4195e-09					0.27702	4.3953e-07
AS~TATA-box--BO~ELI-box3?0.5	TF-209269	TF-576309			0.156628	0.0197477	0.14364	-0.323586	0	-0.0265221	0.11575					0.118777	6.9094e-07
AS~TATA-box--BO~ELI-box3?0.5	TF-643213	TF-819435			0.156104	-0.0278422	0.026757	0.169525	1.6245e-12	-0.269169	1.8241e-11					0.099584	0.0031951
AS~TATA-box--BO~ELI-box3?0.5	TF-256198	TF-643213			0.153577	0.0040773	0.39352	0.160572	4.988e-10	0.108561	5.2871e-08					-0.0509811	0.00059466
AS~TATA-box--BO~ELI-box3?0.5	TF-256198	TF-574356			0.153079	0.0242471	0.071321	0.195153	2.1006e-11	0.199963	4.0634e-14					-0.123555	7.3933e-06
AS~TATA-box--BO~ELI-box3?0.5	TF-644373	TF-819435			0.152705	-0.0182818	0.10783	-0.296418	1.6238e-12	-0.119938	0.0021187					0.0457661	0.26426
AS~TATA-box--BO~ELI-box3?0.5	TF-556378	TF-644373			0.152083	-0.0223128	0.068284	-0.0438885	0.046217	-0.316623	0					-0.173131	0.00043212
AS~TATA-box--BO~ELI-box3?0.5	TF-576309	TF-652803			0.150484	0.0530971	0.00097123	0.0912067	6.047e-05	-0.253504	1.6242e-12					-0.0822253	7.3373e-05
AS~TATA-box--BO~ELI-box3?0.5	TF-256198				0.149974	-0.00371602	0.40112	0.231671	0
AS~TATA-box--BO~ELI-box3?0.5	TF-574356				0.148105	0.0165063	0.15883	0.218444	0
AS~TATA-box--BO~ELI-box3?0.5	TF-281810	TF-571462			0.1385	-0.035161	0.020047	0.0272307	0.16846	-0.407186	1.6245e-12					-0.073334	0.11459
AS~TATA-box--BO~ELI-box3?0.5	TF-571462	TF-640573			0.138185	-0.0035091	0.42508	-0.201022	4.4677e-06	-0.109371	0.00014668					0.212593	1.5066e-06
AS~TATA-box--BO~ELI-box3?0.5	TF-574356	TF-643213			0.135134	0.0116655	0.24103	0.192551	1.8058e-13	0.110838	1.4849e-07					0.00073559	0.48884
AS~TATA-box--BO~ELI-box3?0.5	TF-571462	TF-663774			0.133693	-0.0305666	0.02863	-0.170853	9.9838e-06	-0.0808588	8.226e-05					0.132058	1.1055e-06
AS~TATA-box--BO~ELI-box3?0.5	TF-571462	TF-710397			0.133432	-0.0453384	0.0031019	-0.218329	7.9385e-09	-0.19671	5.9975e-09					0.366954	2.4155e-08
AS~TATA-box--BO~ELI-box3?0.5	TF-209269	TF-663774			0.127122	-0.0212807	0.10737	-0.260869	1.6269e-12	-0.112824	2.5747e-08					0.103648	0.0023476
AS~TATA-box--BO~ELI-box3?0.5	TF-209269	TF-281810			0.125932	-0.018007	0.17961	-0.269103	1.9251e-13	0.131032	0.00018855					0.117192	0.026072
AS~TATA-box--BO~ELI-box3?0.5	TF-644373	TF-663774			0.123756	-0.0223924	0.079513	-0.214643	2.275e-08	-0.115333	7.6329e-09					0.115572	0.00024772
AS~TATA-box--BO~ELI-box3?0.5	TF-643213				0.123694	-0.0158071	0.12841	0.14181	1.6653e-16
AS~TATA-box--BO~ELI-box3?0.5	TF-562448	TF-571462			0.120414	-0.0401015	0.020904	-0.0913985	0.01402	-0.411444	1.6255e-12					0.163586	0.05663
AS~TATA-box--BO~ELI-box3?0.5	TF-640573	TF-644373			0.119808	-0.0154674	0.20547	-0.0385417	0.11347	-0.067815	0.089544					0.37784	5.2305e-10
AS~TATA-box--BO~ELI-box3?0.5	TF-640573	TF-663774			0.097895	-0.00540395	0.38838	-0.0848742	0.0030713	-0.0399818	0.075893					0.132433	6.3618e-09
AS~TATA-box--BO~ELI-box3?0.5	TF-663774				0.0927034	-0.00421383	0.39337	-0.144912	2.9199e-14
AS~TATA-box--BO~ELI-box3?0.5	TF-652803	TF-710397			0.0924879	-0.0281838	0.047745	-0.160503	6.962e-12	-0.133829	8.6894e-05					0.127567	0.00030351
AS~TATA-box--BO~ELI-box3?0.5	TF-710397				0.0897541	-0.0354897	0.016689	-0.232237	1.1278e-11
AS~TATA-box--BO~ELI-box3?0.5	TF-556378	TF-834586			0.086449	-0.00806672	0.29993	-0.0236927	0.18686	0.173123	2.1224e-11					-0.0246818	0.2775
AS~TATA-box--BO~ELI-box3?0.5	TF-576309	TF-663774			0.0860864	0.0367187	0.022579	0.129351	1.0943e-07	-0.237083	1.6653e-16					-0.0605033	0.00034645
AS~TATA-box--BO~ELI-box3?0.5	TF-281810	TF-644373			0.0601765	-0.000209024	0.49512	0.133562	2.3092e-06	-0.275351	6.7615e-12					0.049031	0.19183
AS~TATA-box--BO~ELI-box3?0.5	TF-552123	TF-556378			0.0593048	-0.00771534	0.30272	0.331343	1.6925e-12	-0.0516993	0.023477					0.124276	0.053083
AS~TATA-box--BO~ELI-box3?0.5	TF-576309	TF-644373			0.057741	-0.0053659	0.37562	0.0163135	0.20805	-0.269303	2.3858e-11					0.182606	5.474e-06
AS~TATA-box--BO~ELI-box3?0.5	TF-281810	TF-643213			0.0537501	-0.023921	0.083167	0.0619917	0.016318	0.13565	2.5269e-11					-0.0204709	0.25088
AS~TATA-box--BO~ELI-box3?0.5	TF-644373	TF-710397			0.0524732	-0.048711	0.0018988	-0.182718	5.2753e-06	-0.201845	3.6293e-09					0.284774	0.000905
AS~TATA-box--BO~ELI-box3?0.5	TF-556378	TF-710397			0.0459988	-0.030763	0.034117	-0.0471487	0.069215	-0.207913	3.1892e-10					-0.0478778	0.19834
AS~TATA-box--BO~ELI-box3?0.5	TF-640573	TF-819435			0.0438556	0.00131861	0.47194	-0.0957035	0.00096684	-0.277245	1.397e-06					0.1451	0.06196
AS~TATA-box--BO~ELI-box3?0.5	TF-663774	TF-710397			0.0369347	-0.049941	0.002633	-0.08754	2.7994e-05	-0.192047	4.3627e-07					0.1778	1.2648e-08
AS~TATA-box--BO~ELI-box3?0.5	TF-640573				0.020024	0.00520681	0.38979	-0.130698	3.8306e-06
AS~TATA-box--BO~ELI-box3?0.5	TF-652803	TF-663774			0.0195982	-0.000833962	0.47913	-0.124748	7.9723e-06	-0.0651352	0.0052055					0.0192003	0.092272
AS~TATA-box--BO~ELI-box3?0.5	TF-209269	TF-556378			0.0152061	-0.00795848	0.31569	-0.177914	7.5186e-10	-0.0345731	0.12622					-0.0520014	0.16772
AS~TATA-box--PS~ATCT-motif--ZM~TATA-box?0.55	TF-562448	TF-835874			0.614724	0.0533379	0.00084913	0.0610562	0.044056	0.625217	1.1102e-16					0.0957358	0.034389
AS~TATA-box--PS~ATCT-motif--ZM~TATA-box?0.55	TF-640573	TF-835874			0.573839	0.0076615	0.32858	0.277945	1.6653e-16	0.587482	0					-0.00864518	0.41159
AS~TATA-box--PS~ATCT-motif--ZM~TATA-box?0.55	TF-287849	TF-835874			0.570528	0.0120625	0.24389	-0.078948	0.00048408	0.573567	5.5511e-17					0.0343072	0.043628
AS~TATA-box--PS~ATCT-motif--ZM~TATA-box?0.55	TF-281810	TF-835874			0.568459	0.0644503	1.7807e-05	0.151503	5.5732e-09	0.59157	0					-0.157055	0.00041755
AS~TATA-box--PS~ATCT-motif--ZM~TATA-box?0.55	TF-286321	TF-835874			0.558374	0.0156746	0.1686	0.254423	1.6248e-12	0.487176	1.6244e-12					-0.0238824	0.16524
AS~TATA-box--PS~ATCT-motif--ZM~TATA-box?0.55	TF-740041	TF-835874			0.554991	-0.028224	0.065155	-0.208706	1.5488e-13	0.489259	1.1102e-16					-0.0117188	0.30498
AS~TATA-box--PS~ATCT-motif--ZM~TATA-box?0.55	TF-286321	TF-834586			0.55164	0.00663986	0.34653	0.285174	2.7756e-16	0.532439	1.6653e-16					0.00350242	0.45643
AS~TATA-box--PS~ATCT-motif--ZM~TATA-box?0.55	TF-594467	TF-835874			0.551024	0.0348248	0.021259	0.133858	1.9229e-07	0.612309	1.6246e-12					0.0519372	0.0035488
AS~TATA-box--PS~ATCT-motif--ZM~TATA-box?0.55	TF-834586	TF-835874			0.548381	-0.0334883	0.0079666	0.313018	1.6245e-12	0.376335	1.6246e-12					-0.00375822	0.40674
AS~TATA-box--PS~ATCT-motif--ZM~TATA-box?0.55	TF-566736	TF-834586			0.547965	-0.0238621	0.038086	0.4399	1.6246e-12	0.471584	1.6245e-12					-0.0167642	0.29692
AS~TATA-box--PS~ATCT-motif--ZM~TATA-box?0.55	TF-639804	TF-740041			0.545295	0.00360478	0.42467	0.700664	0	-0.154596	1.0982e-07					0.095136	0.0047402
AS~TATA-box--PS~ATCT-motif--ZM~TATA-box?0.55	TF-639804	TF-640573			0.542332	0.0283157	0.055662	0.788086	0	0.239934	7.2164e-16					-0.0430542	0.18158
AS~TATA-box--PS~ATCT-motif--ZM~TATA-box?0.55	TF-218677	TF-834586			0.541972	-0.0134233	0.16187	0.257553	0	0.491045	0					-0.0394273	0.026005
AS~TATA-box--PS~ATCT-motif--ZM~TATA-box?0.55	TF-643200	TF-835874			0.54167	-0.00795384	0.33654	0.113941	4.1918e-07	0.58631	0					0.0839632	0.002428
AS~TATA-box--PS~ATCT-motif--ZM~TATA-box?0.55	TF-819435	TF-835874			0.540766	-0.00260207	0.42265	0.472899	0	0.544118	5.5511e-17					0.233999	4.0867e-09
AS~TATA-box--PS~ATCT-motif--ZM~TATA-box?0.55	TF-256198	TF-639804			0.540094	-0.00950327	0.25096	0.297236	1.6242e-12	0.513739	1.6244e-12					0.000552923	0.48869
AS~TATA-box--PS~ATCT-motif--ZM~TATA-box?0.55	TF-256198	TF-835874			0.538851	-0.0367247	0.0047997	0.222407	1.6241e-12	0.465742	1.6245e-12					0.00110242	0.46555
AS~TATA-box--PS~ATCT-motif--ZM~TATA-box?0.55	TF-256198	TF-834586			0.537083	-0.0398643	0.0027696	0.310354	1.6245e-12	0.491397	1.6245e-12					0.00346739	0.42506
AS~TATA-box--PS~ATCT-motif--ZM~TATA-box?0.55	TF-286321	TF-639804			0.53503	0.0616321	0.00010692	0.226892	1.624e-12	0.493435	1.6245e-12					-0.181989	4.2642e-08
AS~TATA-box--PS~ATCT-motif--ZM~TATA-box?0.55	TF-287849	TF-834586			0.533168	-0.0599871	0.00055222	-0.216666	0	0.635225	0					-0.0410389	0.067291
AS~TATA-box--PS~ATCT-motif--ZM~TATA-box?0.55	TF-643871	TF-835874			0.529743	0.0108374	0.21678	0.280068	7.7716e-16	0.551787	0					0.158905	0.00035439
AS~TATA-box--PS~ATCT-motif--ZM~TATA-box?0.55	TF-576309	TF-835874			0.529656	-0.00310653	0.42338	0.0523869	0.0032075	0.494539	5.5511e-17					-0.0939302	2.4018e-06
AS~TATA-box--PS~ATCT-motif--ZM~TATA-box?0.55	TF-639804	TF-834586			0.52515	-0.0198357	0.081227	0.396922	1.6246e-12	0.330464	1.6243e-12					-0.0210681	0.14473
AS~TATA-box--PS~ATCT-motif--ZM~TATA-box?0.55	TF-562448	TF-639804			0.523511	0.0309749	0.042865	-0.0307867	0.20719	0.787553	0					0.136497	0.057524
AS~TATA-box--PS~ATCT-motif--ZM~TATA-box?0.55	TF-639804	TF-643200			0.522467	0.00981877	0.30052	0.79084	0	0.0793837	0.00033872					-0.0657978	0.003277
AS~TATA-box--PS~ATCT-motif--ZM~TATA-box?0.55	TF-652803	TF-835874			0.521004	0.0101675	0.23671	0.157217	0	0.528356	5.5511e-17					-0.0255463	0.039047
AS~TATA-box--PS~ATCT-motif--ZM~TATA-box?0.55	TF-710397	TF-835874			0.520977	-0.0171299	0.14967	0.0474485	0.08309	0.578815	1.6244e-12					0.166806	0.00017839
AS~TATA-box--PS~ATCT-motif--ZM~TATA-box?0.55	TF-594467	TF-834586			0.519989	-0.0221462	0.11201	-0.0126647	0.30543	0.555187	5.5511e-17					0.136382	1.4528e-05
AS~TATA-box--PS~ATCT-motif--ZM~TATA-box?0.55	TF-209269	TF-835874			0.519625	-0.0297341	0.029595	-0.141146	1.526e-07	0.526432	1.6244e-12					0.00677451	0.41327
AS~TATA-box--PS~ATCT-motif--ZM~TATA-box?0.55	TF-576309	TF-639804			0.519454	0.00750336	0.31817	0.100924	7.6104e-08	0.617627	0					-0.0270934	0.11574
AS~TATA-box--PS~ATCT-motif--ZM~TATA-box?0.55	TF-725612	TF-835874			0.519197	-0.0307421	0.027307	-0.152079	1.6249e-12	0.408785	1.6246e-12					-0.00682832	0.30835
AS~TATA-box--PS~ATCT-motif--ZM~TATA-box?0.55	TF-663774	TF-835874			0.515371	-0.0246347	0.055526	0.070648	8.27e-05	0.53166	0					0.0214211	0.089595
AS~TATA-box--PS~ATCT-motif--ZM~TATA-box?0.55	TF-640573	TF-834586			0.515116	-0.0644061	0.00034464	0.130487	9.4529e-06	0.626499	0					-0.0766491	0.086219
AS~TATA-box--PS~ATCT-motif--ZM~TATA-box?0.55	TF-287849	TF-639804			0.510902	0.00968923	0.29503	-0.142719	3.3996e-09	0.658277	5.5511e-17					-0.109591	1.8936e-06
AS~TATA-box--PS~ATCT-motif--ZM~TATA-box?0.55	TF-725612	TF-834586			0.510137	-0.0797382	8.0569e-07	-0.138924	2.9171e-13	0.467533	0					-0.0222349	0.073072
AS~TATA-box--PS~ATCT-motif--ZM~TATA-box?0.55	TF-830919	TF-835874			0.509952	-0.0137471	0.19578	-0.0778973	0.0034499	0.520528	0					-0.0131596	0.27343
AS~TATA-box--PS~ATCT-motif--ZM~TATA-box?0.55	TF-639804	TF-835874			0.509169	-0.0035192	0.40198	0.278711	1.624e-12	0.354669	1.6241e-12					0.0125264	0.20242
AS~TATA-box--PS~ATCT-motif--ZM~TATA-box?0.55	TF-566736	TF-835874			0.508803	-0.00939676	0.24922	0.269393	1.6238e-12	0.430699	1.6245e-12					0.0397354	0.024788
AS~TATA-box--PS~ATCT-motif--ZM~TATA-box?0.55	TF-566736	TF-725612			0.508039	-0.0248791	0.052273	0.457857	1.6248e-12	-0.267721	1.6245e-12					-0.0498856	0.012989
AS~TATA-box--PS~ATCT-motif--ZM~TATA-box?0.55	TF-644373	TF-835874			0.507321	-0.00322405	0.40797	0.235613	1.6274e-12	0.543251	1.6245e-12					0.0536925	0.068633
AS~TATA-box--PS~ATCT-motif--ZM~TATA-box?0.55	TF-643871	TF-834586			0.506764	-0.0313048	0.015597	0.295849	1.6248e-12	0.595639	1.6243e-12					0.146006	0.00031584
AS~TATA-box--PS~ATCT-motif--ZM~TATA-box?0.55	TF-566736	TF-639804			0.506413	0.0127121	0.17453	0.360429	1.6243e-12	0.458778	1.6245e-12					0.0699313	0.0013811
AS~TATA-box--PS~ATCT-motif--ZM~TATA-box?0.55	TF-715838	TF-835874			0.504983	-0.0190537	0.081119	0.125347	3.1282e-07	0.508401	1.6245e-12					-0.0792319	0.00010687
AS~TATA-box--PS~ATCT-motif--ZM~TATA-box?0.55	TF-268609	TF-835874			0.504935	-0.0384285	0.0086076	0.0805853	1.6867e-09	0.562758	5.5511e-17					-0.0312818	0.0032089
AS~TATA-box--PS~ATCT-motif--ZM~TATA-box?0.55	TF-218677	TF-576309			0.504709	0.0188163	0.12066	0.486313	0	0.276043	5.5511e-17					-0.0108002	0.27927
AS~TATA-box--PS~ATCT-motif--ZM~TATA-box?0.55	TF-639804	TF-663774			0.504653	0.00365846	0.40717	0.612907	0	0.082269	6.1072e-06					-0.0594226	8.0088e-05
AS~TATA-box--PS~ATCT-motif--ZM~TATA-box?0.55	TF-286321	TF-725612			0.503199	0.0044725	0.40498	0.329321	0	-0.277464	0					0.0747174	0.004362
AS~TATA-box--PS~ATCT-motif--ZM~TATA-box?0.55	TF-639804	TF-710397			0.503025	0.000402384	0.49043	0.635057	1.6246e-12	0.0938686	0.0037139					-0.0394898	0.20587
AS~TATA-box--PS~ATCT-motif--ZM~TATA-box?0.55	TF-256198	TF-725612			0.502255	-0.0762735	1.4945e-06	0.373706	1.6244e-12	-0.281445	1.6245e-12					0.0086774	0.33878
AS~TATA-box--PS~ATCT-motif--ZM~TATA-box?0.55	TF-639804	TF-725612			0.500759	0.000782758	0.48042	0.416222	1.6243e-12	-0.167687	1.6245e-12					0.0259447	0.025224
AS~TATA-box--PS~ATCT-motif--ZM~TATA-box?0.55	TF-639804	TF-652803			0.4974	0.0285331	0.023764	0.606965	5.5511e-17	0.180725	3.3307e-16					-0.0582331	0.00010368
AS~TATA-box--PS~ATCT-motif--ZM~TATA-box?0.55	TF-594467	TF-639804			0.496815	0.0394399	0.012837	0.0975751	7.4611e-05	0.640172	1.6245e-12					0.0105059	0.32672
AS~TATA-box--PS~ATCT-motif--ZM~TATA-box?0.55	TF-834586	TF-836808			0.496029	-0.0181823	0.10145	0.355405	1.1102e-16	0.252562	2.7756e-16					-0.000741146	0.48198
AS~TATA-box--PS~ATCT-motif--ZM~TATA-box?0.55	TF-209269	TF-834586			0.495081	-0.0677857	1.8594e-05	-0.215237	5.3957e-14	0.551769	0					-0.0807022	0.019837
AS~TATA-box--PS~ATCT-motif--ZM~TATA-box?0.55	TF-639804	TF-819435			0.494742	0.0180957	0.094153	0.566366	5.5511e-17	0.422867	1.6653e-16					0.0444559	0.18522
AS~TATA-box--PS~ATCT-motif--ZM~TATA-box?0.55	TF-209269	TF-639804			0.494132	-0.0233239	0.07256	-0.106877	8.2005e-05	0.585486	1.6244e-12					-0.0743443	0.011514
AS~TATA-box--PS~ATCT-motif--ZM~TATA-box?0.55	TF-710397	TF-834586			0.494054	-0.0565774	0.00057052	0.0877761	0.0076703	0.581383	1.6244e-12					0.080984	0.094396
AS~TATA-box--PS~ATCT-motif--ZM~TATA-box?0.55	TF-218677	TF-835874			0.492937	0.00481167	0.36509	0.101071	2.6587e-08	0.490643	1.6244e-12					-0.00552566	0.34709
AS~TATA-box--PS~ATCT-motif--ZM~TATA-box?0.55	TF-639804	TF-644373			0.490298	0.0234768	0.04786	0.587807	1.6246e-12	0.301464	1.624e-12					0.010897	0.38618
AS~TATA-box--PS~ATCT-motif--ZM~TATA-box?0.55	TF-420425	TF-835874			0.489698	-0.0204766	0.072469	0.0755984	0.0021515	0.531868	1.6244e-12					-0.034164	0.11878
AS~TATA-box--PS~ATCT-motif--ZM~TATA-box?0.55	TF-835874				0.489508	-0.011724	0.1935	0.530689	1.6244e-12
AS~TATA-box--PS~ATCT-motif--ZM~TATA-box?0.55	TF-552123	TF-834586			0.488602	-0.0224275	0.057484	0.148401	3.7705e-06	0.467039	1.6244e-12					-0.162073	9.1902e-09
AS~TATA-box--PS~ATCT-motif--ZM~TATA-box?0.55	TF-827145	TF-835874			0.487679	-0.00746237	0.29283	-0.086264	3.0911e-05	0.544503	1.6243e-12					-0.0560982	0.0049414
AS~TATA-box--PS~ATCT-motif--ZM~TATA-box?0.55	TF-268609	TF-639804			0.487413	-0.00138127	0.46612	0.0909372	3.732e-11	0.775283	0					-0.0565848	3.2015e-06
AS~TATA-box--PS~ATCT-motif--ZM~TATA-box?0.55	TF-571462	TF-835874			0.48611	-0.0133045	0.16456	0.0131243	0.33476	0.522589	0					-0.0808046	0.0090275
AS~TATA-box--PS~ATCT-motif--ZM~TATA-box?0.55	TF-232345	TF-835874			0.485063	-0.0275057	0.031148	-0.01144	0.3224	0.521917	1.6246e-12					-0.0541298	0.013583
AS~TATA-box--PS~ATCT-motif--ZM~TATA-box?0.55	TF-552123	TF-835874			0.484809	-0.00771496	0.29047	0.0351879	0.14247	0.50923	1.6245e-12					-0.0211332	0.1127
AS~TATA-box--PS~ATCT-motif--ZM~TATA-box?0.55	TF-286321	TF-576309			0.484649	0.0513195	0.0044338	0.543437	1.6244e-12	0.333748	1.6246e-12					0.0186666	0.22461
AS~TATA-box--PS~ATCT-motif--ZM~TATA-box?0.55	TF-710397	TF-836808			0.484104	-0.011593	0.25224	0.00648723	0.42618	0.433446	1.6244e-12					0.111748	0.00069387
AS~TATA-box--PS~ATCT-motif--ZM~TATA-box?0.55	TF-287849	TF-576309			0.483718	0.00590444	0.3821	-0.357846	1.6245e-12	0.506918	1.6245e-12					0.00154148	0.47228
AS~TATA-box--PS~ATCT-motif--ZM~TATA-box?0.55	TF-576309	TF-834586			0.482023	-0.0307405	0.033974	0.0257322	0.12539	0.550584	0					-0.0494765	0.008129
AS~TATA-box--PS~ATCT-motif--ZM~TATA-box?0.55	TF-639804	TF-715838			0.482022	0.00234838	0.43231	0.545223	1.6246e-12	0.150178	1.3366e-09					-0.0445346	0.055666
AS~TATA-box--PS~ATCT-motif--ZM~TATA-box?0.55	TF-639804	TF-643871			0.481789	0.0290427	0.020523	0.564061	0	0.236113	0					0.160711	0.00090623
AS~TATA-box--PS~ATCT-motif--ZM~TATA-box?0.55	TF-256198	TF-268609			0.481721	-0.0312098	0.038053	0.539719	1.1102e-16	-0.0836563	1.0823e-07					0.00486356	0.41672
AS~TATA-box--PS~ATCT-motif--ZM~TATA-box?0.55	TF-639804	TF-830919			0.481599	0.00690078	0.335	0.672037	0	-0.162281	6.1557e-09					-0.0552592	0.052779
AS~TATA-box--PS~ATCT-motif--ZM~TATA-box?0.55	TF-652803	TF-834586			0.481495	-0.0252491	0.042783	0.118067	4.8258e-09	0.534042	1.6244e-12					-0.0573081	0.026178
AS~TATA-box--PS~ATCT-motif--ZM~TATA-box?0.55	TF-232345	TF-834586			0.481438	-0.0670639	4.8347e-06	-0.0841326	0.00051293	0.563833	1.1102e-16					-0.01368	0.36008
AS~TATA-box--PS~ATCT-motif--ZM~TATA-box?0.55	TF-256198	TF-830919			0.481307	-0.0269697	0.060821	0.465709	1.6243e-12	-0.226173	1.6545e-12					0.00192459	0.47163
AS~TATA-box--PS~ATCT-motif--ZM~TATA-box?0.55	TF-663774	TF-834586			0.479824	-0.0621846	7.2282e-05	0.0455131	0.012126	0.564515	1.6245e-12					0.0092616	0.32154
AS~TATA-box--PS~ATCT-motif--ZM~TATA-box?0.55	TF-566736	TF-640573			0.476708	0.0187459	0.15556	0.721704	1.1102e-16	0.164949	1.9668e-08					-0.203916	0.00011692
AS~TATA-box--PS~ATCT-motif--ZM~TATA-box?0.55	TF-639804	TF-836808			0.475865	0.00742574	0.30161	0.357035	1.6246e-12	0.224667	1.6249e-12					-0.0093712	0.26931
AS~TATA-box--PS~ATCT-motif--ZM~TATA-box?0.55	TF-643200	TF-834586			0.47582	-0.0792457	4.1344e-05	0.0490152	0.021208	0.650568	1.6245e-12					0.0246537	0.2374
AS~TATA-box--PS~ATCT-motif--ZM~TATA-box?0.55	TF-663774	TF-836808			0.474628	0.000829631	0.47923	0.132568	3.1481e-10	0.408874	1.6244e-12					0.0515928	0.00011627
AS~TATA-box--PS~ATCT-motif--ZM~TATA-box?0.55	TF-725612	TF-836808			0.474016	-0.0436158	0.0043864	-0.180375	0	0.245341	0					0.00346821	0.38197
AS~TATA-box--PS~ATCT-motif--ZM~TATA-box?0.55	TF-218677	TF-725612			0.472813	-0.000765107	0.48057	0.237391	1.6242e-12	-0.296246	1.6246e-12					0.00865824	0.28067
AS~TATA-box--PS~ATCT-motif--ZM~TATA-box?0.55	TF-571462	TF-834586			0.472356	-0.0459281	0.00056278	-0.0154463	0.31159	0.530484	1.6244e-12					-0.20032	5.798e-06
AS~TATA-box--PS~ATCT-motif--ZM~TATA-box?0.55	TF-420425	TF-834586			0.470823	-0.0465668	0.00088557	-0.0844555	0.0015525	0.566637	1.1102e-16					0.0484993	0.14612
AS~TATA-box--PS~ATCT-motif--ZM~TATA-box?0.55	TF-819435	TF-834586			0.470573	-0.040048	0.0026611	0.225011	6.8589e-08	0.54807	1.1102e-16					0.163647	0.00082327
AS~TATA-box--PS~ATCT-motif--ZM~TATA-box?0.55	TF-835874	TF-836808			0.469816	-0.00714023	0.31034	0.331654	1.6245e-12	0.230395	1.6246e-12					-0.0332598	0.014019
AS~TATA-box--PS~ATCT-motif--ZM~TATA-box?0.55	TF-715838	TF-834586			0.469769	-0.0251985	0.039375	0.130693	5.2357e-07	0.500613	1.6246e-12					-0.167201	1.3307e-08
AS~TATA-box--PS~ATCT-motif--ZM~TATA-box?0.55	TF-576309	TF-836808			0.469105	-0.00247081	0.4385	0.0981134	4.2065e-08	0.39501	1.6244e-12					0.0547177	0.00010335
AS~TATA-box--PS~ATCT-motif--ZM~TATA-box?0.55	TF-574356	TF-836808			0.467552	-0.0226119	0.099324	0.135014	9.1551e-07	0.358372	1.6245e-12					0.102739	7.4731e-06
AS~TATA-box--PS~ATCT-motif--ZM~TATA-box?0.55	TF-232345	TF-639804			0.466848	-0.00679128	0.32403	-0.00103437	0.48354	0.576847	1.6243e-12					-0.0690053	0.0047958
AS~TATA-box--PS~ATCT-motif--ZM~TATA-box?0.55	TF-834586				0.465283	-0.0436869	0.00098113	0.542901	1.6245e-12
AS~TATA-box--PS~ATCT-motif--ZM~TATA-box?0.55	TF-574356	TF-835874			0.465149	-0.040901	0.008272	0.115944	1.2157e-05	0.473366	1.6245e-12					-0.0101859	0.35485
AS~TATA-box--PS~ATCT-motif--ZM~TATA-box?0.55	TF-218677	TF-639804			0.463214	0.0182679	0.098627	0.0814683	1.4827e-05	0.550465	1.6244e-12					0.0335195	0.014321
AS~TATA-box--PS~ATCT-motif--ZM~TATA-box?0.55	TF-571462	TF-639804			0.461361	0.00830936	0.27541	0.0652579	0.018964	0.572229	0					-0.145795	3.9456e-05
AS~TATA-box--PS~ATCT-motif--ZM~TATA-box?0.55	TF-827145	TF-834586			0.46132	-0.0438329	0.00096123	0.0985354	1.6324e-05	0.532382	0					-0.0209389	0.24262
AS~TATA-box--PS~ATCT-motif--ZM~TATA-box?0.55	TF-639804	TF-827145			0.460553	0.0112587	0.21113	0.592974	1.6244e-12	-0.132655	1.0556e-09					0.0129458	0.30974
AS~TATA-box--PS~ATCT-motif--ZM~TATA-box?0.55	TF-644373	TF-834586			0.460452	-0.0401834	0.0030758	0.0520188	0.056987	0.544942	0					0.152138	0.00046099
AS~TATA-box--PS~ATCT-motif--ZM~TATA-box?0.55	TF-287849	TF-725612			0.459276	-0.0598096	0.0012989	-0.19874	1.7255e-12	-0.335454	1.6245e-12					-0.00321016	0.40803
AS~TATA-box--PS~ATCT-motif--ZM~TATA-box?0.55	TF-639804				0.458509	0.012951	0.17433	0.558172	1.6244e-12
AS~TATA-box--PS~ATCT-motif--ZM~TATA-box?0.55	TF-562448	TF-566736			0.457274	0.0468347	0.0066535	-0.0155822	0.34626	0.599163	0					0.100822	0.072272
AS~TATA-box--PS~ATCT-motif--ZM~TATA-box?0.55	TF-256198	TF-281810			0.456962	0.00911014	0.30651	0.504586	5.5511e-17	-0.00623803	0.41728					-0.0343876	0.25747
AS~TATA-box--PS~ATCT-motif--ZM~TATA-box?0.55	TF-218677	TF-663774			0.456303	0.0105114	0.26227	0.48217	1.6245e-12	0.288751	1.6246e-12					0.0147298	0.17843
AS~TATA-box--PS~ATCT-motif--ZM~TATA-box?0.55	TF-552123	TF-639804			0.455781	0.0144765	0.15366	0.131894	2.0826e-05	0.504301	1.6243e-12					-0.0295358	0.09753
AS~TATA-box--PS~ATCT-motif--ZM~TATA-box?0.55	TF-256198	TF-640573			0.455624	0.00541592	0.39014	0.493588	0	0.0560666	0.031962					-0.119212	0.0079392
AS~TATA-box--PS~ATCT-motif--ZM~TATA-box?0.55	TF-566736	TF-740041			0.453849	0.0104106	0.30167	0.600969	0	-0.285313	0					0.0240213	0.31378
AS~TATA-box--PS~ATCT-motif--ZM~TATA-box?0.55	TF-268609	TF-566736			0.453143	0.0111658	0.25452	0.118606	1.0547e-15	0.723047	0					-0.050964	0.00017676
AS~TATA-box--PS~ATCT-motif--ZM~TATA-box?0.55	TF-562448	TF-834586			0.452594	-0.038676	0.020289	-0.0349414	0.20623	0.645923	1.6245e-12					-0.177096	0.0068961
AS~TATA-box--PS~ATCT-motif--ZM~TATA-box?0.55	TF-574356	TF-639804			0.452472	0.0154641	0.18722	0.103069	0.00011925	0.570209	1.6245e-12					-0.154688	6.7933e-07
AS~TATA-box--PS~ATCT-motif--ZM~TATA-box?0.55	TF-232345	TF-836808			0.452145	-0.0182329	0.12529	0.0241379	0.18396	0.383577	1.6244e-12					0.00409713	0.41975
AS~TATA-box--PS~ATCT-motif--ZM~TATA-box?0.55	TF-420425	TF-639804			0.451611	0.0104594	0.23336	0.0546335	0.021309	0.554628	1.6244e-12					-0.0566651	0.024776
AS~TATA-box--PS~ATCT-motif--ZM~TATA-box?0.55	TF-256198	TF-286321			0.450701	0.0298012	0.048302	0.352678	0	0.334647	1.1102e-16					-0.0499358	0.048429
AS~TATA-box--PS~ATCT-motif--ZM~TATA-box?0.55	TF-209269	TF-836808			0.450688	-0.0443011	0.0040321	-0.0849736	0.0015906	0.377846	0					-0.061683	0.006833
AS~TATA-box--PS~ATCT-motif--ZM~TATA-box?0.55	TF-281810	TF-639804			0.449739	0.0581045	0.00027438	0.110285	4.7746e-05	0.668672	0					-0.143282	0.012163
AS~TATA-box--PS~ATCT-motif--ZM~TATA-box?0.55	TF-281810	TF-566736			0.44834	0.0633384	8.4603e-05	0.165188	4.0224e-09	0.568252	0					-0.14489	0.00032416
AS~TATA-box--PS~ATCT-motif--ZM~TATA-box?0.55	TF-566736	TF-576309			0.448206	-0.011257	0.24524	0.640709	0	0.233888	0					-0.013951	0.32339
AS~TATA-box--PS~ATCT-motif--ZM~TATA-box?0.55	TF-819435	TF-836808			0.447371	0.00897906	0.26909	0.380082	0	0.335364	1.1102e-16					-0.148214	0.00090862
AS~TATA-box--PS~ATCT-motif--ZM~TATA-box?0.55	TF-209269	TF-725612			0.445195	-0.0569523	0.00055405	-0.200507	2.3507e-11	-0.308457	1.6245e-12					-0.0545714	0.056458
AS~TATA-box--PS~ATCT-motif--ZM~TATA-box?0.55	TF-830919	TF-834586			0.444646	-0.0356747	0.018684	-0.227483	1.4544e-14	0.467276	1.6653e-16					0.00229653	0.47085
AS~TATA-box--PS~ATCT-motif--ZM~TATA-box?0.55	TF-218677	TF-256198			0.444419	-0.00317662	0.41736	0.28999	1.6245e-12	0.340376	1.6244e-12					0.00457865	0.41372
AS~TATA-box--PS~ATCT-motif--ZM~TATA-box?0.55	TF-715838	TF-725612			0.443027	-0.0566445	0.0001782	0.275193	1.6241e-12	-0.296964	1.6244e-12					0.0259381	0.15384
AS~TATA-box--PS~ATCT-motif--ZM~TATA-box?0.55	TF-420425	TF-836808			0.442644	-0.00704637	0.31792	0.195808	1.7902e-12	0.369675	0					0.007343	0.33551
AS~TATA-box--PS~ATCT-motif--ZM~TATA-box?0.55	TF-574356	TF-834586			0.442246	-0.0586132	0.00052713	0.134424	1.0924e-06	0.4991	0					0.0161178	0.30878
AS~TATA-box--PS~ATCT-motif--ZM~TATA-box?0.55	TF-286321	TF-836808			0.43909	0.0441868	0.0078661	0.155823	3.4918e-09	0.300163	0					-0.0919519	5.267e-05
AS~TATA-box--PS~ATCT-motif--ZM~TATA-box?0.55	TF-256198	TF-576309			0.437251	-0.0200872	0.1253	0.436715	1.6247e-12	0.0972171	9.5715e-07					-0.0608419	0.0072009
AS~TATA-box--PS~ATCT-motif--ZM~TATA-box?0.55	TF-643871	TF-725612			0.437024	-0.0261122	0.055873	0.248949	1.6271e-12	-0.331588	1.6245e-12					-0.0331961	0.18237
AS~TATA-box--PS~ATCT-motif--ZM~TATA-box?0.55	TF-256198	TF-566736			0.43636	-0.023713	0.058509	0.299799	1.6246e-12	0.456404	1.6246e-12					-0.0352985	0.114
AS~TATA-box--PS~ATCT-motif--ZM~TATA-box?0.55	TF-566736	TF-663774			0.432968	-0.00544274	0.36978	0.63843	0	0.201891	5.5511e-17					-0.0404264	0.098303
AS~TATA-box--PS~ATCT-motif--ZM~TATA-box?0.55	TF-552123	TF-725612			0.43232	-0.0359011	0.012937	0.262806	1.6248e-12	-0.277114	1.6243e-12					0.021694	0.13973
AS~TATA-box--PS~ATCT-motif--ZM~TATA-box?0.55	TF-652803	TF-836808			0.431436	0.00272555	0.42949	0.150068	1.6517e-10	0.349199	1.6244e-12					-0.00321313	0.42811
AS~TATA-box--PS~ATCT-motif--ZM~TATA-box?0.55	TF-725612	TF-830919			0.431262	-0.0367612	0.021537	-0.311735	1.1102e-16	-0.230347	7.9436e-14					0.0415271	0.044855
AS~TATA-box--PS~ATCT-motif--ZM~TATA-box?0.55	TF-256198	TF-287849			0.431107	-0.0346676	0.043189	0.505123	0	-0.0683914	0.0058519					-0.0183712	0.29752
AS~TATA-box--PS~ATCT-motif--ZM~TATA-box?0.55	TF-710397	TF-725612			0.426877	-0.0647535	0.00019482	0.094545	0.0088126	-0.341884	1.1102e-16					-0.0300674	0.24436
AS~TATA-box--PS~ATCT-motif--ZM~TATA-box?0.55	TF-566736	TF-652803			0.426212	0.0176295	0.12034	0.573139	0	0.243738	1.1102e-16					-0.0175297	0.17309
AS~TATA-box--PS~ATCT-motif--ZM~TATA-box?0.55	TF-420425	TF-566736			0.425149	-0.0121597	0.20663	0.279921	1.6246e-12	0.661215	1.6245e-12					-0.00565091	0.42986
AS~TATA-box--PS~ATCT-motif--ZM~TATA-box?0.55	TF-232345	TF-725612			0.423851	-0.0554177	0.00043649	-0.0535893	0.029714	-0.32796	0					0.0590178	0.0066613
AS~TATA-box--PS~ATCT-motif--ZM~TATA-box?0.55	TF-594467	TF-836808			0.422847	0.0112678	0.27532	0.0845603	0.0012571	0.38662	1.6245e-12					0.0182463	0.18987
AS~TATA-box--PS~ATCT-motif--ZM~TATA-box?0.55	TF-644373	TF-725612			0.422335	-0.0320183	0.025942	0.201141	7.9402e-09	-0.321211	0					-0.0530576	0.02268
AS~TATA-box--PS~ATCT-motif--ZM~TATA-box?0.55	TF-566736	TF-643200			0.421187	0.0265745	0.10359	0.806245	0	0.18809	7.4551e-13					-0.00658116	0.44003
AS~TATA-box--PS~ATCT-motif--ZM~TATA-box?0.55	TF-566736	TF-830919			0.420137	0.00493415	0.38371	0.537788	0	-0.241957	0					-0.0544328	0.11604
AS~TATA-box--PS~ATCT-motif--ZM~TATA-box?0.55	TF-268609	TF-836808			0.418744	-0.00445947	0.40103	0.0953832	1.2199e-08	0.434989	5.5511e-17					0.00863281	0.27039
AS~TATA-box--PS~ATCT-motif--ZM~TATA-box?0.55	TF-566736	TF-836808			0.41852	0.019522	0.092835	0.255633	1.625e-12	0.267924	1.6241e-12					-0.0581499	0.00077521
AS~TATA-box--PS~ATCT-motif--ZM~TATA-box?0.55	TF-827145	TF-836808			0.417821	-0.00230653	0.43868	-0.176417	4.9159e-11	0.37877	0					0.0329276	0.022851
AS~TATA-box--PS~ATCT-motif--ZM~TATA-box?0.55	TF-725612	TF-819435			0.417321	-0.0383012	0.0088431	-0.31047	0	0.221647	1.8913e-07					-0.055633	0.050141
AS~TATA-box--PS~ATCT-motif--ZM~TATA-box?0.55	TF-268609	TF-834586			0.416767	-0.0764124	4.3606e-06	-0.00392143	0.4044	0.574661	1.6248e-12					-0.102801	0.00049952
AS~TATA-box--PS~ATCT-motif--ZM~TATA-box?0.55	TF-566736	TF-819435			0.413488	0.00840176	0.28017	0.53961	0	0.342271	0					0.255983	6.3018e-05
AS~TATA-box--PS~ATCT-motif--ZM~TATA-box?0.55	TF-218677	TF-836808			0.412876	0.0231623	0.062633	0.138057	4.982e-10	0.265506	1.1102e-16					-0.0267798	0.013753
AS~TATA-box--PS~ATCT-motif--ZM~TATA-box?0.55	TF-594467	TF-725612			0.412037	-0.0179937	0.17445	-0.0379161	0.079286	-0.317416	1.1102e-16					-0.067737	0.0018171
AS~TATA-box--PS~ATCT-motif--ZM~TATA-box?0.55	TF-552123	TF-836808			0.411537	0.00850449	0.28011	0.078017	0.019787	0.320992	1.6246e-12					-0.13968	2.2318e-08
AS~TATA-box--PS~ATCT-motif--ZM~TATA-box?0.55	TF-420425	TF-725612			0.411503	-0.0431017	0.0044511	0.0684766	0.012023	-0.320652	1.6245e-12					0.0379379	0.073643
AS~TATA-box--PS~ATCT-motif--ZM~TATA-box?0.55	TF-286321	TF-566736			0.41117	0.0495756	0.0037037	0.212422	1.7142e-12	0.452318	1.624e-12					-0.210909	1.0261e-07
AS~TATA-box--PS~ATCT-motif--ZM~TATA-box?0.55	TF-652803	TF-725612			0.410153	-0.0133257	0.21388	0.149429	8.2959e-12	-0.304348	1.6242e-12					-0.000450118	0.48951
AS~TATA-box--PS~ATCT-motif--ZM~TATA-box?0.55	TF-640573	TF-725612			0.410031	-0.0445273	0.013533	0.187379	5.566e-08	-0.337346	1.6246e-12					0.102071	0.0036548
AS~TATA-box--PS~ATCT-motif--ZM~TATA-box?0.55	TF-725612				0.409185	-0.0387095	0.0080558	-0.317439	1.6244e-12
AS~TATA-box--PS~ATCT-motif--ZM~TATA-box?0.55	TF-556378	TF-836808			0.407445	-0.0213643	0.091797	-0.171277	4.0038e-10	0.340745	1.6243e-12					0.028473	0.19894
AS~TATA-box--PS~ATCT-motif--ZM~TATA-box?0.55	TF-643871	TF-836808			0.406693	0.00037181	0.49031	0.127343	1.5274e-05	0.321331	0					-0.0231157	0.18612
AS~TATA-box--PS~ATCT-motif--ZM~TATA-box?0.55	TF-571462	TF-725612			0.406264	-0.0399972	0.006494	0.0223358	0.27703	-0.314296	0					0.100847	0.00059711
AS~TATA-box--PS~ATCT-motif--ZM~TATA-box?0.55	TF-836808				0.406119	-0.000719138	0.48031	0.329264	1.6245e-12
AS~TATA-box--PS~ATCT-motif--ZM~TATA-box?0.55	TF-281810	TF-834586			0.40585	-0.023444	0.089042	0.0375459	0.10055	0.582275	1.1102e-16					0.0491604	0.19875
AS~TATA-box--PS~ATCT-motif--ZM~TATA-box?0.55	TF-725612	TF-827145			0.402868	-0.039069	0.0079432	-0.318252	0	0.0325769	0.082367					-0.00894263	0.32302
AS~TATA-box--PS~ATCT-motif--ZM~TATA-box?0.55	TF-644373	TF-836808			0.401985	0.00146077	0.46155	0.11473	0.00027802	0.3361	0					0.0154898	0.27843
AS~TATA-box--PS~ATCT-motif--ZM~TATA-box?0.55	TF-571462	TF-836808			0.399204	0.00229849	0.43855	0.0596594	0.039108	0.338456	1.6244e-12					0.0235506	0.16469
AS~TATA-box--PS~ATCT-motif--ZM~TATA-box?0.55	TF-715838	TF-836808			0.398461	-0.00431703	0.38695	-0.0231175	0.20462	0.335462	1.6246e-12					0.00121039	0.48084
AS~TATA-box--PS~ATCT-motif--ZM~TATA-box?0.55	TF-256198	TF-594467			0.397775	-0.0375986	0.02462	0.438209	0	-0.1598	5.7778e-10					0.00446938	0.43993
AS~TATA-box--PS~ATCT-motif--ZM~TATA-box?0.55	TF-281810	TF-725612			0.396066	0.0267836	0.08463	0.137355	3.2154e-05	-0.373715	0					-0.0392923	0.18781
AS~TATA-box--PS~ATCT-motif--ZM~TATA-box?0.55	TF-566736	TF-644373			0.395975	0.0133792	0.18205	0.560007	1.6243e-12	0.245557	1.6294e-12					0.0630229	0.088595
AS~TATA-box--PS~ATCT-motif--ZM~TATA-box?0.55	TF-552123	TF-566736			0.395748	0.00909339	0.26717	0.213667	3.645e-11	0.456962	1.6245e-12					-0.0423724	0.082722
AS~TATA-box--PS~ATCT-motif--ZM~TATA-box?0.55	TF-576309	TF-725612			0.394861	-0.0639517	0.00065607	0.0576385	0.0068147	-0.294263	1.6653e-16					0.0179287	0.11663
AS~TATA-box--PS~ATCT-motif--ZM~TATA-box?0.55	TF-286321	TF-830919			0.393039	0.060875	0.0020984	0.346482	2.2204e-16	-0.295533	5.5511e-17					-0.0187645	0.32834
AS~TATA-box--PS~ATCT-motif--ZM~TATA-box?0.55	TF-256198	TF-836808			0.392432	-0.00397049	0.39749	0.204383	3.4756e-12	0.299419	0					0.0798598	0.00031445
AS~TATA-box--PS~ATCT-motif--ZM~TATA-box?0.55	TF-574356	TF-725612			0.391421	-0.0573747	0.0013844	0.17661	4.6292e-09	-0.258051	0					0.0204795	0.17197
AS~TATA-box--PS~ATCT-motif--ZM~TATA-box?0.55	TF-663774	TF-725612			0.391161	-0.0706079	3.7133e-05	0.058891	0.0027302	-0.289507	1.6243e-12					0.0111793	0.19053
AS~TATA-box--PS~ATCT-motif--ZM~TATA-box?0.55	TF-218677	TF-286321			0.390209	0.079961	1.3272e-05	0.216657	1.6245e-12	0.260181	1.6245e-12					-0.0920961	0.00035235
AS~TATA-box--PS~ATCT-motif--ZM~TATA-box?0.55	TF-566736	TF-827145			0.38952	0.015732	0.14027	0.601246	1.6244e-12	-0.138064	1.36e-09					-0.0738422	0.0016348
AS~TATA-box--PS~ATCT-motif--ZM~TATA-box?0.55	TF-218677	TF-287849			0.389024	0.0521644	0.0062646	0.52316	1.1102e-16	0.170668	3.2614e-07					0.0153941	0.2712
AS~TATA-box--PS~ATCT-motif--ZM~TATA-box?0.55	TF-556378	TF-725612			0.388968	-0.0782137	1.3057e-06	-0.164144	1.1192e-08	-0.246489	1.6246e-12					-0.0135814	0.31718
AS~TATA-box--PS~ATCT-motif--ZM~TATA-box?0.55	TF-218677	TF-562448			0.388557	0.0358629	0.033333	0.433933	2.2204e-16	-0.0779721	0.028195					0.0587336	0.12393
AS~TATA-box--PS~ATCT-motif--ZM~TATA-box?0.55	TF-209269	TF-566736			0.386731	-0.0035074	0.41816	-0.198551	8.6609e-12	0.564649	1.6245e-12					0.188707	3.5212e-05
AS~TATA-box--PS~ATCT-motif--ZM~TATA-box?0.55	TF-566736	TF-574356			0.386015	-0.0171894	0.16203	0.560986	1.6246e-12	0.227588	1.6244e-12					0.0567385	0.11907
AS~TATA-box--PS~ATCT-motif--ZM~TATA-box?0.55	TF-209269	TF-256198			0.385809	-0.0499788	0.0023264	-0.235528	1.6346e-12	0.383609	1.6243e-12					0.0126411	0.37881
AS~TATA-box--PS~ATCT-motif--ZM~TATA-box?0.55	TF-566736	TF-571462			0.383699	0.00561482	0.35069	0.568104	1.6653e-16	0.112352	0.00040398					-0.0777207	0.033971
AS~TATA-box--PS~ATCT-motif--ZM~TATA-box?0.55	TF-209269	TF-574356			0.382173	-0.00603635	0.37521	-0.403387	0	0.371599	0					-0.267892	1.4654e-08
AS~TATA-box--PS~ATCT-motif--ZM~TATA-box?0.55	TF-566736				0.382026	0.00863436	0.27392	0.54809	1.6245e-12
AS~TATA-box--PS~ATCT-motif--ZM~TATA-box?0.55	TF-552123	TF-740041			0.381545	-0.0187363	0.1816	0.339023	8.582e-14	-0.277995	3.3307e-16					0.164441	4.6831e-05
AS~TATA-box--PS~ATCT-motif--ZM~TATA-box?0.55	TF-256198	TF-552123			0.380729	-0.0338828	0.014208	0.319975	1.6248e-12	0.281064	1.6288e-12					-0.0555718	0.0065743
AS~TATA-box--PS~ATCT-motif--ZM~TATA-box?0.55	TF-218677	TF-643200			0.379002	0.053608	0.005893	0.434203	1.6653e-16	0.125696	9.5496e-07					0.107081	1.1295e-05
AS~TATA-box--PS~ATCT-motif--ZM~TATA-box?0.55	TF-643200	TF-725612			0.378349	-0.0823155	5.1939e-05	0.0369094	0.082852	-0.354309	1.6245e-12					0.00547296	0.38874
AS~TATA-box--PS~ATCT-motif--ZM~TATA-box?0.55	TF-218677	TF-652803			0.375463	0.0330195	0.018582	0.395279	2.2204e-16	0.331194	5.5511e-17					0.00736171	0.28342
AS~TATA-box--PS~ATCT-motif--ZM~TATA-box?0.55	TF-286321	TF-652803			0.375111	0.0444042	0.0099604	0.429595	1.6248e-12	0.248139	1.6246e-12					-0.0917749	0.0020264
AS~TATA-box--PS~ATCT-motif--ZM~TATA-box?0.55	TF-286321	TF-552123			0.373352	0.0525611	0.0019854	0.320294	1.6241e-12	0.179532	1.4669e-05					-0.232608	6.8443e-09
AS~TATA-box--PS~ATCT-motif--ZM~TATA-box?0.55	TF-566736	TF-715838			0.371926	0.0050394	0.36831	0.519443	1.6244e-12	0.0859838	0.0011133					-0.118371	0.00081373
AS~TATA-box--PS~ATCT-motif--ZM~TATA-box?0.55	TF-218677	TF-566736			0.371738	0.0267414	0.039523	0.0681355	0.0011782	0.490601	1.6242e-12					-0.0238093	0.10843
AS~TATA-box--PS~ATCT-motif--ZM~TATA-box?0.55	TF-286321	TF-663774			0.371362	0.0495013	0.0076	0.437534	0	0.181909	0					-0.0642504	0.016332
AS~TATA-box--PS~ATCT-motif--ZM~TATA-box?0.55	TF-552123	TF-576309			0.371109	-0.0072183	0.33623	0.433774	0	0.155444	9.1593e-15					-0.128671	0.00025546
AS~TATA-box--PS~ATCT-motif--ZM~TATA-box?0.55	TF-232345	TF-566736			0.370119	-0.00424042	0.39487	0.0334584	0.10957	0.579482	1.6246e-12					-0.0532015	0.052781
AS~TATA-box--PS~ATCT-motif--ZM~TATA-box?0.55	TF-566736	TF-643871			0.368164	0.0156207	0.15564	0.5281	0	0.0840687	0.0031539					-0.0640716	0.099916
AS~TATA-box--PS~ATCT-motif--ZM~TATA-box?0.55	TF-209269	TF-286321			0.366169	0.0463193	0.0099002	-0.225083	6.671e-11	0.400592	1.6248e-12					-0.0611096	0.072929
AS~TATA-box--PS~ATCT-motif--ZM~TATA-box?0.55	TF-256198	TF-574356			0.364258	-0.0368706	0.019554	0.422565	0	0.19055	2.1025e-11					0.000617211	0.49194
AS~TATA-box--PS~ATCT-motif--ZM~TATA-box?0.55	TF-268609	TF-286321			0.364034	0.0663066	0.0017591	0.081032	1.1724e-05	0.481764	0					-0.0470751	0.017576
AS~TATA-box--PS~ATCT-motif--ZM~TATA-box?0.55	TF-576309	TF-830919			0.363942	0.0100378	0.29885	0.157181	5.4994e-10	-0.375816	0					0.0451962	0.060135
AS~TATA-box--PS~ATCT-motif--ZM~TATA-box?0.55	TF-830919	TF-836808			0.362981	0.00162696	0.462	-0.135486	2.0592e-05	0.314133	1.6653e-16					-0.0156629	0.29604
AS~TATA-box--PS~ATCT-motif--ZM~TATA-box?0.55	TF-218677	TF-574356			0.361696	0.0106369	0.27486	0.30406	1.6246e-12	0.267098	1.6241e-12					0.0341541	0.12532
AS~TATA-box--PS~ATCT-motif--ZM~TATA-box?0.55	TF-556378	TF-835874			0.360811	-0.0441557	0.0030016	-0.139893	3.445e-07	0.441543	1.6653e-16					-0.22868	3.3063e-08
AS~TATA-box--PS~ATCT-motif--ZM~TATA-box?0.55	TF-552123	TF-819435			0.360243	-0.0117363	0.21355	0.403329	0	0.338058	2.2204e-16					0.482821	0
AS~TATA-box--PS~ATCT-motif--ZM~TATA-box?0.55	TF-218677	TF-640573			0.359396	0.0378385	0.030166	0.385541	0	0.197397	2.9794e-10					-0.0135317	0.33488
AS~TATA-box--PS~ATCT-motif--ZM~TATA-box?0.55	TF-556378	TF-639804			0.354978	-0.0199658	0.1096	-0.133373	1.2706e-06	0.430324	1.1102e-16					-0.0418363	0.24581
AS~TATA-box--PS~ATCT-motif--ZM~TATA-box?0.55	TF-268609	TF-725612			0.354596	-0.0622827	0.00048358	0.0525676	0.00061876	-0.347408	1.6243e-12					0.0262997	0.014436
AS~TATA-box--PS~ATCT-motif--ZM~TATA-box?0.55	TF-552123	TF-562448			0.352023	0.0247462	0.1054	0.496734	0	-0.0639273	0.0617					0.464822	5.468e-07
AS~TATA-box--PS~ATCT-motif--ZM~TATA-box?0.55	TF-232345	TF-256198			0.351621	-0.0573103	0.00026941	-0.165741	1.3009e-09	0.388323	0					-0.173533	2.8867e-05
AS~TATA-box--PS~ATCT-motif--ZM~TATA-box?0.55	TF-218677	TF-819435			0.350882	0.0400395	0.0043151	0.297297	0	0.517509	2.2204e-16					0.193609	2.1753e-05
AS~TATA-box--PS~ATCT-motif--ZM~TATA-box?0.55	TF-552123	TF-830919			0.349883	0.00878651	0.30522	0.0811561	0.036512	-0.212524	2.2354e-12					0.437318	0
AS~TATA-box--PS~ATCT-motif--ZM~TATA-box?0.55	TF-209269	TF-576309			0.348913	-0.0173662	0.18296	-0.387551	1.6246e-12	0.268438	1.6243e-12					-0.0732959	0.0021715
AS~TATA-box--PS~ATCT-motif--ZM~TATA-box?0.55	TF-286321	TF-420425			0.34645	0.0301245	0.052869	0.398216	5.5511e-17	0.216891	1.4302e-10					-0.146387	0.00092939
AS~TATA-box--PS~ATCT-motif--ZM~TATA-box?0.55	TF-256198	TF-663774			0.345333	-0.019362	0.13915	0.386926	1.6246e-12	0.0272354	0.10999					-0.0686379	2.8681e-05
AS~TATA-box--PS~ATCT-motif--ZM~TATA-box?0.55	TF-256198	TF-643871			0.34505	-0.0330947	0.019485	0.386719	1.6246e-12	0.150894	1.4219e-06					0.196259	0.00017772
AS~TATA-box--PS~ATCT-motif--ZM~TATA-box?0.55	TF-663774	TF-830919			0.344793	-0.0128964	0.23993	0.20233	3.1536e-13	-0.375076	2.2204e-16					0.0639972	0.039704
AS~TATA-box--PS~ATCT-motif--ZM~TATA-box?0.55	TF-218677	TF-268609			0.344504	0.00903247	0.31084	0.48614	0	0.198452	0					-0.00563709	0.2573
AS~TATA-box--PS~ATCT-motif--ZM~TATA-box?0.55	TF-566736	TF-710397			0.343895	0.00363314	0.42131	0.591501	1.6245e-12	-0.0202485	0.296					-0.00705155	0.45606
AS~TATA-box--PS~ATCT-motif--ZM~TATA-box?0.55	TF-209269	TF-218677			0.343787	-0.00758033	0.33258	-0.155095	4.9019e-07	0.305632	1.6245e-12					0.0315815	0.17276
AS~TATA-box--PS~ATCT-motif--ZM~TATA-box?0.55	TF-715838	TF-740041			0.343554	-0.0286198	0.08254	0.370478	0	-0.330761	0					-0.0355474	0.22908
AS~TATA-box--PS~ATCT-motif--ZM~TATA-box?0.55	TF-566736	TF-594467			0.342538	0.018244	0.16387	0.579591	1.6245e-12	-0.0712042	0.0028469					0.0765055	0.020219
AS~TATA-box--PS~ATCT-motif--ZM~TATA-box?0.55	TF-287849	TF-566736			0.341529	0.00379363	0.42891	0.0407436	0.095008	0.678492	0					0.0266556	0.28932
AS~TATA-box--PS~ATCT-motif--ZM~TATA-box?0.55	TF-286321	TF-574356			0.341264	0.0370276	0.039447	0.340782	1.6248e-12	0.274733	1.6244e-12					0.087804	0.028664
AS~TATA-box--PS~ATCT-motif--ZM~TATA-box?0.55	TF-256198	TF-710397			0.339198	-0.0471835	0.0071157	0.428693	0	-0.055409	0.082821					-0.0319616	0.30862
AS~TATA-box--PS~ATCT-motif--ZM~TATA-box?0.55	TF-256198	TF-571462			0.3391	-0.0311983	0.024766	0.41742	5.5511e-17	-0.209062	4.3119e-09					-0.111605	0.0063767
AS~TATA-box--PS~ATCT-motif--ZM~TATA-box?0.55	TF-218677	TF-710397			0.33883	0.00435306	0.40686	0.367604	1.6653e-16	0.0702323	0.033102					0.0981951	0.0038865
AS~TATA-box--PS~ATCT-motif--ZM~TATA-box?0.55	TF-256198	TF-715838			0.3374	-0.0318599	0.022594	0.376238	1.6653e-16	0.161239	1.6224e-08					0.0423295	0.057607
AS~TATA-box--PS~ATCT-motif--ZM~TATA-box?0.55	TF-218677	TF-830919			0.333575	0.0099038	0.2839	0.312246	1.6241e-12	-0.218288	2.1575e-12					-0.0144528	0.33877
AS~TATA-box--PS~ATCT-motif--ZM~TATA-box?0.55	TF-218677	TF-552123			0.331848	0.025432	0.04516	0.193375	1.6241e-12	0.320622	1.624e-12					-0.0770663	0.00011203
AS~TATA-box--PS~ATCT-motif--ZM~TATA-box?0.55	TF-256198	TF-819435			0.330561	-0.0295703	0.033193	0.398214	0	0.239528	2.0405e-07					0.0772227	0.081307
AS~TATA-box--PS~ATCT-motif--ZM~TATA-box?0.55	TF-256198				0.329199	-0.038034	0.0078146	0.393666	1.6246e-12
AS~TATA-box--PS~ATCT-motif--ZM~TATA-box?0.55	TF-286321	TF-710397			0.327833	0.0681401	0.00085196	0.465266	1.6245e-12	0.0799633	0.031732					-0.0190328	0.39166
AS~TATA-box--PS~ATCT-motif--ZM~TATA-box?0.55	TF-286321	TF-594467			0.327307	0.0618026	0.0021839	0.400578	1.6244e-12	-0.123244	4.0374e-06					0.0868557	0.0057964
AS~TATA-box--PS~ATCT-motif--ZM~TATA-box?0.55	TF-281810	TF-552123			0.326714	0.0496319	0.0026719	0.154399	1.9512e-07	0.500747	0					-0.0272554	0.34378
AS~TATA-box--PS~ATCT-motif--ZM~TATA-box?0.55	TF-256198	TF-644373			0.326054	-0.028292	0.039707	0.376993	1.1102e-16	0.00171597	0.48066					-0.205447	0.00052377
AS~TATA-box--PS~ATCT-motif--ZM~TATA-box?0.55	TF-256198	TF-420425			0.32593	-0.0491164	0.0011237	0.416547	0	0.0427449	0.079024					0.0666822	0.085652
AS~TATA-box--PS~ATCT-motif--ZM~TATA-box?0.55	TF-232345	TF-286321			0.325267	0.0386429	0.027282	0.0339436	0.15148	0.42946	1.6246e-12					-0.0162199	0.33659
AS~TATA-box--PS~ATCT-motif--ZM~TATA-box?0.55	TF-218677	TF-715838			0.324468	0.0220561	0.078124	0.295039	1.6241e-12	0.0988067	0.0003625					-0.0916971	0.00026111
AS~TATA-box--PS~ATCT-motif--ZM~TATA-box?0.55	TF-256198	TF-827145			0.32441	-0.0402298	0.0053029	0.390799	2.7756e-16	0.099177	9.509e-05					0.0626092	0.035961
AS~TATA-box--PS~ATCT-motif--ZM~TATA-box?0.55	TF-556378	TF-834586			0.322539	-0.0550979	0.00052104	-0.103479	0.00019144	0.368016	5.5511e-17					-0.0170544	0.35403
AS~TATA-box--PS~ATCT-motif--ZM~TATA-box?0.55	TF-652803	TF-830919			0.321596	-0.0019037	0.45585	0.189467	8.023e-12	-0.280361	1.6251e-12					0.209088	1.2732e-06
AS~TATA-box--PS~ATCT-motif--ZM~TATA-box?0.55	TF-218677	TF-644373			0.319263	0.038174	0.0087877	0.321659	1.6249e-12	0.347378	1.6243e-12					-0.0086383	0.40051
AS~TATA-box--PS~ATCT-motif--ZM~TATA-box?0.55	TF-286321				0.314957	0.0429961	0.0093389	0.381264	1.6244e-12
AS~TATA-box--PS~ATCT-motif--ZM~TATA-box?0.55	TF-256198	TF-652803			0.314573	7.55198e-05	0.49821	0.374635	0	0.0223062	0.19098					-0.0550108	0.0039389
AS~TATA-box--PS~ATCT-motif--ZM~TATA-box?0.55	TF-286321	TF-571462			0.314163	0.0416308	0.013492	0.405802	1.6248e-12	0.0814962	0.021862					-0.0875015	0.04119
AS~TATA-box--PS~ATCT-motif--ZM~TATA-box?0.55	TF-286321	TF-644373			0.312967	0.0539937	0.0022974	0.385415	1.6245e-12	0.118235	0.0012484					-0.0297723	0.30172
AS~TATA-box--PS~ATCT-motif--ZM~TATA-box?0.55	TF-209269	TF-830919			0.311349	-0.0411823	0.017354	-0.282993	2.2912e-12	-0.323811	1.6249e-12					0.107726	0.0060231
AS~TATA-box--PS~ATCT-motif--ZM~TATA-box?0.55	TF-552123	TF-715838			0.309189	-0.00420989	0.38946	0.279767	1.6246e-12	0.230482	1.624e-12					-0.291093	1.6255e-12
AS~TATA-box--PS~ATCT-motif--ZM~TATA-box?0.55	TF-552123	TF-643871			0.307996	0.004054	0.39643	0.445703	0	0.236092	8.9373e-15					0.0822763	0.088797
AS~TATA-box--PS~ATCT-motif--ZM~TATA-box?0.55	TF-552123	TF-652803			0.307176	0.00492608	0.37727	0.459182	1.1102e-16	0.165388	1.0547e-15					-0.0229658	0.1385
AS~TATA-box--PS~ATCT-motif--ZM~TATA-box?0.55	TF-286321	TF-643871			0.30689	0.0484203	0.0061415	0.41091	1.6247e-12	-0.0452642	0.14656					0.00925626	0.41572
AS~TATA-box--PS~ATCT-motif--ZM~TATA-box?0.55	TF-574356	TF-576309			0.306262	-0.0199798	0.15964	0.272452	1.6245e-12	0.169861	8.1238e-12					-0.0295852	0.16641
AS~TATA-box--PS~ATCT-motif--ZM~TATA-box?0.55	TF-286321	TF-715838			0.303967	0.0495799	0.0044276	0.336717	0	0.108695	0.00080662					-0.0623795	0.094309
AS~TATA-box--PS~ATCT-motif--ZM~TATA-box?0.55	TF-286321	TF-819435			0.303866	0.0456307	0.006919	0.387605	1.6653e-16	0.143165	0.0045846					0.136875	0.035045
AS~TATA-box--PS~ATCT-motif--ZM~TATA-box?0.55	TF-644373	TF-740041			0.303337	-0.0270117	0.10028	0.193264	0.00038272	-0.33933	0					0.310228	0.00012278
AS~TATA-box--PS~ATCT-motif--ZM~TATA-box?0.55	TF-286321	TF-827145			0.302523	0.047379	0.005607	0.379346	0	0.0115622	0.34664					-0.0556759	0.062469
AS~TATA-box--PS~ATCT-motif--ZM~TATA-box?0.55	TF-218677	TF-420425			0.30238	0.020787	0.099961	0.323295	1.6245e-12	0.253411	1.6244e-12					-0.00145254	0.47538
AS~TATA-box--PS~ATCT-motif--ZM~TATA-box?0.55	TF-576309	TF-643871			0.301842	0.0122184	0.2554	0.295264	0	0.291181	4.0682e-12					0.19447	1.5163e-08
AS~TATA-box--PS~ATCT-motif--ZM~TATA-box?0.55	TF-740041				0.300321	-0.0388273	0.033364	-0.369271	1.1102e-16
AS~TATA-box--PS~ATCT-motif--ZM~TATA-box?0.55	TF-281810	TF-836808			0.297768	0.00507614	0.38917	-0.0364922	0.11782	0.273451	5.5511e-17					0.0505254	0.025233
AS~TATA-box--PS~ATCT-motif--ZM~TATA-box?0.55	TF-287849	TF-552123			0.297429	0.00161521	0.46796	-0.158501	5.8105e-09	0.43694	2.2204e-16					0.0978659	0.0075123
AS~TATA-box--PS~ATCT-motif--ZM~TATA-box?0.55	TF-218677	TF-827145			0.296866	0.0345925	0.01514	0.371344	1.6246e-12	-0.2377	1.6253e-12					-0.00764448	0.32814
AS~TATA-box--PS~ATCT-motif--ZM~TATA-box?0.55	TF-574356	TF-830919			0.296444	0.0170395	0.19589	0.313551	3.3307e-16	-0.35869	0					-0.0823257	0.059174
AS~TATA-box--PS~ATCT-motif--ZM~TATA-box?0.55	TF-715838	TF-830919			0.293507	-0.016108	0.17859	0.306427	0	-0.297155	1.6653e-16					-0.0784049	0.035642
AS~TATA-box--PS~ATCT-motif--ZM~TATA-box?0.55	TF-209269	TF-552123			0.293411	-0.0387224	0.013024	-0.277058	1.6245e-12	0.323194	1.6246e-12					0.301472	4.8623e-07
AS~TATA-box--PS~ATCT-motif--ZM~TATA-box?0.55	TF-740041	TF-819435			0.290258	-0.0294553	0.083223	-0.389533	0	0.182023	0.0028369					-0.320044	7.0746e-05
AS~TATA-box--PS~ATCT-motif--ZM~TATA-box?0.55	TF-552123	TF-574356			0.285569	-0.00599845	0.3722	0.236201	6.362e-08	0.243258	1.6246e-12					-0.363276	2.5464e-12
AS~TATA-box--PS~ATCT-motif--ZM~TATA-box?0.55	TF-576309	TF-652803			0.285191	0.0441503	0.0087168	0.270541	2.2204e-16	0.0493718	0.034358					-0.0778407	0.00049469
AS~TATA-box--PS~ATCT-motif--ZM~TATA-box?0.55	TF-552123	TF-644373			0.283429	-0.00612489	0.34533	0.448311	1.6244e-12	0.2281	7.2886e-12					0.0475342	0.20669
AS~TATA-box--PS~ATCT-motif--ZM~TATA-box?0.55	TF-576309	TF-715838			0.281248	-0.0218268	0.10778	0.222031	1.6245e-12	0.323894	1.624e-12					-0.0120163	0.36288
AS~TATA-box--PS~ATCT-motif--ZM~TATA-box?0.55	TF-420425	TF-552123			0.280357	-0.0242652	0.059576	0.12473	1.1878e-05	0.448651	1.6248e-12					-0.0409054	0.17133
AS~TATA-box--PS~ATCT-motif--ZM~TATA-box?0.55	TF-552123				0.280191	-0.0126808	0.19772	0.439419	1.6244e-12
AS~TATA-box--PS~ATCT-motif--ZM~TATA-box?0.55	TF-574356	TF-652803			0.277912	0.00277871	0.44179	0.261363	0	0.175879	3.056e-10					-0.190158	8.3915e-10
AS~TATA-box--PS~ATCT-motif--ZM~TATA-box?0.55	TF-576309	TF-640573			0.277874	0.00994971	0.31686	0.35128	1.6241e-12	0.100576	0.0015308					0.169947	1.4418e-08
AS~TATA-box--PS~ATCT-motif--ZM~TATA-box?0.55	TF-209269	TF-715838			0.277009	-0.0267799	0.063799	-0.266825	2.7756e-16	0.322185	3.3307e-16					-0.0544284	0.10956
AS~TATA-box--PS~ATCT-motif--ZM~TATA-box?0.55	TF-287849	TF-663774			0.276735	-0.0191594	0.18661	-0.282741	1.6245e-12	0.30784	1.6246e-12					-0.0133347	0.28673
AS~TATA-box--PS~ATCT-motif--ZM~TATA-box?0.55	TF-209269	TF-594467			0.276679	-0.0172405	0.19445	-0.351357	1.6248e-12	-0.173239	5.5149e-10					-0.0666546	0.089938
AS~TATA-box--PS~ATCT-motif--ZM~TATA-box?0.55	TF-644373	TF-830919			0.275923	-0.010782	0.27451	0.290769	2.6514e-11	-0.329322	1.6244e-12					-0.0262183	0.34279
AS~TATA-box--PS~ATCT-motif--ZM~TATA-box?0.55	TF-819435	TF-830919			0.274925	0.014503	0.21326	0.388109	1.9341e-12	-0.393469	1.6243e-12					-0.276527	0.00021239
AS~TATA-box--PS~ATCT-motif--ZM~TATA-box?0.55	TF-576309	TF-827145			0.273699	-0.026375	0.068883	0.227439	1.6243e-12	0.269678	1.625e-12					0.00483863	0.42876
AS~TATA-box--PS~ATCT-motif--ZM~TATA-box?0.55	TF-232345	TF-552123			0.271447	-0.0242878	0.067957	-0.0487014	0.03834	0.42446	1.6243e-12					0.0238829	0.25646
AS~TATA-box--PS~ATCT-motif--ZM~TATA-box?0.55	TF-552123	TF-827145			0.271385	-0.00479364	0.37519	0.418702	1.6249e-12	-0.0308322	0.098678					-0.13875	1.3576e-06
AS~TATA-box--PS~ATCT-motif--ZM~TATA-box?0.55	TF-232345	TF-830919			0.270282	-0.0482748	0.0054364	-0.0563133	0.058655	-0.350962	1.6244e-12					0.256874	2.7966e-06
AS~TATA-box--PS~ATCT-motif--ZM~TATA-box?0.55	TF-643871	TF-830919			0.270108	-0.00597865	0.36922	0.192572	3.3541e-07	-0.342925	1.6243e-12					-0.0955741	0.050524
AS~TATA-box--PS~ATCT-motif--ZM~TATA-box?0.55	TF-552123	TF-640573			0.270063	0.0030255	0.44049	0.410515	4.4409e-16	0.221159	7.5852e-12					-0.0851366	0.059516
AS~TATA-box--PS~ATCT-motif--ZM~TATA-box?0.55	TF-556378	TF-819435			0.268648	-0.0257686	0.062965	-0.119876	1.9397e-05	0.524915	0					0.238371	0.00033592
AS~TATA-box--PS~ATCT-motif--ZM~TATA-box?0.55	TF-232345	TF-576309			0.267038	-0.0245237	0.099429	-0.278836	1.6249e-12	0.27281	1.6244e-12					-0.101436	0.00044726
AS~TATA-box--PS~ATCT-motif--ZM~TATA-box?0.55	TF-552123	TF-663774			0.265673	-0.030207	0.040429	0.338977	2.7756e-16	0.13233	4.4181e-10					-0.0826608	0.00030583
AS~TATA-box--PS~ATCT-motif--ZM~TATA-box?0.55	TF-562448	TF-715838			0.264808	0.00978122	0.31434	-0.139716	0.00056615	0.396235	3.3307e-16					0.547743	1.2245e-12
AS~TATA-box--PS~ATCT-motif--ZM~TATA-box?0.55	TF-218677	TF-643871			0.264422	0.0325169	0.022804	0.264524	5.5511e-17	0.0891971	0.0038705					0.0124311	0.35297
AS~TATA-box--PS~ATCT-motif--ZM~TATA-box?0.55	TF-663774	TF-715838			0.263298	-0.0279041	0.055066	0.19146	1.6245e-12	0.351135	1.6247e-12					-0.0223682	0.19839
AS~TATA-box--PS~ATCT-motif--ZM~TATA-box?0.55	TF-552123	TF-571462			0.2629	-0.0150271	0.15851	0.424371	3.8858e-16	-0.0164383	0.31342					-0.108654	0.0096574
AS~TATA-box--PS~ATCT-motif--ZM~TATA-box?0.55	TF-552123	TF-594467			0.26184	0.0173466	0.18512	0.35629	1.6248e-12	-0.0936429	0.00059847					0.16095	3.6431e-09
AS~TATA-box--PS~ATCT-motif--ZM~TATA-box?0.55	TF-218677	TF-571462			0.260984	0.0311734	0.024805	0.298008	1.1102e-16	0.158419	9.3812e-06					0.00624552	0.41321
AS~TATA-box--PS~ATCT-motif--ZM~TATA-box?0.55	TF-640573	TF-715838			0.26069	0.00124705	0.47547	0.187404	5.4027e-09	0.353315	0					-0.0993403	0.021664
AS~TATA-box--PS~ATCT-motif--ZM~TATA-box?0.55	TF-218677	TF-232345			0.260385	0.0140983	0.20725	0.292537	1.6245e-12	0.05081	0.055252					0.0114542	0.29047
AS~TATA-box--PS~ATCT-motif--ZM~TATA-box?0.55	TF-552123	TF-643200			0.260219	0.00557784	0.39814	0.429587	2.2204e-16	0.0521077	0.024376					0.264742	6.409e-08
AS~TATA-box--PS~ATCT-motif--ZM~TATA-box?0.55	TF-218677				0.260066	0.0235778	0.061135	0.263157	1.6249e-12
AS~TATA-box--PS~ATCT-motif--ZM~TATA-box?0.55	TF-268609	TF-552123			0.259668	-0.0182504	0.15591	0.0581163	8.4353e-05	0.460659	0					0.00457626	0.38632
AS~TATA-box--PS~ATCT-motif--ZM~TATA-box?0.55	TF-218677	TF-281810			0.258439	0.0703992	6.7299e-05	0.269148	0	0.168074	5.1032e-08					-0.0484066	0.11787
AS~TATA-box--PS~ATCT-motif--ZM~TATA-box?0.55	TF-594467	TF-663774			0.256551	-0.0348123	0.046886	-0.230497	2.8078e-13	0.217559	3.3307e-16					0.0130656	0.22646
AS~TATA-box--PS~ATCT-motif--ZM~TATA-box?0.55	TF-663774	TF-827145			0.254878	-0.0472519	0.0034737	0.202842	0	0.319001	0					-0.0193166	0.18876
AS~TATA-box--PS~ATCT-motif--ZM~TATA-box?0.55	TF-420425	TF-830919			0.252373	-0.0147838	0.2124	0.0685006	0.041032	-0.320509	1.6246e-12					0.172631	0.0041071
AS~TATA-box--PS~ATCT-motif--ZM~TATA-box?0.55	TF-556378	TF-566736			0.250881	-0.0225001	0.091003	-0.121363	1.5162e-05	0.364564	2.2204e-16					-0.166496	0.0022817
AS~TATA-box--PS~ATCT-motif--ZM~TATA-box?0.55	TF-574356	TF-663774			0.250722	-0.00487882	0.40039	0.269347	1.6247e-12	0.14026	4.2203e-08					-0.117992	3.2538e-06
AS~TATA-box--PS~ATCT-motif--ZM~TATA-box?0.55	TF-652803	TF-819435			0.247045	0.00901693	0.29278	0.165533	3.2196e-15	0.349963	1.0464e-13					0.296608	1.8031e-07
AS~TATA-box--PS~ATCT-motif--ZM~TATA-box?0.55	TF-218677	TF-594467			0.245941	0.0394281	0.023446	0.264483	3.8858e-16	-0.0493975	0.039668					0.0512264	0.0027659
AS~TATA-box--PS~ATCT-motif--ZM~TATA-box?0.55	TF-830919				0.241735	-0.0129699	0.23288	-0.321859	1.6653e-16
AS~TATA-box--PS~ATCT-motif--ZM~TATA-box?0.55	TF-710397	TF-830919			0.237105	-0.0356682	0.041132	0.0781126	0.045831	-0.369024	1.6244e-12					-0.0583904	0.2694
AS~TATA-box--PS~ATCT-motif--ZM~TATA-box?0.55	TF-594467	TF-652803			0.236276	0.00451671	0.41053	-0.141486	1.046e-06	0.229157	1.6248e-12					0.0918186	1.1337e-05
AS~TATA-box--PS~ATCT-motif--ZM~TATA-box?0.55	TF-218677	TF-556378			0.235823	-0.0148704	0.18906	0.224444	1.6244e-12	-0.173946	1.1773e-09					-0.097791	0.00715
AS~TATA-box--PS~ATCT-motif--ZM~TATA-box?0.55	TF-287849	TF-652803			0.235556	-0.00472004	0.4103	-0.178793	3.0108e-09	0.257332	3.3307e-16					0.0633681	0.013294
AS~TATA-box--PS~ATCT-motif--ZM~TATA-box?0.55	TF-571462	TF-830919			0.235156	-0.0104863	0.27803	0.0479866	0.15113	-0.317693	1.6243e-12					0.243334	0.00051056
AS~TATA-box--PS~ATCT-motif--ZM~TATA-box?0.55	TF-552123	TF-710397			0.233272	-0.0312517	0.048762	0.469243	1.625e-12	0.0249302	0.26258					0.0488595	0.24828
AS~TATA-box--PS~ATCT-motif--ZM~TATA-box?0.55	TF-576309	TF-710397			0.231516	-0.0431454	0.022197	0.242273	0	0.0139192	0.3814					0.135857	0.0048937
AS~TATA-box--PS~ATCT-motif--ZM~TATA-box?0.55	TF-574356	TF-643871			0.227027	-0.0102059	0.29418	0.264869	1.6245e-12	0.216262	2.3763e-09					-0.0242707	0.34939
AS~TATA-box--PS~ATCT-motif--ZM~TATA-box?0.55	TF-209269	TF-420425			0.226501	-0.0445256	0.0077404	-0.308198	1.6244e-12	0.18686	1.2791e-07					0.159044	0.00050311
AS~TATA-box--PS~ATCT-motif--ZM~TATA-box?0.55	TF-652803	TF-715838			0.225618	-0.0117174	0.23441	0.164118	3.3745e-13	0.209779	3.3298e-12					-0.214657	5.0077e-10
AS~TATA-box--PS~ATCT-motif--ZM~TATA-box?0.55	TF-574356	TF-819435			0.225047	-0.0105735	0.28636	0.248378	0	0.294907	8.9151e-08					-0.254817	0.00053314
AS~TATA-box--PS~ATCT-motif--ZM~TATA-box?0.55	TF-209269	TF-287849			0.224576	-0.00231134	0.45901	-0.376268	4.774e-15	-0.0598335	0.032813					-0.0969274	0.011435
AS~TATA-box--PS~ATCT-motif--ZM~TATA-box?0.55	TF-209269	TF-643871			0.2227	-0.0293559	0.051147	-0.293569	3.8858e-16	0.185315	4.1444e-07					-0.154186	0.0014204
AS~TATA-box--PS~ATCT-motif--ZM~TATA-box?0.55	TF-232345	TF-574356			0.222195	-0.0495754	0.0055996	-0.0877638	0.0063864	0.291017	1.6249e-12					-0.00606402	0.44965
AS~TATA-box--PS~ATCT-motif--ZM~TATA-box?0.55	TF-209269	TF-232345			0.220811	-0.0534836	0.0020532	-0.295621	1.6241e-12	-0.0683787	0.018704					0.186126	0.00023435
AS~TATA-box--PS~ATCT-motif--ZM~TATA-box?0.55	TF-576309	TF-819435			0.220363	-0.015572	0.19841	0.215573	0	0.161128	0.0017124					0.290534	1.9706e-06
AS~TATA-box--PS~ATCT-motif--ZM~TATA-box?0.55	TF-209269	TF-663774			0.218655	-0.0574494	0.0014287	-0.322698	1.6249e-12	0.174708	1.6308e-12					0.0114781	0.38855
AS~TATA-box--PS~ATCT-motif--ZM~TATA-box?0.55	TF-715838	TF-819435			0.218043	-0.00543404	0.36435	0.303906	3.3307e-16	0.315251	7.9287e-13					0.271709	9.6784e-06
AS~TATA-box--PS~ATCT-motif--ZM~TATA-box?0.55	TF-209269	TF-281810			0.217536	-0.00989661	0.3199	-0.262856	3.29e-11	0.261308	3.2045e-11					0.0646064	0.16248
AS~TATA-box--PS~ATCT-motif--ZM~TATA-box?0.55	TF-232345	TF-663774			0.217422	-0.0589722	0.0012738	-0.273476	1.6491e-12	0.233678	1.6243e-12					0.0214356	0.19832
AS~TATA-box--PS~ATCT-motif--ZM~TATA-box?0.55	TF-209269	TF-652803			0.216088	-0.0319566	0.042589	-0.25434	1.9397e-12	0.18534	1.7638e-12					-0.0362362	0.22325
AS~TATA-box--PS~ATCT-motif--ZM~TATA-box?0.55	TF-268609	TF-715838			0.215007	-0.0248513	0.088946	0.028719	0.055581	0.420491	1.6653e-16					0.0396138	0.051353
AS~TATA-box--PS~ATCT-motif--ZM~TATA-box?0.55	TF-209269	TF-819435			0.214768	-0.0350843	0.02561	-0.276494	1.6249e-12	0.210453	1.3652e-05					-0.32967	3.2751e-05
AS~TATA-box--PS~ATCT-motif--ZM~TATA-box?0.55	TF-420425	TF-574356			0.214179	-0.0319834	0.043466	0.12436	0.00054343	0.264872	6.6613e-16					0.0313526	0.29128
AS~TATA-box--PS~ATCT-motif--ZM~TATA-box?0.55	TF-287849	TF-420425			0.212944	-0.0246396	0.13053	-0.239737	1.6506e-12	0.341307	2.2625e-12					0.0463246	0.16183
AS~TATA-box--PS~ATCT-motif--ZM~TATA-box?0.55	TF-232345	TF-715838			0.21268	-0.0302626	0.037365	-0.0912018	0.00081191	0.311678	1.624e-12					0.086715	0.032553
AS~TATA-box--PS~ATCT-motif--ZM~TATA-box?0.55	TF-268609	TF-644373			0.211659	-0.0244476	0.101	-0.0439647	0.0033692	0.464674	1.6249e-12					0.0628997	0.0041187
AS~TATA-box--PS~ATCT-motif--ZM~TATA-box?0.55	TF-286321	TF-556378			0.20984	0.0134912	0.25269	0.234361	1.627e-12	-0.124496	0.00018453					-0.0478992	0.18918
AS~TATA-box--PS~ATCT-motif--ZM~TATA-box?0.55	TF-209269	TF-710397			0.209564	-0.0430333	0.016637	-0.404356	0	0.0532622	0.10556					0.31282	1.9377e-05
AS~TATA-box--PS~ATCT-motif--ZM~TATA-box?0.55	TF-571462	TF-576309			0.20868	-0.00517944	0.38968	-0.180056	1.5036e-05	0.247505	1.6242e-12					-0.162207	2.9264e-05
AS~TATA-box--PS~ATCT-motif--ZM~TATA-box?0.55	TF-281810	TF-830919			0.207186	0.0100894	0.3093	0.0949865	0.0053826	-0.355224	0					-0.121786	0.042429
AS~TATA-box--PS~ATCT-motif--ZM~TATA-box?0.55	TF-281810	TF-644373			0.206235	0.0313257	0.047601	0.106124	0.00048798	0.395307	1.6248e-12					0.0875218	0.078831
AS~TATA-box--PS~ATCT-motif--ZM~TATA-box?0.55	TF-574356				0.206192	-0.0280482	0.065681	0.27021	1.6249e-12
AS~TATA-box--PS~ATCT-motif--ZM~TATA-box?0.55	TF-574356	TF-644373			0.203002	-0.0212014	0.12916	0.284237	2.7756e-16	0.132659	0.001652					-0.0933506	0.063221
AS~TATA-box--PS~ATCT-motif--ZM~TATA-box?0.55	TF-576309				0.202869	-0.0199812	0.13343	0.196196	0
AS~TATA-box--PS~ATCT-motif--ZM~TATA-box?0.55	TF-268609	TF-830919			0.202286	-0.0248101	0.10191	0.0100384	0.32528	-0.335806	0					0.0710954	0.050104
AS~TATA-box--PS~ATCT-motif--ZM~TATA-box?0.55	TF-281810	TF-652803			0.202226	0.0299226	0.057769	0.122328	0.0001205	0.214622	1.6253e-12					-0.0561634	0.072377
AS~TATA-box--PS~ATCT-motif--ZM~TATA-box?0.55	TF-287849	TF-715838			0.20216	-0.0221468	0.14608	-0.100781	0.00026692	0.308621	1.7375e-14					-0.161161	0.00038432
AS~TATA-box--PS~ATCT-motif--ZM~TATA-box?0.55	TF-576309	TF-644373			0.201849	-0.021101	0.12589	0.216747	1.1102e-16	-0.0208228	0.31867					0.11807	0.0045346
AS~TATA-box--PS~ATCT-motif--ZM~TATA-box?0.55	TF-209269	TF-640573			0.199565	0.0124862	0.28284	-0.348297	1.6934e-12	0.101913	0.0022202					0.0555598	0.19014
AS~TATA-box--PS~ATCT-motif--ZM~TATA-box?0.55	TF-574356	TF-827145			0.198889	-0.0393715	0.01867	0.247756	1.1102e-16	0.0596146	0.039862					0.099617	0.006396
AS~TATA-box--PS~ATCT-motif--ZM~TATA-box?0.55	TF-420425	TF-594467			0.195283	-0.0221495	0.12852	0.26889	2.3577e-11	-0.133098	1.4416e-06					0.149107	4.8507e-05
AS~TATA-box--PS~ATCT-motif--ZM~TATA-box?0.55	TF-827145	TF-830919			0.19378	-0.00866575	0.31717	0.0375153	0.12625	-0.310749	1.6243e-12					0.0803008	0.050586
AS~TATA-box--PS~ATCT-motif--ZM~TATA-box?0.55	TF-576309	TF-663774			0.193583	-0.00328986	0.4354	0.208898	2.4758e-14	0.0315525	0.12023					-0.044132	0.01254
AS~TATA-box--PS~ATCT-motif--ZM~TATA-box?0.55	TF-652803	TF-710397			0.192939	-0.036607	0.03266	0.214332	1.6261e-12	-0.0756261	0.035475					0.178982	2.3178e-05
AS~TATA-box--PS~ATCT-motif--ZM~TATA-box?0.55	TF-556378	TF-830919			0.191264	-0.0389911	0.018467	-0.225549	2.899e-11	-0.154942	5.9761e-06					0.356506	1.5416e-07
AS~TATA-box--PS~ATCT-motif--ZM~TATA-box?0.55	TF-420425	TF-576309			0.191128	-0.0261084	0.081856	0.0030466	0.46793	0.20049	1.6248e-12					0.0434698	0.10569
AS~TATA-box--PS~ATCT-motif--ZM~TATA-box?0.55	TF-209269	TF-644373			0.189236	-0.0431555	0.0086904	-0.277959	1.6248e-12	0.121995	0.0010616					0.119399	0.038607
AS~TATA-box--PS~ATCT-motif--ZM~TATA-box?0.55	TF-643871	TF-819435			0.18919	0.0145753	0.1897	0.167368	1.9909e-07	0.305182	2.8201e-11					-0.356696	1.3299e-05
AS~TATA-box--PS~ATCT-motif--ZM~TATA-box?0.55	TF-594467	TF-715838			0.189096	-0.000678715	0.48634	-0.164612	2.7593e-09	0.225343	4.3689e-10					0.175099	4.3636e-08
AS~TATA-box--PS~ATCT-motif--ZM~TATA-box?0.55	TF-209269				0.188548	-0.0462436	0.0049743	-0.271334	1.624e-12
AS~TATA-box--PS~ATCT-motif--ZM~TATA-box?0.55	TF-571462	TF-574356			0.186537	-0.0279838	0.06673	0.0137977	0.37662	0.26771	2.7756e-16					-0.0799808	0.069502
AS~TATA-box--PS~ATCT-motif--ZM~TATA-box?0.55	TF-594467	TF-819435			0.182092	0.0262583	0.096803	-0.194911	2.3793e-12	0.324338	7.8557e-09					-0.415554	2.5032e-09
AS~TATA-box--PS~ATCT-motif--ZM~TATA-box?0.55	TF-232345	TF-281810			0.179387	0.0281118	0.084233	-0.13205	9.9162e-05	0.241987	1.5966e-11					-0.0336748	0.28459
AS~TATA-box--PS~ATCT-motif--ZM~TATA-box?0.55	TF-643871	TF-652803			0.179188	0.0174969	0.15457	0.20755	3.3301e-08	0.193989	0					0.116839	0.0036153
AS~TATA-box--PS~ATCT-motif--ZM~TATA-box?0.55	TF-556378	TF-643871			0.178958	-0.0305624	0.038245	-0.146842	1.0558e-06	0.208868	4.2774e-10					-0.127874	0.0038648
AS~TATA-box--PS~ATCT-motif--ZM~TATA-box?0.55	TF-420425	TF-663774			0.177983	-0.0770618	2.8031e-05	0.0724856	0.030047	0.177104	3.833e-13					0.214202	9.1517e-10
AS~TATA-box--PS~ATCT-motif--ZM~TATA-box?0.55	TF-556378	TF-574356			0.176748	-0.0404398	0.018768	-0.156693	3.2238e-06	0.181504	4.9802e-09					0.256239	1.9926e-05
AS~TATA-box--PS~ATCT-motif--ZM~TATA-box?0.55	TF-420425	TF-715838			0.176594	-0.0261246	0.051173	0.0907031	0.0015165	0.272044	2.7756e-16					-0.104475	0.0083334
AS~TATA-box--PS~ATCT-motif--ZM~TATA-box?0.55	TF-268609	TF-663774			0.176456	-0.047682	0.0088081	-0.108497	1.3046e-06	0.26842	1.624e-12					0.0360167	0.0016983
AS~TATA-box--PS~ATCT-motif--ZM~TATA-box?0.55	TF-209269	TF-827145			0.175246	-0.0515089	0.0021972	-0.257145	3.3307e-16	0.102301	0.00012929					-0.000861987	0.49226
AS~TATA-box--PS~ATCT-motif--ZM~TATA-box?0.55	TF-594467	TF-710397			0.174369	-0.0378145	0.03954	-0.289705	1.625e-12	0.132489	0.0037957					-0.0680506	0.04803
AS~TATA-box--PS~ATCT-motif--ZM~TATA-box?0.55	TF-715838				0.172888	-0.018291	0.1183	0.262426	1.6241e-12
AS~TATA-box--PS~ATCT-motif--ZM~TATA-box?0.55	TF-640573	TF-827145			0.172544	-0.00990614	0.31774	0.232557	1.8746e-11	0.133376	7.0858e-05					-0.106828	0.00042156
AS~TATA-box--PS~ATCT-motif--ZM~TATA-box?0.55	TF-574356	TF-715838			0.172453	-0.0105508	0.29043	0.234231	1.6361e-12	0.141603	7.0484e-05					-0.123641	0.0026997
AS~TATA-box--PS~ATCT-motif--ZM~TATA-box?0.55	TF-640573	TF-663774			0.172239	-0.0103654	0.31889	0.107569	0.0013707	0.247661	1.6262e-12					0.130512	4.7186e-07
AS~TATA-box--PS~ATCT-motif--ZM~TATA-box?0.55	TF-232345	TF-652803			0.170975	-0.00499056	0.38888	-0.206251	2.0636e-11	0.227974	1.6239e-12					-0.00974056	0.3154
AS~TATA-box--PS~ATCT-motif--ZM~TATA-box?0.55	TF-571462	TF-715838			0.163916	-0.0258234	0.049563	-0.00275531	0.46876	0.252647	0					-0.189268	0.00024517
AS~TATA-box--PS~ATCT-motif--ZM~TATA-box?0.55	TF-209269	TF-571462			0.163145	-0.0460648	0.0057853	-0.27572	0	0.0209179	0.30927					0.0042458	0.4733
AS~TATA-box--PS~ATCT-motif--ZM~TATA-box?0.55	TF-819435				0.161443	-0.00836062	0.29718	0.368432	0
AS~TATA-box--PS~ATCT-motif--ZM~TATA-box?0.55	TF-287849	TF-819435			0.160697	0.0179785	0.20119	-0.2121	1.0068e-12	0.231798	0.00013804					-0.302259	6.7783e-06
AS~TATA-box--PS~ATCT-motif--ZM~TATA-box?0.55	TF-644373	TF-715838			0.158933	-0.011013	0.24579	0.113789	0.00055383	0.261514	1.6239e-12					0.028744	0.29573
AS~TATA-box--PS~ATCT-motif--ZM~TATA-box?0.55	TF-643871	TF-715838			0.158073	-0.0116756	0.23962	0.134964	2.6097e-05	0.224325	1.7968e-12					-0.0156469	0.40156
AS~TATA-box--PS~ATCT-motif--ZM~TATA-box?0.55	TF-710397	TF-715838			0.157215	-0.025728	0.090637	0.0232638	0.27985	0.329452	0					0.136593	0.0092394
AS~TATA-box--PS~ATCT-motif--ZM~TATA-box?0.55	TF-232345	TF-819435			0.156926	-0.0230825	0.087072	-0.127282	4.4876e-06	0.330781	6.6758e-13					0.0428619	0.29621
AS~TATA-box--PS~ATCT-motif--ZM~TATA-box?0.55	TF-420425	TF-819435			0.15535	-0.0138624	0.19658	0.0647926	0.017431	0.373555	1.6255e-12					0.0944075	0.11805
AS~TATA-box--PS~ATCT-motif--ZM~TATA-box?0.55	TF-643200	TF-715838			0.154456	0.0031935	0.4423	0.0646407	0.0084349	0.409416	0					0.159109	9.3297e-05
AS~TATA-box--PS~ATCT-motif--ZM~TATA-box?0.55	TF-640573	TF-652803			0.152683	0.0116932	0.289	0.0570069	0.066359	0.244253	1.6598e-13					0.0848468	0.003768
AS~TATA-box--PS~ATCT-motif--ZM~TATA-box?0.55	TF-232345	TF-268609			0.151911	-0.0435998	0.015962	-0.29517	1.7655e-12	0.0815519	1.8451e-05					0.00409973	0.38485
AS~TATA-box--PS~ATCT-motif--ZM~TATA-box?0.55	TF-652803	TF-827145			0.151478	-0.00715833	0.33332	0.189315	0	0.0694653	0.0090007					-0.0765273	0.00010582
AS~TATA-box--PS~ATCT-motif--ZM~TATA-box?0.55	TF-287849	TF-571462			0.149964	-0.0040602	0.42556	-0.209152	2.1835e-11	0.29958	1.5209e-07					0.0759301	0.071387
AS~TATA-box--PS~ATCT-motif--ZM~TATA-box?0.55	TF-652803				0.149002	0.00731189	0.32833	0.170069	3.8858e-16
AS~TATA-box--PS~ATCT-motif--ZM~TATA-box?0.55	TF-281810	TF-819435			0.148519	0.0445785	0.011673	0.120523	0.00012419	0.336089	6.1049e-10					-0.0445308	0.30961
AS~TATA-box--PS~ATCT-motif--ZM~TATA-box?0.55	TF-281810	TF-715838			0.148516	0.0205012	0.1345	0.0860657	0.0030617	0.351802	0					0.222627	1.6302e-06
AS~TATA-box--PS~ATCT-motif--ZM~TATA-box?0.55	TF-819435	TF-827145			0.146689	-0.000105073	0.4974	0.407136	0	0.0834892	0.00044925					0.0832412	0.046521
AS~TATA-box--PS~ATCT-motif--ZM~TATA-box?0.55	TF-715838	TF-827145			0.145601	-0.0190494	0.11666	0.255188	0	0.0174709	0.25098					-0.00294669	0.46625
AS~TATA-box--PS~ATCT-motif--ZM~TATA-box?0.55	TF-571462	TF-819435			0.144841	-0.00889546	0.28652	-0.0468175	0.095946	0.380708	1.6245e-12					0.176556	0.044715
AS~TATA-box--PS~ATCT-motif--ZM~TATA-box?0.55	TF-643871	TF-663774			0.142782	-0.0296544	0.056994	0.158393	7.6878e-05	0.192135	1.6246e-12					0.0416337	0.24369
AS~TATA-box--PS~ATCT-motif--ZM~TATA-box?0.55	TF-644373	TF-819435			0.141617	-0.00461373	0.3898	0.135198	6.4655e-05	0.325155	1.4448e-12					0.045913	0.27033
AS~TATA-box--PS~ATCT-motif--ZM~TATA-box?0.55	TF-420425	TF-643871			0.140169	-0.00428415	0.39993	0.122244	9.6518e-05	0.254106	1.4766e-14					0.0307323	0.28872
AS~TATA-box--PS~ATCT-motif--ZM~TATA-box?0.55	TF-640573	TF-644373			0.138189	-0.011104	0.30262	0.169383	2.106e-06	0.256432	4.5056e-06					0.229328	0.00060218
AS~TATA-box--PS~ATCT-motif--ZM~TATA-box?0.55	TF-268609	TF-576309			0.135222	-0.0264033	0.094642	-0.0697982	0.00010419	0.197728	6.638e-13					0.00948739	0.27561
AS~TATA-box--PS~ATCT-motif--ZM~TATA-box?0.55	TF-209269	TF-268609			0.135059	-0.0543685	0.0045177	-0.260744	1.7417e-11	0.0075921	0.35443					0.0639101	0.043591
AS~TATA-box--PS~ATCT-motif--ZM~TATA-box?0.55	TF-232345	TF-640573			0.134069	-0.00845438	0.34694	-0.121802	0.0014856	0.177891	2.1879e-07					0.103164	0.0047748
AS~TATA-box--PS~ATCT-motif--ZM~TATA-box?0.55	TF-640573	TF-643871			0.133563	-0.00363309	0.43166	0.232813	4.6378e-10	0.188417	4.5497e-05					0.248655	2.5484e-05
AS~TATA-box--PS~ATCT-motif--ZM~TATA-box?0.55	TF-268609	TF-652803			0.132782	0.00678352	0.35982	-0.0765848	3.2139e-05	0.236974	0					-0.00688168	0.20655
AS~TATA-box--PS~ATCT-motif--ZM~TATA-box?0.55	TF-571462	TF-663774			0.132456	-0.0450572	0.0076685	-0.194272	1.1493e-05	0.190479	1.7764e-15					-0.00418069	0.4466
AS~TATA-box--PS~ATCT-motif--ZM~TATA-box?0.55	TF-232345	TF-643871			0.129906	-0.00873138	0.30683	-0.119855	2.2015e-05	0.220794	1.5381e-10					-0.0376563	0.22882
AS~TATA-box--PS~ATCT-motif--ZM~TATA-box?0.55	TF-209269	TF-556378			0.129199	-0.0570891	0.00089131	-0.209875	4.6102e-11	-0.0770987	0.010229					-0.0138536	0.40747
AS~TATA-box--PS~ATCT-motif--ZM~TATA-box?0.55	TF-644373	TF-652803			0.128318	0.00578473	0.37035	0.0555227	0.077317	0.159456	2.5919e-12					0.0288855	0.22577
AS~TATA-box--PS~ATCT-motif--ZM~TATA-box?0.55	TF-420425	TF-640573			0.127727	-0.0138467	0.25409	0.08694	0.018831	0.166385	3.2475e-07					0.219749	4.0829e-06
AS~TATA-box--PS~ATCT-motif--ZM~TATA-box?0.55	TF-643871	TF-644373			0.125629	0.00656707	0.34262	0.179858	1.4906e-07	0.166523	1.1578e-06					-0.0746075	0.095913
AS~TATA-box--PS~ATCT-motif--ZM~TATA-box?0.55	TF-663774				0.125469	-0.0354539	0.023586	0.149662	1.9022e-12
AS~TATA-box--PS~ATCT-motif--ZM~TATA-box?0.55	TF-594467	TF-644373			0.124597	-0.00938697	0.31898	-0.171693	3.6787e-10	0.219831	2.431e-07					0.0196819	0.3242
AS~TATA-box--PS~ATCT-motif--ZM~TATA-box?0.55	TF-652803	TF-663774			0.12456	-0.00581041	0.3767	0.085374	0.0051227	0.130957	3.5796e-06					-0.010568	0.25177
AS~TATA-box--PS~ATCT-motif--ZM~TATA-box?0.55	TF-281810	TF-663774			0.122871	-0.01013	0.31647	0.10614	0.0028707	0.213128	3.733e-12					-0.0315053	0.28849
AS~TATA-box--PS~ATCT-motif--ZM~TATA-box?0.55	TF-287849				0.122622	-0.00758088	0.35893	-0.163521	6.288e-09
AS~TATA-box--PS~ATCT-motif--ZM~TATA-box?0.55	TF-256198	TF-556378			0.118869	-0.0370466	0.018009	0.146105	6.0105e-05	-0.177223	3.0609e-08					0.0971062	0.053357
AS~TATA-box--PS~ATCT-motif--ZM~TATA-box?0.55	TF-232345	TF-287849			0.117794	-0.0338048	0.070773	0.000175793	0.49844	-0.128532	7.3307e-05					0.110255	0.0030993
AS~TATA-box--PS~ATCT-motif--ZM~TATA-box?0.55	TF-287849	TF-827145			0.116844	-0.0119836	0.2884	-0.137437	2.6941e-06	0.129958	0.00048926					0.0192995	0.29033
AS~TATA-box--PS~ATCT-motif--ZM~TATA-box?0.55	TF-643871				0.11591	-0.000248394	0.49387	0.213079	1.7681e-11
AS~TATA-box--PS~ATCT-motif--ZM~TATA-box?0.55	TF-268609	TF-819435			0.11496	-0.0191991	0.15349	-0.00565894	0.35855	0.348127	3.2986e-11					0.11149	0.0089796
AS~TATA-box--PS~ATCT-motif--ZM~TATA-box?0.55	TF-571462	TF-652803			0.112593	0.00518707	0.38055	-0.11692	0.0020656	0.197226	1.6244e-12					-0.0310648	0.16493
AS~TATA-box--PS~ATCT-motif--ZM~TATA-box?0.55	TF-420425	TF-652803			0.111386	0.00106218	0.47577	0.00997096	0.38481	0.171576	2.6867e-14					0.0300821	0.15419
AS~TATA-box--PS~ATCT-motif--ZM~TATA-box?0.55	TF-232345	TF-420425			0.106854	-0.0370671	0.019226	-0.193036	4.3395e-10	0.172398	3.6375e-07					0.0310149	0.21454
AS~TATA-box--PS~ATCT-motif--ZM~TATA-box?0.55	TF-287849	TF-644373			0.106512	-0.00413015	0.42226	-0.155605	8.0751e-08	0.132136	0.0044134					0.0707951	0.093677
AS~TATA-box--PS~ATCT-motif--ZM~TATA-box?0.55	TF-643871	TF-827145			0.1032	0.000300656	0.49259	0.211628	2.5331e-11	0.00484647	0.42427					0.0869431	0.010713
AS~TATA-box--PS~ATCT-motif--ZM~TATA-box?0.55	TF-663774	TF-710397			0.100785	-0.0636449	0.0011166	0.181065	1.7226e-12	-0.0680769	0.067083					0.0758496	0.020205
AS~TATA-box--PS~ATCT-motif--ZM~TATA-box?0.55	TF-644373	TF-663774			0.100713	-0.0374627	0.021239	0.0490674	0.13864	0.160721	3.3396e-12					0.0492654	0.096852
AS~TATA-box--PS~ATCT-motif--ZM~TATA-box?0.55	TF-287849	TF-643871			0.0990709	-0.0043968	0.41877	-0.135214	3.1537e-06	0.163341	0.00057867					-0.0467285	0.1677
AS~TATA-box--PS~ATCT-motif--ZM~TATA-box?0.55	TF-232345	TF-644373			0.0983852	-0.0205179	0.11727	-0.142417	7.5812e-07	0.187534	1.0986e-07					-0.0218266	0.34
AS~TATA-box--PS~ATCT-motif--ZM~TATA-box?0.55	TF-420425	TF-644373			0.0969508	-0.0219595	0.094662	0.0700412	0.016195	0.17551	3.3026e-07					0.2062	2.6195e-05
AS~TATA-box--PS~ATCT-motif--ZM~TATA-box?0.55	TF-571462	TF-643871			0.0939215	0.000694581	0.48299	-0.00806298	0.41349	0.214066	2.813e-11					0.0618152	0.19523
AS~TATA-box--PS~ATCT-motif--ZM~TATA-box?0.55	TF-232345	TF-594467			0.090249	-0.0250062	0.11009	-0.0254117	0.25094	-0.162857	1.9583e-08					-0.0150553	0.29908
AS~TATA-box--PS~ATCT-motif--ZM~TATA-box?0.55	TF-556378	TF-576309			0.089393	-0.0299224	0.055489	-0.074176	0.01426	0.0859003	5.6457e-05					0.0647817	0.028872
AS~TATA-box--PS~ATCT-motif--ZM~TATA-box?0.55	TF-594467				0.0893786	-0.010307	0.30086	-0.143367	3.8023e-08
AS~TATA-box--PS~ATCT-motif--ZM~TATA-box?0.55	TF-556378	TF-652803			0.089267	-0.0342019	0.02882	-0.15299	5.3529e-07	0.103463	9.0907e-05					-0.0226751	0.29693
AS~TATA-box--PS~ATCT-motif--ZM~TATA-box?0.55	TF-281810				0.0890979	0.0434899	0.010647	0.158575	3.3082e-07
AS~TATA-box--PS~ATCT-motif--ZM~TATA-box?0.55	TF-663774	TF-819435			0.0880529	-0.0333825	0.032158	0.147539	5.0179e-12	0.0566012	0.14553					-0.0454408	0.22075
AS~TATA-box--PS~ATCT-motif--ZM~TATA-box?0.55	TF-556378				0.0877565	-0.0453603	0.004316	-0.141075	1.3095e-06
AS~TATA-box--PS~ATCT-motif--ZM~TATA-box?0.55	TF-556378	TF-594467			0.0868838	-0.0359299	0.03682	-0.222217	2.1663e-09	-0.0793669	0.0037224					0.0754726	0.070638
AS~TATA-box--PS~ATCT-motif--ZM~TATA-box?0.55	TF-562448	TF-644373			0.0862075	0.00508396	0.40692	-0.072065	0.057365	0.261448	2.9375e-06					0.0474449	0.32411
AS~TATA-box--PS~ATCT-motif--ZM~TATA-box?0.55	TF-552123	TF-556378			0.0859492	-0.0420254	0.0074154	0.163073	0.00071549	-0.155959	1.1941e-07					-0.191287	0.015509
AS~TATA-box--PS~ATCT-motif--ZM~TATA-box?0.55	TF-640573				0.085679	-0.00145164	0.47257	0.162477	5.8544e-07
AS~TATA-box--PS~ATCT-motif--ZM~TATA-box?0.55	TF-644373				0.0844666	-0.00646778	0.34347	0.189664	1.4584e-08
AS~TATA-box--PS~ATCT-motif--ZM~TATA-box?0.55	TF-281810	TF-571462			0.084443	0.0375085	0.026879	0.164791	2.0972e-07	0.0551196	0.11238					-0.188419	0.0032525
AS~TATA-box--PS~ATCT-motif--ZM~TATA-box?0.55	TF-594467	TF-643871			0.0835354	0.00631055	0.37598	-0.164739	2.1277e-09	0.0559208	0.10604					-0.186876	0.00025106
AS~TATA-box--PS~ATCT-motif--ZM~TATA-box?0.55	TF-571462	TF-640573			0.0786986	0.00508427	0.40624	0.0642358	0.10661	0.192625	2.2067e-08					0.157038	0.0014683
AS~TATA-box--PS~ATCT-motif--ZM~TATA-box?0.55	TF-640573	TF-819435			0.0779294	0.000786166	0.48526	0.187623	5.6178e-08	0.247531	8.7952e-05					0.338951	0.00068216
AS~TATA-box--PS~ATCT-motif--ZM~TATA-box?0.55	TF-420425	TF-556378			0.0739042	-0.0485548	0.0024751	0.0890708	0.0033627	-0.145044	7.9675e-07					-0.0363584	0.22386
AS~TATA-box--PS~ATCT-motif--ZM~TATA-box?0.55	TF-556378	TF-644373			0.0737987	-0.0447661	0.0054981	-0.149683	5.7045e-07	0.0495245	0.1016					-0.0884752	0.073796
AS~TATA-box--PS~ATCT-motif--ZM~TATA-box?0.55	TF-571462	TF-644373			0.0711572	-0.00624662	0.34935	-0.0733496	0.021572	0.19388	1.1351e-08					-0.0659603	0.15809
AS~TATA-box--PS~ATCT-motif--ZM~TATA-box?0.55	TF-232345				0.069618	-0.0259159	0.061326	-0.130022	1.7876e-06
AS~TATA-box--PS~ATCT-motif--ZM~TATA-box?0.55	TF-281810	TF-827145			0.0685547	0.0386162	0.020792	0.164631	1.463e-07	0.0202624	0.24478					0.128165	0.0016917
AS~TATA-box--PS~ATCT-motif--ZM~TATA-box?0.55	TF-281810	TF-420425			0.0666748	0.0459715	0.0091731	0.16504	1.8045e-07	0.0335917	0.17329					0.093095	0.030105
AS~TATA-box--PS~ATCT-motif--ZM~TATA-box?0.55	TF-644373	TF-827145			0.0659402	-0.0118503	0.23345	0.226162	1.0672e-10	0.0534265	0.018413					-0.105937	0.0021003
AS~TATA-box--PS~ATCT-motif--ZM~TATA-box?0.55	TF-556378	TF-663774			0.0634102	-0.0450654	0.0070974	-0.0737879	0.014503	0.133952	4.4222e-08					-0.00246494	0.47718
AS~TATA-box--PS~ATCT-motif--ZM~TATA-box?0.55	TF-268609	TF-281810			0.0576503	0.00512641	0.40509	0.0151856	0.20547	0.173817	2.4577e-06					-0.014792	0.31739
AS~TATA-box--PS~ATCT-motif--ZM~TATA-box?0.55	TF-556378	TF-571462			0.0564496	-0.0489059	0.0023966	-0.146532	5.8291e-07	-0.108282	0.0033885					-0.0323868	0.30287
AS~TATA-box--PS~ATCT-motif--ZM~TATA-box?0.55	TF-571462	TF-594467			0.0542429	-0.00949919	0.31583	0.0514002	0.1245	-0.143254	6.2199e-07					0.0122541	0.37657
AS~TATA-box--PS~ATCT-motif--ZM~TATA-box?0.55	TF-268609	TF-643871			0.0534341	-0.00383078	0.42204	0.0187724	0.13435	0.186217	2.5002e-06					0.0781228	0.013691
AS~TATA-box--PS~ATCT-motif--ZM~TATA-box?0.55	TF-232345	TF-710397			0.0464917	-0.0503469	0.0069083	-0.185726	1.8593e-07	-0.0203312	0.31748					-0.0901924	0.046978
AS~TATA-box--PS~ATCT-motif--ZM~TATA-box?0.55	TF-281810	TF-643871			0.0461408	0.0508842	0.0043913	0.152524	2.4724e-06	0.0773823	0.031663					-0.0469633	0.21689
AS~TATA-box--PS~ATCT-motif--ZM~TATA-box?0.55	TF-232345	TF-571462			0.036677	-0.0247588	0.089322	-0.156275	6.4183e-06	0.0579121	0.10423					0.00813094	0.42364
AS~TATA-box--PS~ATCT-motif--ZM~TATA-box?0.55	TF-594467	TF-827145			0.0361241	-0.00258036	0.44943	-0.168107	4.9274e-08	-0.00462884	0.4455					0.0409159	0.034617
AS~TATA-box--PS~ATCT-motif--ZM~TATA-box?0.55	TF-556378	TF-827145			0.0232531	-0.0506926	0.0020401	-0.157829	2.0815e-07	0.0593184	0.028051					0.0289963	0.24267
AS~TATA-box--PS~ATCT-motif--ZM~TATA-box?0.55	TF-232345	TF-643200			0.0188551	-0.0300288	0.091747	-0.156381	6.2662e-05	0.037262	0.097312					0.0212554	0.29487
AS~TATA-box--PS~ATCT-motif--ZM~TATA-box?0.55	TF-643200	TF-644373			0.0181687	-0.0197989	0.18851	0.00322908	0.45315	0.194856	6.563e-05					-0.0594117	0.15139
AS~TATA-box--PS~ATCT-motif--ZM~TATA-box?0.55	TF-556378	TF-715838			0.0136284	-0.0487167	0.0024857	-0.140697	1.5464e-06	-0.0134914	0.3421					-0.0739064	0.095978
AS~TATA-box--PS~ATCT-motif--ZM~TATA-box?0.55	TF-232345	TF-827145			0.0036479	-0.0260038	0.06729	-0.124007	2.1301e-05	-0.0010886	0.48461					0.00206008	0.47071
AT~AE-box--GM~Unnamed__6--M00479-P$Alfin1_Q2?0.5	TF-420425				0.41844	0.0220084	0.060014	0.561509	1.6245e-12
AT~AE-box--GM~Unnamed__6--M00479-P$Alfin1_Q2?0.5	TF-834586				0.400733	0.0141606	0.15205	0.435277	0
AT~AE-box--GM~Unnamed__6--M00479-P$Alfin1_Q2?0.5	TF-576309				0.328203	0.0202615	0.096233	0.259096	1.6242e-12
AT~AE-box--GM~Unnamed__6--M00479-P$Alfin1_Q2?0.5	TF-268609				0.313117	0.0421837	0.0026658	0.173139	0
AT~AE-box--GM~Unnamed__6--M00479-P$Alfin1_Q2?0.5	TF-663774				0.308268	0.021174	0.075651	0.248936	1.6247e-12
AT~AE-box--GM~Unnamed__6--M00479-P$Alfin1_Q2?0.5	TF-287849				0.284971	0.01465	0.18558	0.257154	1.6247e-12
AT~AE-box--GM~Unnamed__6--M00479-P$Alfin1_Q2?0.5	TF-643871				0.241973	0.0195663	0.095519	-0.355867	1.6245e-12
AT~AE-box--GM~Unnamed__6--M00479-P$Alfin1_Q2?0.5	TF-571462				0.224454	0.043707	0.0013099	0.373693	2.7756e-16
AT~AE-box--GM~Unnamed__6--M00479-P$Alfin1_Q2?0.5	TF-725612				0.214452	0.0361352	0.014178	-0.165815	0
AT~AE-box--GM~Unnamed__6--M00479-P$Alfin1_Q2?0.5	TF-652803				0.200691	0.020115	0.082409	0.182382	1.624e-12
AT~AE-box--GM~Unnamed__6--M00479-P$Alfin1_Q2?0.5	TF-232345				0.190977	0.0378375	0.0071915	0.242416	0
AT~AE-box--GM~Unnamed__6--M00479-P$Alfin1_Q2?0.5	TF-218677				0.185457	0.0237789	0.05384	-0.185129	2.7756e-16
AT~AE-box--GM~Unnamed__6--M00479-P$Alfin1_Q2?0.5	TF-639804				0.182221	0.0472997	0.00063066	0.231366	1.1102e-16
AT~AE-box--GM~Unnamed__6--M00479-P$Alfin1_Q2?0.5	TF-835874				0.177834	0.038229	0.0045558	0.192466	0
AT~AE-box--GM~Unnamed__6--M00479-P$Alfin1_Q2?0.5	TF-643213				0.165786	0.0259007	0.039933	0.153841	1.6234e-12
AT~AE-box--GM~Unnamed__6--M00479-P$Alfin1_Q2?0.5	TF-827145				0.161421	0.0352043	0.0086256	-0.198191	1.6241e-12
AT~AE-box--GM~Unnamed__6--M00479-P$Alfin1_Q2?0.5	TF-566736				0.133051	0.0318452	0.015704	-0.210041	2.3315e-14
AT~AE-box--GM~Unnamed__6--M00479-P$Alfin1_Q2?0.5	TF-574356				0.119478	0.0522315	0.0022113	0.16355	8.7042e-09
AT~AE-box--GM~Unnamed__6--M00479-P$Alfin1_Q2?0.5	TF-556378				0.119214	0.0172051	0.16786	-0.184895	1.6393e-09
AT~AE-box--GM~Unnamed__6--M00479-P$Alfin1_Q2?0.5	TF-640573				0.0858254	0.0116529	0.25135	-0.114285	1.7491e-05
AT~AE-box--GM~Unnamed__6--M00479-P$Alfin1_Q2?0.5	TF-552123				0.0786561	0.0379973	0.0052732	0.153099	1.4844e-07
AT~AE-box--GM~Unnamed__6--M00479-P$Alfin1_Q2?0.5	TF-594467				0.056317	0.0119859	0.24996	-0.102788	9.5044e-06
AT~AE-box--GM~Unnamed__6--M00479-P$Alfin1_Q2?0.5	TF-836808				0.0174094	0.0393509	0.0075545	-0.0744691	2.6614e-05
AT~AE-box--M00439-P$C1_Q2--PH~ACE?0.5	TF-643200	TF-835874			0.744993	0.0524894	0.00014394	-0.12253	2.9333e-12	0.704208	0					0.0165219	0.23447
AT~AE-box--M00439-P$C1_Q2--PH~ACE?0.5	TF-562448	TF-835874			0.742337	0.0366082	0.0039728	-0.0292006	0.15747	0.706153	0					-0.0187303	0.33062
AT~AE-box--M00439-P$C1_Q2--PH~ACE?0.5	TF-640573	TF-835874			0.727075	0.0459336	0.00037542	0.0192408	0.20974	0.611484	1.1102e-16					-0.191699	2.2667e-10
AT~AE-box--M00439-P$C1_Q2--PH~ACE?0.5	TF-268609	TF-835874			0.713956	0.0436037	0.00018864	-0.0576784	1.1987e-08	0.68084	1.6245e-12					-0.0252176	0.0019381
AT~AE-box--M00439-P$C1_Q2--PH~ACE?0.5	TF-281810	TF-835874			0.711001	0.0311109	0.0039567	0.0732441	0.00011032	0.682623	0					0.086995	0.0069118
AT~AE-box--M00439-P$C1_Q2--PH~ACE?0.5	TF-740041	TF-835874			0.704027	0.0881298	2.2708e-09	0.0457732	0.021164	0.669141	0					0.0439352	0.0085559
AT~AE-box--M00439-P$C1_Q2--PH~ACE?0.5	TF-287849	TF-835874			0.689638	0.0662612	6.4682e-07	-0.168893	1.6653e-16	0.588876	1.1102e-16					0.0657926	1.4181e-05
AT~AE-box--M00439-P$C1_Q2--PH~ACE?0.5	TF-576309	TF-835874			0.683609	0.0664042	1.1232e-07	-0.0484832	0.00074891	0.65932	5.5511e-17					-0.0379205	0.0099543
AT~AE-box--M00439-P$C1_Q2--PH~ACE?0.5	TF-562448	TF-639804			0.681078	0.0160937	0.13854	-0.133227	9.2471e-06	0.944485	5.5511e-17					-0.0801945	0.12999
AT~AE-box--M00439-P$C1_Q2--PH~ACE?0.5	TF-218677	TF-835874			0.679594	0.0541062	1.5051e-07	0.216908	1.6246e-12	0.521705	1.6245e-12					-0.00115329	0.45674
AT~AE-box--M00439-P$C1_Q2--PH~ACE?0.5	TF-830919	TF-835874			0.667422	0.0502841	2.8378e-05	0.00959396	0.33384	0.643444	1.6244e-12					-0.013326	0.2167
AT~AE-box--M00439-P$C1_Q2--PH~ACE?0.5	TF-715838	TF-835874			0.665658	0.0474431	3.4355e-06	0.265159	1.6244e-12	0.559656	1.6245e-12					-0.00779354	0.31887
AT~AE-box--M00439-P$C1_Q2--PH~ACE?0.5	TF-663774	TF-835874			0.661526	0.0474521	5.002e-05	-0.127245	5.5511e-16	0.624155	0					-0.0248337	0.024192
AT~AE-box--M00439-P$C1_Q2--PH~ACE?0.5	TF-594467	TF-835874			0.661378	0.0522322	0.00013564	-0.10515	8.7854e-07	0.578249	1.6245e-12					-0.00134479	0.46668
AT~AE-box--M00439-P$C1_Q2--PH~ACE?0.5	TF-232345	TF-835874			0.661329	0.0393625	0.00026933	-0.139563	1.8147e-12	0.599203	1.6245e-12					-0.0293499	0.060303
AT~AE-box--M00439-P$C1_Q2--PH~ACE?0.5	TF-827145	TF-835874			0.656976	0.0327604	0.0008725	0.194342	0	0.571997	0					-0.00208616	0.4501
AT~AE-box--M00439-P$C1_Q2--PH~ACE?0.5	TF-725612	TF-835874			0.656066	0.0409005	0.00074403	0.0644733	3.8355e-06	0.67773	0					-0.0200898	0.034063
AT~AE-box--M00439-P$C1_Q2--PH~ACE?0.5	TF-256198	TF-835874			0.653505	0.0387651	0.00033678	0.129564	1.471e-11	0.56268	0					-0.0201234	0.025177
AT~AE-box--M00439-P$C1_Q2--PH~ACE?0.5	TF-420425	TF-835874			0.650648	0.0413355	6.9019e-05	-0.129472	1.4596e-10	0.610169	0					-0.0619618	0.0028257
AT~AE-box--M00439-P$C1_Q2--PH~ACE?0.5	TF-209269	TF-835874			0.641905	0.0501072	5.3802e-05	-0.0209837	0.17583	0.628006	1.6244e-12					0.0632756	0.0063467
AT~AE-box--M00439-P$C1_Q2--PH~ACE?0.5	TF-571462	TF-835874			0.641828	0.0271567	0.0051159	-0.161322	1.0133e-11	0.593882	1.6245e-12					-0.044278	0.047617
AT~AE-box--M00439-P$C1_Q2--PH~ACE?0.5	TF-281810	TF-639804			0.641601	0.0219504	0.042584	0.037023	0.041448	0.838341	0					0.115052	0.0086822
AT~AE-box--M00439-P$C1_Q2--PH~ACE?0.5	TF-643871	TF-835874			0.638188	0.0388175	0.00022385	0.0141538	0.26333	0.602552	1.6244e-12					0.105205	0.002533
AT~AE-box--M00439-P$C1_Q2--PH~ACE?0.5	TF-552123	TF-835874			0.637423	0.036149	0.00044897	0.110965	7.6468e-06	0.5523	1.1102e-16					-0.0305834	0.012211
AT~AE-box--M00439-P$C1_Q2--PH~ACE?0.5	TF-710397	TF-835874			0.636865	0.0292671	0.014453	-0.00879548	0.37593	0.617098	0					-0.0849904	0.012439
AT~AE-box--M00439-P$C1_Q2--PH~ACE?0.5	TF-819435	TF-835874			0.636378	0.0335874	0.00094612	-0.0625132	0.018124	0.604805	1.6244e-12					0.0916953	0.0026385
AT~AE-box--M00439-P$C1_Q2--PH~ACE?0.5	TF-835874				0.635036	0.0306763	0.0019156	0.607056	0
AT~AE-box--M00439-P$C1_Q2--PH~ACE?0.5	TF-644373	TF-835874			0.634846	0.0270594	0.0066483	-0.0261318	0.13253	0.60411	1.6245e-12					-0.0980864	0.00029804
AT~AE-box--M00439-P$C1_Q2--PH~ACE?0.5	TF-834586	TF-835874			0.634383	0.0417613	0.00012552	0.0160786	0.21871	0.598991	1.6245e-12					-0.014052	0.14157
AT~AE-box--M00439-P$C1_Q2--PH~ACE?0.5	TF-639804	TF-835874			0.63396	0.0405515	0.00015169	0.131835	2.5838e-08	0.517825	0					-0.0130822	0.13599
AT~AE-box--M00439-P$C1_Q2--PH~ACE?0.5	TF-643213	TF-835874			0.632777	0.0364316	0.00039876	0.0432387	0.00080469	0.581548	1.6244e-12					-0.0435172	8.4977e-05
AT~AE-box--M00439-P$C1_Q2--PH~ACE?0.5	TF-639804	TF-643200			0.626246	0.0754525	2.5429e-06	0.819514	0	-0.185645	5.5511e-17					-0.118155	1.5632e-08
AT~AE-box--M00439-P$C1_Q2--PH~ACE?0.5	TF-652803	TF-835874			0.616385	0.0423319	8.1163e-05	-0.0679043	2.0475e-06	0.57487	0					-0.0373074	0.00059318
AT~AE-box--M00439-P$C1_Q2--PH~ACE?0.5	TF-574356	TF-835874			0.611308	0.038939	0.0017752	-0.012527	0.2795	0.589329	1.6245e-12					0.0660582	0.0010506
AT~AE-box--M00439-P$C1_Q2--PH~ACE?0.5	TF-268609	TF-639804			0.611103	0.0817223	2.0094e-09	-0.0608127	1.3933e-07	0.802574	1.6246e-12					-0.0604364	7.7924e-09
AT~AE-box--M00439-P$C1_Q2--PH~ACE?0.5	TF-639804	TF-640573			0.60237	0.0702935	4.2849e-06	0.78465	0	-0.0799325	0.00095194					-0.121312	0.0019589
AT~AE-box--M00439-P$C1_Q2--PH~ACE?0.5	TF-218677	TF-639804			0.576763	0.0666759	6.9501e-09	0.243088	1.6244e-12	0.458061	1.6244e-12					0.047333	9.2313e-05
AT~AE-box--M00439-P$C1_Q2--PH~ACE?0.5	TF-218677	TF-576309			0.575471	0.0818554	3.4122e-09	0.496353	5.5511e-17	0.186536	3.3307e-16					-0.154002	0
AT~AE-box--M00439-P$C1_Q2--PH~ACE?0.5	TF-639804	TF-715838			0.567625	0.06572	7.1939e-09	0.52037	1.6246e-12	0.320755	1.6242e-12					0.10409	5.0081e-06
AT~AE-box--M00439-P$C1_Q2--PH~ACE?0.5	TF-218677	TF-562448			0.567462	0.0267178	0.0552	0.558432	5.5511e-17	-0.216045	4.452e-10					0.0666602	0.062879
AT~AE-box--M00439-P$C1_Q2--PH~ACE?0.5	TF-287849	TF-834586			0.560246	-0.0054696	0.36581	-0.297339	0	0.544884	0					0.0694652	0.0017575
AT~AE-box--M00439-P$C1_Q2--PH~ACE?0.5	TF-287849	TF-639804			0.556742	0.0588346	6.6525e-05	-0.231464	1.6653e-16	0.599503	1.6653e-16					-0.0890724	4.3717e-06
AT~AE-box--M00439-P$C1_Q2--PH~ACE?0.5	TF-576309	TF-639804			0.5473	0.100473	8.5826e-13	0.0226986	0.091444	0.61729	1.1102e-16					-0.1241	4.8345e-10
AT~AE-box--M00439-P$C1_Q2--PH~ACE?0.5	TF-835874	TF-836808			0.54709	0.0199318	0.039459	0.48943	1.6244e-12	0.0949835	7.2111e-12					0.0446407	9.4141e-05
AT~AE-box--M00439-P$C1_Q2--PH~ACE?0.5	TF-256198	TF-639804			0.546451	0.0651934	1.118e-07	0.238175	0	0.495092	0					-0.0502268	0.0019157
AT~AE-box--M00439-P$C1_Q2--PH~ACE?0.5	TF-256198	TF-594467			0.545626	0.0214159	0.092139	0.387104	5.5511e-17	-0.367464	0					0.085957	0.00029701
AT~AE-box--M00439-P$C1_Q2--PH~ACE?0.5	TF-552123	TF-639804			0.545597	0.0616946	9.1903e-08	0.260592	0	0.439064	0					-0.0866469	2.588e-06
AT~AE-box--M00439-P$C1_Q2--PH~ACE?0.5	TF-232345	TF-639804			0.543216	0.0509143	3.0671e-05	-0.15612	1.8069e-12	0.543963	1.6245e-12					-0.131776	3.9493e-09
AT~AE-box--M00439-P$C1_Q2--PH~ACE?0.5	TF-639804	TF-830919			0.535825	0.073162	8.1772e-08	0.705123	1.6245e-12	-0.120573	4.0302e-07					-0.0337449	0.12544
AT~AE-box--M00439-P$C1_Q2--PH~ACE?0.5	TF-218677	TF-552123			0.53579	0.06958	4.1769e-09	0.307704	1.6245e-12	0.400826	1.6244e-12					-0.0295963	0.038392
AT~AE-box--M00439-P$C1_Q2--PH~ACE?0.5	TF-639804	TF-827145			0.535739	0.0465437	4.0074e-05	0.51114	0	0.178157	0					0.0715362	0.00056081
AT~AE-box--M00439-P$C1_Q2--PH~ACE?0.5	TF-571462	TF-639804			0.53504	0.0413061	0.00020859	-0.1249	1.1724e-06	0.551029	1.6245e-12					-0.271835	1.6235e-12
AT~AE-box--M00439-P$C1_Q2--PH~ACE?0.5	TF-420425	TF-639804			0.534109	0.0732251	6.9417e-10	-0.153029	8.6266e-12	0.562277	0					-0.0935533	5.8923e-05
AT~AE-box--M00439-P$C1_Q2--PH~ACE?0.5	TF-218677	TF-834586			0.530834	0.0595446	6.8534e-07	0.353592	0	0.296682	5.5511e-17					-0.0529471	0.001965
AT~AE-box--M00439-P$C1_Q2--PH~ACE?0.5	TF-256198	TF-268609			0.530737	0.0648867	2.2542e-05	0.532121	0	-0.204902	0					0.0059283	0.38831
AT~AE-box--M00439-P$C1_Q2--PH~ACE?0.5	TF-643200	TF-834586			0.530671	-0.00572457	0.37905	-0.216395	0	0.596605	5.5511e-17					0.00341033	0.45751
AT~AE-box--M00439-P$C1_Q2--PH~ACE?0.5	TF-594467	TF-639804			0.530091	0.0554174	0.00027221	-0.206012	1.624e-12	0.464443	1.6244e-12					-0.00730061	0.3653
AT~AE-box--M00439-P$C1_Q2--PH~ACE?0.5	TF-218677	TF-725612			0.522111	0.083592	1.7042e-09	0.384142	0	-0.179486	0					-0.00346589	0.39786
AT~AE-box--M00439-P$C1_Q2--PH~ACE?0.5	TF-639804	TF-663774			0.517585	0.0722629	1.0303e-07	0.604777	1.1102e-16	-0.10339	3.6243e-10					-0.119012	4.996e-16
AT~AE-box--M00439-P$C1_Q2--PH~ACE?0.5	TF-639804	TF-643871			0.517286	0.0588324	6.7811e-07	0.534117	1.6245e-12	-0.0423299	0.039154					0.380441	1.6253e-12
AT~AE-box--M00439-P$C1_Q2--PH~ACE?0.5	TF-218677	TF-281810			0.516314	0.0480937	0.00042775	0.474796	5.5511e-17	0.100934	2.1976e-05					0.0669341	0.018323
AT~AE-box--M00439-P$C1_Q2--PH~ACE?0.5	TF-639804	TF-643213			0.51366	0.0528747	5.8181e-06	0.497596	1.6244e-12	0.0960824	7.219e-11					-0.0490376	0.0030196
AT~AE-box--M00439-P$C1_Q2--PH~ACE?0.5	TF-218677	TF-256198			0.51011	0.0761742	4.3165e-09	0.368238	0	0.257597	0					-0.0399961	0.014056
AT~AE-box--M00439-P$C1_Q2--PH~ACE?0.5	TF-639804				0.509444	0.0548783	1.7349e-06	0.550271	0
AT~AE-box--M00439-P$C1_Q2--PH~ACE?0.5	TF-639804	TF-740041			0.508679	0.114481	1.6468e-10	0.743696	0	0.0599861	0.016473					0.145247	1.7194e-05
AT~AE-box--M00439-P$C1_Q2--PH~ACE?0.5	TF-218677	TF-643213			0.508048	0.0570293	1.3867e-06	0.369064	0	0.195407	0					-0.050978	0.00036478
AT~AE-box--M00439-P$C1_Q2--PH~ACE?0.5	TF-639804	TF-725612			0.507923	0.0861603	1.1207e-09	0.557589	1.6653e-16	-0.00785702	0.31392					0.040384	0.00037553
AT~AE-box--M00439-P$C1_Q2--PH~ACE?0.5	TF-256198	TF-640573			0.507067	0.0475702	0.0035774	0.529247	0	-0.266285	0					-0.101541	0.012093
AT~AE-box--M00439-P$C1_Q2--PH~ACE?0.5	TF-640573	TF-834586			0.505476	-0.00902733	0.3052	-0.193351	1.0003e-11	0.551111	1.6246e-12					-0.146628	0.0026011
AT~AE-box--M00439-P$C1_Q2--PH~ACE?0.5	TF-639804	TF-819435			0.505347	0.05541	2.1369e-06	0.550726	1.6244e-12	-0.114421	0.00030704					-0.0130474	0.38198
AT~AE-box--M00439-P$C1_Q2--PH~ACE?0.5	TF-218677	TF-594467			0.503329	0.0720385	6.4953e-06	0.333234	1.6653e-16	-0.256135	3.3307e-16					0.0280891	0.033414
AT~AE-box--M00439-P$C1_Q2--PH~ACE?0.5	TF-639804	TF-834586			0.502804	0.0531999	1.5648e-05	0.519587	1.6244e-12	0.108634	1.9184e-06					-0.0223044	0.10618
AT~AE-box--M00439-P$C1_Q2--PH~ACE?0.5	TF-218677	TF-643871			0.497206	0.058267	3.7551e-06	0.431268	1.6653e-16	-0.208508	4.5519e-15					0.186733	9.0222e-13
AT~AE-box--M00439-P$C1_Q2--PH~ACE?0.5	TF-639804	TF-644373			0.497157	0.0521346	1.1431e-05	0.551552	1.6244e-12	0.010927	0.33809					-0.0382816	0.12269
AT~AE-box--M00439-P$C1_Q2--PH~ACE?0.5	TF-552123	TF-643200			0.493076	0.0668805	0.00017213	0.664002	0	-0.176509	9.881e-15					0.119106	0.0028482
AT~AE-box--M00439-P$C1_Q2--PH~ACE?0.5	TF-552123	TF-562448			0.492759	0.0113355	0.25744	0.695403	0	-0.168271	2.2489e-06					0.322505	5.981e-05
AT~AE-box--M00439-P$C1_Q2--PH~ACE?0.5	TF-256198	TF-830919			0.492261	0.0497294	0.00063723	0.45491	1.6247e-12	-0.167354	1.565e-10					0.0398155	0.048313
AT~AE-box--M00439-P$C1_Q2--PH~ACE?0.5	TF-562448	TF-834586			0.491887	-0.0542586	0.00095993	-0.173983	5.5883e-06	0.655349	1.6246e-12					-0.121901	0.033523
AT~AE-box--M00439-P$C1_Q2--PH~ACE?0.5	TF-552123	TF-576309			0.491186	0.083825	6.3498e-09	0.533464	1.1102e-16	0.0772194	3.96e-06					-0.276009	0
AT~AE-box--M00439-P$C1_Q2--PH~ACE?0.5	TF-256198	TF-287849			0.49062	0.0244337	0.079072	0.456602	1.6653e-16	-0.176379	2.5258e-14					0.0100463	0.36728
AT~AE-box--M00439-P$C1_Q2--PH~ACE?0.5	TF-268609	TF-834586			0.49036	0.0182037	0.11698	-0.121908	1.6246e-12	0.559939	1.6244e-12					-0.172039	3.3718e-10
AT~AE-box--M00439-P$C1_Q2--PH~ACE?0.5	TF-594467	TF-834586			0.487951	0.0326454	0.02935	-0.310179	0	0.31868	0					0.100729	0.0005572
AT~AE-box--M00439-P$C1_Q2--PH~ACE?0.5	TF-639804	TF-710397			0.485224	0.0389936	0.005299	0.563069	0	0.00749639	0.40704					-0.191927	6.2532e-06
AT~AE-box--M00439-P$C1_Q2--PH~ACE?0.5	TF-209269	TF-639804			0.484833	0.0496718	0.00037321	-0.0164624	0.26356	0.561781	1.6245e-12					-0.0532562	0.038309
AT~AE-box--M00439-P$C1_Q2--PH~ACE?0.5	TF-218677	TF-643200			0.482645	0.106866	2.1325e-08	0.429691	0	-0.152858	1.2281e-10					0.0142024	0.26804
AT~AE-box--M00439-P$C1_Q2--PH~ACE?0.5	TF-594467	TF-643213			0.48254	-0.000325406	0.49189	-0.381501	1.6246e-12	0.240351	1.6246e-12					0.141485	4.4804e-09
AT~AE-box--M00439-P$C1_Q2--PH~ACE?0.5	TF-268609	TF-552123			0.481541	0.06199	2.6768e-05	-0.0776604	1.6883e-09	0.617035	1.6244e-12					-0.0150129	0.13248
AT~AE-box--M00439-P$C1_Q2--PH~ACE?0.5	TF-639804	TF-652803			0.480382	0.0587028	9.7006e-07	0.574403	0	-0.0449515	0.0031301					-0.0654212	5.8501e-07
AT~AE-box--M00439-P$C1_Q2--PH~ACE?0.5	TF-552123	TF-594467			0.476147	0.0403604	0.0069272	0.435645	1.6245e-12	-0.291044	1.6246e-12					0.0790072	0.00038258
AT~AE-box--M00439-P$C1_Q2--PH~ACE?0.5	TF-218677	TF-715838			0.475851	0.0709373	2.8736e-08	0.322472	1.6653e-16	0.259547	3.3307e-16					0.0389041	0.039547
AT~AE-box--M00439-P$C1_Q2--PH~ACE?0.5	TF-281810	TF-552123			0.473645	0.0192351	0.094037	0.093272	8.7937e-05	0.642565	5.5511e-17					0.00102175	0.49268
AT~AE-box--M00439-P$C1_Q2--PH~ACE?0.5	TF-287849	TF-552123			0.472763	0.0547118	0.00048562	-0.241517	0	0.577884	5.5511e-17					0.0761665	0.010266
AT~AE-box--M00439-P$C1_Q2--PH~ACE?0.5	TF-552123	TF-830919			0.472081	0.0721748	3.5299e-07	0.382593	1.6242e-12	-0.132647	1.2431e-07					0.398476	1.6251e-12
AT~AE-box--M00439-P$C1_Q2--PH~ACE?0.5	TF-552123	TF-834586			0.468475	0.0454795	0.00018674	0.404035	1.6243e-12	0.246275	1.6242e-12					-0.138264	4.2861e-08
AT~AE-box--M00439-P$C1_Q2--PH~ACE?0.5	TF-827145	TF-834586			0.467448	0.01688	0.088159	0.356233	5.5511e-17	0.357335	1.6653e-16					0.00925779	0.36359
AT~AE-box--M00439-P$C1_Q2--PH~ACE?0.5	TF-552123	TF-715838			0.463097	0.0566415	2.892e-06	0.432748	1.6249e-12	0.350244	1.6246e-12					-0.107147	0.00018764
AT~AE-box--M00439-P$C1_Q2--PH~ACE?0.5	TF-594467	TF-715838			0.459642	0.0464423	0.0027045	-0.325012	1.6246e-12	0.38893	1.6245e-12					0.0620075	0.011922
AT~AE-box--M00439-P$C1_Q2--PH~ACE?0.5	TF-256198	TF-281810			0.458892	-0.00451803	0.38938	0.48586	0	-0.0169457	0.26145					0.0536074	0.1278
AT~AE-box--M00439-P$C1_Q2--PH~ACE?0.5	TF-552123	TF-640573			0.458363	0.0443529	0.0054311	0.53877	0	-0.0775247	0.0028656					-0.224994	9.7364e-07
AT~AE-box--M00439-P$C1_Q2--PH~ACE?0.5	TF-218677	TF-420425			0.456815	0.0809804	1.0451e-09	0.410841	1.6244e-12	0.093718	0.00017012					-0.0452277	0.010445
AT~AE-box--M00439-P$C1_Q2--PH~ACE?0.5	TF-218677	TF-287849			0.456596	0.0894806	4.8649e-07	0.485491	0	0.0301088	0.15576					0.00737478	0.36842
AT~AE-box--M00439-P$C1_Q2--PH~ACE?0.5	TF-287849	TF-576309			0.455375	0.0407402	0.012719	-0.411679	0	0.366057	1.1102e-16					0.0556554	0.0033757
AT~AE-box--M00439-P$C1_Q2--PH~ACE?0.5	TF-552123	TF-643213			0.454886	0.033071	0.0037826	0.453958	1.6243e-12	0.135915	1.6236e-12					-0.143333	1.6306e-12
AT~AE-box--M00439-P$C1_Q2--PH~ACE?0.5	TF-281810	TF-834586			0.454169	-0.0227969	0.065796	0.0403549	0.056041	0.568154	1.1102e-16					-0.000690978	0.49452
AT~AE-box--M00439-P$C1_Q2--PH~ACE?0.5	TF-552123	TF-827145			0.454141	0.0353935	0.0020244	0.474345	0	0.248141	2.2204e-16					-0.0796191	0.00049616
AT~AE-box--M00439-P$C1_Q2--PH~ACE?0.5	TF-552123	TF-740041			0.453696	0.0943346	2.0013e-07	0.602812	0	-0.0202275	0.23623					0.238367	1.8269e-10
AT~AE-box--M00439-P$C1_Q2--PH~ACE?0.5	TF-256198	TF-552123			0.453645	0.0407612	0.0010651	0.228639	1.6653e-16	0.431683	0					-0.0973384	2.3498e-07
AT~AE-box--M00439-P$C1_Q2--PH~ACE?0.5	TF-715838	TF-834586			0.4529	0.055405	8.4949e-06	0.372245	0	0.299774	0					-0.163501	7.0696e-10
AT~AE-box--M00439-P$C1_Q2--PH~ACE?0.5	TF-218677	TF-640573			0.45288	0.0828248	2.3677e-06	0.417099	1.6244e-12	-0.120966	1.0603e-05					-0.0678766	0.0085506
AT~AE-box--M00439-P$C1_Q2--PH~ACE?0.5	TF-556378	TF-835874			0.452694	0.0385562	0.0008471	0.0649798	0.0012433	0.419067	2.2204e-16					0.145256	3.4879e-06
AT~AE-box--M00439-P$C1_Q2--PH~ACE?0.5	TF-218677	TF-819435			0.451783	0.0853158	2.4186e-11	0.384759	0	0.0119296	0.36861					0.21611	3.9147e-08
AT~AE-box--M00439-P$C1_Q2--PH~ACE?0.5	TF-218677	TF-232345			0.451456	0.0642321	4.2606e-06	0.394402	0	-0.012235	0.32218					-0.0678851	4.5437e-05
AT~AE-box--M00439-P$C1_Q2--PH~ACE?0.5	TF-218677				0.449841	0.0748691	1.5137e-09	0.389458	1.6245e-12
AT~AE-box--M00439-P$C1_Q2--PH~ACE?0.5	TF-218677	TF-571462			0.448605	0.0589469	3.3453e-06	0.390651	0	0.0158241	0.30137					-0.120178	1.6441e-07
AT~AE-box--M00439-P$C1_Q2--PH~ACE?0.5	TF-218677	TF-644373			0.446079	0.0737811	2.5496e-08	0.40331	0	0.117837	2.3246e-05					-0.0390988	0.087711
AT~AE-box--M00439-P$C1_Q2--PH~ACE?0.5	TF-218677	TF-827145			0.44453	0.0591	4.8473e-06	0.353414	1.6244e-12	0.0636288	0.0030412					0.0373027	0.0047423
AT~AE-box--M00439-P$C1_Q2--PH~ACE?0.5	TF-218677	TF-663774			0.444058	0.0519428	0.0002661	0.441166	5.5511e-17	0.103905	1.0985e-08					-0.0744872	1.5403e-07
AT~AE-box--M00439-P$C1_Q2--PH~ACE?0.5	TF-640573	TF-715838			0.443562	0.0459205	0.0045275	-0.127899	3.3326e-06	0.504944	0					-0.205708	8.1646e-07
AT~AE-box--M00439-P$C1_Q2--PH~ACE?0.5	TF-715838	TF-725612			0.443305	0.0494034	0.00039751	0.460982	1.6246e-12	-0.178398	1.625e-12					-0.0341047	0.075005
AT~AE-box--M00439-P$C1_Q2--PH~ACE?0.5	TF-576309	TF-827145			0.442526	0.0343426	0.012212	0.194798	1.6244e-12	0.448635	1.6246e-12					-0.157064	9.9914e-12
AT~AE-box--M00439-P$C1_Q2--PH~ACE?0.5	TF-218677	TF-652803			0.440339	0.0663081	2.0744e-07	0.454419	5.5511e-17	0.12396	1.4626e-11					-0.00858845	0.20936
AT~AE-box--M00439-P$C1_Q2--PH~ACE?0.5	TF-232345	TF-552123			0.440024	0.0342537	0.0059288	-0.175637	1.6387e-12	0.525443	1.6243e-12					-0.0521576	0.044008
AT~AE-box--M00439-P$C1_Q2--PH~ACE?0.5	TF-639804	TF-836808			0.438534	0.0463199	6.2868e-05	0.38098	1.6246e-12	0.139598	1.625e-12					0.0499142	5.6723e-05
AT~AE-box--M00439-P$C1_Q2--PH~ACE?0.5	TF-552123	TF-725612			0.437583	0.0382546	0.0044641	0.491478	0	-0.133758	6.1062e-16					0.0538036	0.0016312
AT~AE-box--M00439-P$C1_Q2--PH~ACE?0.5	TF-256198	TF-576309			0.437391	0.0798098	3.0739e-07	0.389536	1.6248e-12	0.0418769	0.012006					-0.154718	8.0227e-12
AT~AE-box--M00439-P$C1_Q2--PH~ACE?0.5	TF-218677	TF-268609			0.436741	0.0905058	1.9009e-08	0.451686	0	0.0251007	0.072509					-0.00911864	0.11979
AT~AE-box--M00439-P$C1_Q2--PH~ACE?0.5	TF-256198	TF-834586			0.43394	0.0347369	0.0054821	0.277542	0	0.334943	0					-0.039401	0.012145
AT~AE-box--M00439-P$C1_Q2--PH~ACE?0.5	TF-562448	TF-715838			0.433211	0.00598845	0.36923	-0.252	2.4029e-11	0.594598	0					0.263019	6.7569e-05
AT~AE-box--M00439-P$C1_Q2--PH~ACE?0.5	TF-552123	TF-819435			0.43028	0.0263994	0.018079	0.532187	1.6246e-12	-0.185843	4.3492e-08					0.360282	2.2155e-12
AT~AE-box--M00439-P$C1_Q2--PH~ACE?0.5	TF-268609	TF-643213			0.429726	0.037137	0.0094201	-0.198673	0	0.323588	0					-0.00835025	0.23848
AT~AE-box--M00439-P$C1_Q2--PH~ACE?0.5	TF-256198	TF-827145			0.425799	0.0331284	0.0068713	0.303218	1.6246e-12	0.346206	1.6243e-12					-0.102464	0.00029782
AT~AE-box--M00439-P$C1_Q2--PH~ACE?0.5	TF-552123	TF-571462			0.422837	0.0224579	0.035625	0.517396	1.6243e-12	-0.190264	8.9175e-12					-0.180057	1.5869e-06
AT~AE-box--M00439-P$C1_Q2--PH~ACE?0.5	TF-725612	TF-827145			0.422438	0.031849	0.0146	-0.220329	1.6243e-12	0.323768	1.6242e-12					-0.0424724	0.0079868
AT~AE-box--M00439-P$C1_Q2--PH~ACE?0.5	TF-552123	TF-663774			0.421698	0.0381783	0.0044996	0.531127	5.5511e-17	-0.0580896	0.00068872					-0.146806	4.1905e-13
AT~AE-box--M00439-P$C1_Q2--PH~ACE?0.5	TF-830919	TF-834586			0.418195	0.025046	0.052545	-0.195456	2.2449e-13	0.435738	0					-0.0298183	0.14674
AT~AE-box--M00439-P$C1_Q2--PH~ACE?0.5	TF-643213	TF-827145			0.417851	0.0101717	0.20928	0.242756	1.6243e-12	0.358323	1.6247e-12					-0.0648835	0.00019407
AT~AE-box--M00439-P$C1_Q2--PH~ACE?0.5	TF-209269	TF-218677			0.417378	0.0569294	0.00014433	-0.0573933	0.021199	0.383772	0					-0.0835836	0.0026767
AT~AE-box--M00439-P$C1_Q2--PH~ACE?0.5	TF-643200	TF-643213			0.417367	0.0132583	0.24459	-0.288584	1.1102e-16	0.305092	1.6653e-16					0.0761872	0.00031013
AT~AE-box--M00439-P$C1_Q2--PH~ACE?0.5	TF-552123	TF-643871			0.416573	0.0371414	0.0020813	0.536554	1.6245e-12	-0.0455092	0.038571					0.329808	8.3054e-11
AT~AE-box--M00439-P$C1_Q2--PH~ACE?0.5	TF-256198	TF-725612			0.416054	0.0358709	0.011492	0.361011	1.6243e-12	-0.178817	1.6243e-12					0.0834181	2.0137e-05
AT~AE-box--M00439-P$C1_Q2--PH~ACE?0.5	TF-256198	TF-663774			0.415125	0.0494359	0.00078457	0.473946	0	-0.195645	1.6653e-16					-0.0753636	2.3592e-07
AT~AE-box--M00439-P$C1_Q2--PH~ACE?0.5	TF-218677	TF-836808			0.414927	0.0619235	5.3146e-07	0.234796	0	0.154111	2.7756e-16					0.0266412	0.0044882
AT~AE-box--M00439-P$C1_Q2--PH~ACE?0.5	TF-256198	TF-715838			0.412233	0.0648258	1.2575e-06	0.261552	1.6245e-12	0.372887	1.6247e-12					-0.0411131	0.038725
AT~AE-box--M00439-P$C1_Q2--PH~ACE?0.5	TF-663774	TF-834586			0.412099	0.0100151	0.25459	-0.137152	1.8272e-12	0.491427	1.6245e-12					-0.0338038	0.03454
AT~AE-box--M00439-P$C1_Q2--PH~ACE?0.5	TF-232345	TF-834586			0.411838	0.0185979	0.094825	-0.204966	1.6252e-12	0.402574	1.6245e-12					-0.139722	4.7149e-05
AT~AE-box--M00439-P$C1_Q2--PH~ACE?0.5	TF-576309	TF-715838			0.411119	0.0522738	0.00034457	0.174335	1.6241e-12	0.44648	1.6245e-12					-0.180008	1.1076e-09
AT~AE-box--M00439-P$C1_Q2--PH~ACE?0.5	TF-232345	TF-594467			0.410541	0.0168571	0.1672	-0.175886	3.1938e-08	-0.351495	1.6243e-12					0.0213721	0.19134
AT~AE-box--M00439-P$C1_Q2--PH~ACE?0.5	TF-594467	TF-725612			0.410179	0.013111	0.23325	-0.339028	5.5511e-17	-0.122011	6.7824e-12					0.0044615	0.41897
AT~AE-box--M00439-P$C1_Q2--PH~ACE?0.5	TF-552123				0.408788	0.0286805	0.011088	0.552956	2.2204e-16
AT~AE-box--M00439-P$C1_Q2--PH~ACE?0.5	TF-287849	TF-715838			0.408617	0.0379368	0.014919	-0.166839	3.1155e-12	0.475363	2.7756e-16					-0.0782589	0.024455
AT~AE-box--M00439-P$C1_Q2--PH~ACE?0.5	TF-574356	TF-639804			0.408537	0.0924769	1.4226e-09	0.0360115	0.074054	0.498936	1.6244e-12					-0.042891	0.065558
AT~AE-box--M00439-P$C1_Q2--PH~ACE?0.5	TF-594467	TF-827145			0.408468	0.0261969	0.063075	-0.308442	0	0.23188	1.1102e-16					0.0299657	0.057384
AT~AE-box--M00439-P$C1_Q2--PH~ACE?0.5	TF-218677	TF-574356			0.407044	0.101611	3.3605e-11	0.355109	0	0.171357	1.2872e-12					0.0859361	0.00045119
AT~AE-box--M00439-P$C1_Q2--PH~ACE?0.5	TF-643200	TF-715838			0.406421	0.0641938	0.00051158	-0.169745	1.1599e-12	0.524958	0					0.0682551	0.035092
AT~AE-box--M00439-P$C1_Q2--PH~ACE?0.5	TF-218677	TF-710397			0.405416	0.0500233	0.00094896	0.400694	1.6247e-12	0.0128373	0.34991					-0.0706443	0.01403
AT~AE-box--M00439-P$C1_Q2--PH~ACE?0.5	TF-420425	TF-552123			0.405374	0.0312977	0.0082447	-0.0626893	0.0056796	0.543394	0					-0.186732	1.3924e-07
AT~AE-box--M00439-P$C1_Q2--PH~ACE?0.5	TF-232345	TF-715838			0.403652	0.0372276	0.0048473	-0.137125	1.1642e-08	0.422208	1.1102e-16					-0.23696	1.6544e-09
AT~AE-box--M00439-P$C1_Q2--PH~ACE?0.5	TF-594467	TF-663774			0.403289	0.0212059	0.12496	-0.398105	1.1102e-16	0.0302298	0.077441					0.0378543	0.007227
AT~AE-box--M00439-P$C1_Q2--PH~ACE?0.5	TF-715838	TF-827145			0.401664	0.0309072	0.0096534	0.328206	1.1102e-16	0.228125	4.996e-16					0.128823	4.1249e-06
AT~AE-box--M00439-P$C1_Q2--PH~ACE?0.5	TF-552123	TF-644373			0.401081	0.0214878	0.048861	0.546127	1.6243e-12	-0.0195422	0.24409					-0.183301	9.6744e-05
AT~AE-box--M00439-P$C1_Q2--PH~ACE?0.5	TF-594467	TF-710397			0.400676	0.0136358	0.23233	-0.472554	1.6247e-12	0.220712	1.5751e-07					-0.00538214	0.4396
AT~AE-box--M00439-P$C1_Q2--PH~ACE?0.5	TF-420425	TF-834586			0.400393	0.040236	0.0017517	-0.218549	1.0547e-15	0.434461	5.5511e-17					0.0218364	0.30435
AT~AE-box--M00439-P$C1_Q2--PH~ACE?0.5	TF-715838	TF-830919			0.398689	0.049032	0.00055737	0.447139	0	-0.248587	0					-0.0504737	0.088631
AT~AE-box--M00439-P$C1_Q2--PH~ACE?0.5	TF-562448	TF-827145			0.397988	-0.0315072	0.043699	-0.212888	2.7998e-08	0.478313	0					-0.0363454	0.28263
AT~AE-box--M00439-P$C1_Q2--PH~ACE?0.5	TF-819435	TF-834586			0.395274	0.0131248	0.16204	-0.293535	7.6272e-14	0.401868	0					0.244289	2.2069e-07
AT~AE-box--M00439-P$C1_Q2--PH~ACE?0.5	TF-710397	TF-834586			0.394182	-0.00467361	0.38789	0.000371582	0.49567	0.444255	0					-0.0280219	0.31493
AT~AE-box--M00439-P$C1_Q2--PH~ACE?0.5	TF-268609	TF-715838			0.393328	0.0553446	0.00031673	-0.0701493	4.5922e-06	0.481382	5.5511e-17					-0.0481842	0.011963
AT~AE-box--M00439-P$C1_Q2--PH~ACE?0.5	TF-640573	TF-725612			0.391491	0.012318	0.26483	-0.0772282	0.012051	-0.247918	1.6249e-12					0.257266	4.6468e-12
AT~AE-box--M00439-P$C1_Q2--PH~ACE?0.5	TF-576309	TF-834586			0.389997	0.0625346	5.4139e-05	-0.0220837	0.15125	0.448136	5.5511e-17					-0.081431	1.8655e-05
AT~AE-box--M00439-P$C1_Q2--PH~ACE?0.5	TF-209269	TF-594467			0.388899	0.0375223	0.018359	-0.201053	1.6856e-08	-0.372005	1.6245e-12					-0.180813	2.6231e-05
AT~AE-box--M00439-P$C1_Q2--PH~ACE?0.5	TF-268609	TF-725612			0.388854	0.044768	0.0070399	-0.111925	2.3752e-12	-0.290123	1.6246e-12					0.0206277	0.038442
AT~AE-box--M00439-P$C1_Q2--PH~ACE?0.5	TF-643200	TF-827145			0.387875	0.0319472	0.056097	-0.180982	1.9578e-12	0.351678	1.6243e-12					-0.0541509	0.040139
AT~AE-box--M00439-P$C1_Q2--PH~ACE?0.5	TF-209269	TF-715838			0.387549	0.0551187	0.0001791	-0.188436	4.4639e-12	0.48193	0					-0.191361	4.7467e-07
AT~AE-box--M00439-P$C1_Q2--PH~ACE?0.5	TF-643213	TF-715838			0.38523	0.0467309	0.00013203	0.195272	1.6249e-12	0.382006	1.6245e-12					-0.0430674	0.015126
AT~AE-box--M00439-P$C1_Q2--PH~ACE?0.5	TF-571462	TF-715838			0.383297	0.0358017	0.0030923	-0.124475	1.1597e-05	0.387529	1.1102e-16					-0.423211	3.8858e-16
AT~AE-box--M00439-P$C1_Q2--PH~ACE?0.5	TF-594467	TF-819435			0.382957	0.0380567	0.014991	-0.3557	1.6246e-12	-0.204405	1.9395e-05					-0.229676	9.3978e-05
AT~AE-box--M00439-P$C1_Q2--PH~ACE?0.5	TF-571462	TF-594467			0.382933	0.017443	0.15231	-0.0815371	0.016564	-0.347274	1.6241e-12					0.0862892	0.0049633
AT~AE-box--M00439-P$C1_Q2--PH~ACE?0.5	TF-594467				0.382512	0.0223381	0.094477	-0.381839	1.6245e-12
AT~AE-box--M00439-P$C1_Q2--PH~ACE?0.5	TF-594467	TF-644373			0.381669	0.0141052	0.20677	-0.372056	1.6242e-12	0.0857329	0.011424					0.133704	0.00017673
AT~AE-box--M00439-P$C1_Q2--PH~ACE?0.5	TF-420425	TF-594467			0.381286	0.0186071	0.14014	0.0668928	0.030914	-0.360251	1.6653e-16					0.101777	0.0012717
AT~AE-box--M00439-P$C1_Q2--PH~ACE?0.5	TF-663774	TF-715838			0.381128	0.031063	0.01967	0.0194371	0.14219	0.453065	1.6246e-12					-0.143859	1.8209e-10
AT~AE-box--M00439-P$C1_Q2--PH~ACE?0.5	TF-218677	TF-830919			0.380443	0.0739605	8.0126e-07	0.350571	0	-0.189412	1.5699e-12					0.000371877	0.49519
AT~AE-box--M00439-P$C1_Q2--PH~ACE?0.5	TF-663774	TF-827145			0.38022	0.00578675	0.3507	0.0585748	0.00093074	0.445088	0					-0.0907851	8.6794e-07
AT~AE-box--M00439-P$C1_Q2--PH~ACE?0.5	TF-281810	TF-836808			0.378839	-0.0147677	0.14319	-0.0561375	0.008505	0.272376	1.6245e-12					0.0729938	0.00012499
AT~AE-box--M00439-P$C1_Q2--PH~ACE?0.5	TF-571462	TF-834586			0.378082	0.0208126	0.056545	-0.174618	1.5265e-09	0.367671	1.6245e-12					-0.175445	1.9287e-05
AT~AE-box--M00439-P$C1_Q2--PH~ACE?0.5	TF-281810	TF-725612			0.377586	-0.00542734	0.38144	0.0970682	0.0010931	-0.3435	0					-0.0870401	0.017158
AT~AE-box--M00439-P$C1_Q2--PH~ACE?0.5	TF-562448	TF-643213			0.372358	-0.0463685	0.0067391	-0.202752	2.7317e-07	0.335411	0					0.0930944	0.020501
AT~AE-box--M00439-P$C1_Q2--PH~ACE?0.5	TF-640573	TF-643213			0.368743	0.0219785	0.11785	-0.239866	0	0.342985	1.6653e-16					-0.0527703	0.080156
AT~AE-box--M00439-P$C1_Q2--PH~ACE?0.5	TF-256198	TF-571462			0.367306	0.0451948	0.00063388	0.379351	1.6245e-12	-0.326035	1.624e-12					-0.208603	7.7025e-08
AT~AE-box--M00439-P$C1_Q2--PH~ACE?0.5	TF-232345	TF-256198			0.367135	0.037735	0.0055552	-0.279232	1.6249e-12	0.354218	1.6244e-12					-0.0746784	0.027098
AT~AE-box--M00439-P$C1_Q2--PH~ACE?0.5	TF-652803	TF-836808			0.366921	0.0271679	0.017726	-0.0905611	3.1118e-06	0.232952	1.6243e-12					-0.0696869	1.7304e-06
AT~AE-box--M00439-P$C1_Q2--PH~ACE?0.5	TF-281810	TF-715838			0.366894	0.03035	0.025699	0.0741559	0.0023733	0.531432	5.5511e-17					0.200803	3.0548e-07
AT~AE-box--M00439-P$C1_Q2--PH~ACE?0.5	TF-209269	TF-834586			0.366268	0.0163855	0.15264	-0.142186	2.1559e-07	0.404704	1.6244e-12					0.0358597	0.17361
AT~AE-box--M00439-P$C1_Q2--PH~ACE?0.5	TF-643871	TF-834586			0.366069	0.0269789	0.025926	-0.0417172	0.073526	0.396213	1.6245e-12					0.195228	9.4156e-07
AT~AE-box--M00439-P$C1_Q2--PH~ACE?0.5	TF-594467	TF-643871			0.364703	0.0260594	0.064324	-0.362063	1.6246e-12	-0.145086	8.4696e-05					-0.0526984	0.1263
AT~AE-box--M00439-P$C1_Q2--PH~ACE?0.5	TF-552123	TF-836808			0.364306	0.040761	0.00050532	0.300637	1.6238e-12	0.20877	1.6244e-12					0.0340867	0.05753
AT~AE-box--M00439-P$C1_Q2--PH~ACE?0.5	TF-827145	TF-836808			0.364152	0.0241119	0.02853	0.175053	2.115e-14	0.17622	0					0.0780157	1.4308e-08
AT~AE-box--M00439-P$C1_Q2--PH~ACE?0.5	TF-209269	TF-552123			0.363137	0.0335399	0.014996	-0.169978	2.0367e-10	0.519819	1.6249e-12					0.243438	4.1932e-06
AT~AE-box--M00439-P$C1_Q2--PH~ACE?0.5	TF-287849	TF-725612			0.360959	0.0202677	0.14045	-0.275393	1.6248e-12	-0.187735	1.6245e-12					-0.000424811	0.48705
AT~AE-box--M00439-P$C1_Q2--PH~ACE?0.5	TF-643200	TF-725612			0.360221	0.00500525	0.40448	-0.240152	1.6246e-12	-0.221661	1.6243e-12					0.0448692	0.0091286
AT~AE-box--M00439-P$C1_Q2--PH~ACE?0.5	TF-725612	TF-836808			0.359422	0.0459351	0.0012607	-0.0793424	1.6541e-06	0.21887	2.2204e-16					-0.0170343	0.053959
AT~AE-box--M00439-P$C1_Q2--PH~ACE?0.5	TF-834586				0.359346	0.0234115	0.038606	0.384019	1.6246e-12
AT~AE-box--M00439-P$C1_Q2--PH~ACE?0.5	TF-420425	TF-715838			0.359291	0.0642099	1.1329e-06	-0.0439128	0.04539	0.428828	0					-0.18382	3.8037e-07
AT~AE-box--M00439-P$C1_Q2--PH~ACE?0.5	TF-715838	TF-836808			0.359004	0.0484221	7.0281e-05	0.181984	1.2157e-14	0.211121	2.2204e-16					0.0823659	5.8478e-05
AT~AE-box--M00439-P$C1_Q2--PH~ACE?0.5	TF-725612	TF-834586			0.358652	0.0225461	0.0871	-0.0678532	0.00020864	0.365752	0					-0.0179863	0.12094
AT~AE-box--M00439-P$C1_Q2--PH~ACE?0.5	TF-643213	TF-834586			0.356689	0.0352335	0.0049537	0.11017	2.3048e-09	0.31626	1.6653e-16					-0.0691159	2.1318e-05
AT~AE-box--M00439-P$C1_Q2--PH~ACE?0.5	TF-644373	TF-834586			0.356614	0.0147973	0.13936	-0.148805	6.5256e-07	0.39737	1.6245e-12					0.12584	0.0016051
AT~AE-box--M00439-P$C1_Q2--PH~ACE?0.5	TF-571462	TF-836808			0.35642	0.0335438	0.0038366	-0.161602	9.7445e-09	0.211241	1.6246e-12					-0.123758	9.2678e-10
AT~AE-box--M00439-P$C1_Q2--PH~ACE?0.5	TF-287849	TF-643213			0.355813	0.0247355	0.076753	-0.227952	4.996e-16	0.283047	0					-0.0220179	0.18497
AT~AE-box--M00439-P$C1_Q2--PH~ACE?0.5	TF-576309	TF-830919			0.355736	0.0902288	1.2324e-07	0.132468	9.4507e-09	-0.353584	1.6246e-12					0.0560667	0.017588
AT~AE-box--M00439-P$C1_Q2--PH~ACE?0.5	TF-232345	TF-725612			0.355594	0.026702	0.044583	-0.266539	1.1102e-16	-0.202147	1.1102e-16					0.0382925	0.044993
AT~AE-box--M00439-P$C1_Q2--PH~ACE?0.5	TF-594467	TF-836808			0.353619	0.0393903	0.0093968	-0.232429	1.6243e-12	0.166133	1.6244e-12					-0.00486463	0.39595
AT~AE-box--M00439-P$C1_Q2--PH~ACE?0.5	TF-287849	TF-827145			0.352811	0.027233	0.065754	-0.178442	2.9303e-12	0.346472	1.6246e-12					0.00678587	0.40851
AT~AE-box--M00439-P$C1_Q2--PH~ACE?0.5	TF-209269	TF-256198			0.352353	0.0379059	0.010442	-0.133493	1.4119e-06	0.373123	1.6248e-12					0.0908395	0.0086438
AT~AE-box--M00439-P$C1_Q2--PH~ACE?0.5	TF-268609	TF-836808			0.351804	0.0541024	0.00031829	-0.0761616	2.4643e-07	0.209497	3.8858e-16					-0.0557794	4.8122e-06
AT~AE-box--M00439-P$C1_Q2--PH~ACE?0.5	TF-715838	TF-740041			0.350848	0.0785752	2.2589e-05	0.560261	0	-0.114244	4.937e-05					-0.0513053	0.12563
AT~AE-box--M00439-P$C1_Q2--PH~ACE?0.5	TF-232345	TF-836808			0.350235	0.0399406	0.0021719	-0.128041	3.2818e-08	0.217492	2.2204e-16					-0.0761879	1.081e-05
AT~AE-box--M00439-P$C1_Q2--PH~ACE?0.5	TF-643871	TF-836808			0.349157	0.0272877	0.017578	-0.157266	6.8639e-10	0.242553	0					0.0888813	2.7357e-05
AT~AE-box--M00439-P$C1_Q2--PH~ACE?0.5	TF-663774	TF-836808			0.347251	0.0492859	0.00026293	-0.128219	1.1284e-11	0.252082	1.6247e-12					0.018035	0.074196
AT~AE-box--M00439-P$C1_Q2--PH~ACE?0.5	TF-725612	TF-830919			0.344635	0.0424376	0.0066309	-0.215926	1.6247e-12	-0.239002	1.6248e-12					0.0813454	0.00022529
AT~AE-box--M00439-P$C1_Q2--PH~ACE?0.5	TF-715838	TF-819435			0.342961	0.055497	1.8137e-05	0.433526	1.6653e-16	-0.169752	4.1341e-06					0.170267	0.00089315
AT~AE-box--M00439-P$C1_Q2--PH~ACE?0.5	TF-834586	TF-836808			0.34222	0.041431	0.00057331	0.172157	7.8826e-15	0.200679	2.2204e-16					0.0104361	0.23816
AT~AE-box--M00439-P$C1_Q2--PH~ACE?0.5	TF-552123	TF-710397			0.341975	0.0181705	0.1314	0.597769	1.1102e-16	-0.0104978	0.37806					-0.182925	0.0015848
AT~AE-box--M00439-P$C1_Q2--PH~ACE?0.5	TF-256198	TF-643871			0.340835	0.0183973	0.099079	0.348105	0	-0.131347	2.5834e-06					0.271377	1.8636e-08
AT~AE-box--M00439-P$C1_Q2--PH~ACE?0.5	TF-420425	TF-836808			0.338024	0.0572799	5.188e-06	-0.0228851	0.17448	0.237459	1.6244e-12					-0.0451114	0.0014336
AT~AE-box--M00439-P$C1_Q2--PH~ACE?0.5	TF-232345	TF-643213			0.337913	0.0249248	0.038802	-0.277914	0	0.230111	0					0.04118	0.047223
AT~AE-box--M00439-P$C1_Q2--PH~ACE?0.5	TF-643213	TF-830919			0.337597	0.0260585	0.04635	0.261437	2.2204e-16	-0.232878	0					-0.0448624	0.036454
AT~AE-box--M00439-P$C1_Q2--PH~ACE?0.5	TF-836808				0.337485	0.0499396	3.3668e-05	0.239717	1.6245e-12
AT~AE-box--M00439-P$C1_Q2--PH~ACE?0.5	TF-644373	TF-715838			0.337432	0.0528412	5.3537e-05	-0.0990435	0.00042308	0.40221	1.6248e-12					-0.164733	0.00015908
AT~AE-box--M00439-P$C1_Q2--PH~ACE?0.5	TF-218677	TF-740041			0.337419	0.09685	7.7206e-07	0.3755	1.6247e-12	-0.0799439	0.0060675					-0.0777202	0.01251
AT~AE-box--M00439-P$C1_Q2--PH~ACE?0.5	TF-652803	TF-834586			0.337413	0.0263194	0.025609	-0.042763	0.011751	0.37271	1.6248e-12					-0.0910526	0.00038826
AT~AE-box--M00439-P$C1_Q2--PH~ACE?0.5	TF-552123	TF-652803			0.337112	0.035711	0.0036577	0.536106	0	-0.0615387	0.00022451					-0.0490093	0.0030922
AT~AE-box--M00439-P$C1_Q2--PH~ACE?0.5	TF-715838				0.336522	0.0550483	1.5302e-05	0.421222	1.6246e-12
AT~AE-box--M00439-P$C1_Q2--PH~ACE?0.5	TF-643871	TF-715838			0.336422	0.0478917	0.00029445	-0.187452	1.7497e-11	0.430505	0					0.108357	0.020649
AT~AE-box--M00439-P$C1_Q2--PH~ACE?0.5	TF-232345	TF-827145			0.335289	0.0217541	0.068042	-0.154007	7.3245e-10	0.260216	1.624e-12					-0.109798	1.7643e-06
AT~AE-box--M00439-P$C1_Q2--PH~ACE?0.5	TF-256198	TF-819435			0.333372	0.0274971	0.028214	0.332132	1.6244e-12	-0.306698	1.9023e-12					0.127467	0.005135
AT~AE-box--M00439-P$C1_Q2--PH~ACE?0.5	TF-644373	TF-836808			0.332586	0.0357903	0.0028372	-0.111371	4.3887e-05	0.228567	1.6243e-12					-0.0385057	0.044285
AT~AE-box--M00439-P$C1_Q2--PH~ACE?0.5	TF-643213	TF-663774			0.331923	0.0159041	0.15438	0.370017	0	-0.163815	0					-0.0201397	0.095852
AT~AE-box--M00439-P$C1_Q2--PH~ACE?0.5	TF-574356	TF-834586			0.330854	0.0274288	0.047246	0.0787615	0.0012326	0.375767	5.5511e-17					0.122497	1.9402e-05
AT~AE-box--M00439-P$C1_Q2--PH~ACE?0.5	TF-574356	TF-827145			0.328289	0.0380646	0.0087354	0.0960964	8.5791e-05	0.322905	0					0.183064	3.9157e-08
AT~AE-box--M00439-P$C1_Q2--PH~ACE?0.5	TF-652803	TF-715838			0.327531	0.0376006	0.0027485	0.00417357	0.41307	0.372591	1.6249e-12					-0.251899	1.625e-12
AT~AE-box--M00439-P$C1_Q2--PH~ACE?0.5	TF-232345	TF-576309			0.327014	0.0377356	0.015837	-0.33107	1.6248e-12	0.20098	1.6247e-12					0.179895	8.7951e-11
AT~AE-box--M00439-P$C1_Q2--PH~ACE?0.5	TF-256198	TF-652803			0.326824	0.0470059	0.00059571	0.383853	1.6244e-12	-0.131984	1.0469e-09					-0.105713	1.8054e-09
AT~AE-box--M00439-P$C1_Q2--PH~ACE?0.5	TF-281810	TF-830919			0.325367	0.0167946	0.17654	0.105609	0.00075943	-0.451928	1.1102e-16					-0.143887	0.011426
AT~AE-box--M00439-P$C1_Q2--PH~ACE?0.5	TF-268609	TF-827145			0.322757	0.0313347	0.032615	-0.0706106	5.7992e-06	0.256782	1.6248e-12					-0.0401799	3.0708e-05
AT~AE-box--M00439-P$C1_Q2--PH~ACE?0.5	TF-281810	TF-643213			0.322331	-0.0279595	0.041335	0.0441792	0.051977	0.283763	0					-0.0354689	0.10797
AT~AE-box--M00439-P$C1_Q2--PH~ACE?0.5	TF-556378	TF-639804			0.321638	0.0525488	2.7259e-05	0.0530054	0.0095326	0.347414	0					0.234509	7.9821e-07
AT~AE-box--M00439-P$C1_Q2--PH~ACE?0.5	TF-268609	TF-576309			0.320644	0.0714153	3.865e-05	-0.207897	1.6246e-12	0.314143	1.6245e-12					0.0160765	0.12988
AT~AE-box--M00439-P$C1_Q2--PH~ACE?0.5	TF-209269	TF-836808			0.32051	0.016429	0.13929	-0.00684913	0.39662	0.252533	0					-0.0961896	1.2e-05
AT~AE-box--M00439-P$C1_Q2--PH~ACE?0.5	TF-710397	TF-715838			0.320358	0.0270106	0.050729	-0.0107118	0.37709	0.467142	1.6244e-12					-0.0712555	0.07593
AT~AE-box--M00439-P$C1_Q2--PH~ACE?0.5	TF-594467	TF-652803			0.317733	0.0340796	0.023703	-0.312038	1.6245e-12	0.0409524	0.035088					0.0882676	1.1364e-06
AT~AE-box--M00439-P$C1_Q2--PH~ACE?0.5	TF-643871	TF-827145			0.31755	0.0287621	0.016902	-0.093285	0.00026431	0.317472	1.6249e-12					0.206725	4.4575e-11
AT~AE-box--M00439-P$C1_Q2--PH~ACE?0.5	TF-256198	TF-710397			0.317382	0.00494858	0.38726	0.417871	1.6246e-12	-0.142682	3.7513e-05					0.0994706	0.041951
AT~AE-box--M00439-P$C1_Q2--PH~ACE?0.5	TF-819435	TF-836808			0.317236	0.0475706	0.0001049	-0.119082	0.00091794	0.237988	0					0.0700461	0.046724
AT~AE-box--M00439-P$C1_Q2--PH~ACE?0.5	TF-256198	TF-644373			0.316794	0.0254907	0.039299	0.364529	1.6245e-12	-0.190011	1.4231e-09					-0.0584462	0.14992
AT~AE-box--M00439-P$C1_Q2--PH~ACE?0.5	TF-571462	TF-643200			0.3167	0.0203088	0.15973	0.129288	0.0055583	-0.249244	1.6242e-12					0.392733	1.7658e-12
AT~AE-box--M00439-P$C1_Q2--PH~ACE?0.5	TF-209269	TF-827145			0.316068	0.00360002	0.4104	-0.134453	7.3787e-07	0.341582	0					-0.145354	0.00010589
AT~AE-box--M00439-P$C1_Q2--PH~ACE?0.5	TF-640573	TF-827145			0.315857	0.0287434	0.062995	-0.0649296	0.019136	0.285913	1.6241e-12					-0.11283	4.6387e-05
AT~AE-box--M00439-P$C1_Q2--PH~ACE?0.5	TF-287849	TF-819435			0.31565	0.0505384	0.0030514	-0.226725	4.4409e-16	-0.388206	8.7497e-13					-0.242879	2.241e-05
AT~AE-box--M00439-P$C1_Q2--PH~ACE?0.5	TF-643213	TF-725612			0.312389	0.0352071	0.014176	0.146636	1.6334e-12	-0.165394	1.6243e-12					0.046305	0.003103
AT~AE-box--M00439-P$C1_Q2--PH~ACE?0.5	TF-643213	TF-836808			0.31143	0.0452548	0.00023834	0.0466726	0.0038346	0.22684	0					0.00208615	0.43828
AT~AE-box--M00439-P$C1_Q2--PH~ACE?0.5	TF-281810	TF-827145			0.308034	0.00610312	0.35049	0.0727359	0.0032925	0.335081	1.6244e-12					0.146783	3.4205e-05
AT~AE-box--M00439-P$C1_Q2--PH~ACE?0.5	TF-256198	TF-643213			0.307089	0.0416784	0.0018626	0.26634	0	0.129872	1.3698e-11					-0.0515521	0.00024184
AT~AE-box--M00439-P$C1_Q2--PH~ACE?0.5	TF-571462	TF-725612			0.30682	0.0244266	0.054747	-0.171667	8.9032e-07	-0.198681	1.6243e-12					0.133528	3.3433e-06
AT~AE-box--M00439-P$C1_Q2--PH~ACE?0.5	TF-287849	TF-643871			0.305073	0.0237193	0.098436	-0.298133	1.1102e-16	-0.252551	2.7296e-09					-0.13348	0.00068045
AT~AE-box--M00439-P$C1_Q2--PH~ACE?0.5	TF-725612	TF-819435			0.304136	0.0302427	0.024861	-0.22413	1.6249e-12	-0.290508	3.5234e-12					0.0283675	0.19079
AT~AE-box--M00439-P$C1_Q2--PH~ACE?0.5	TF-256198				0.304061	0.0339833	0.0083992	0.347461	1.1102e-16
AT~AE-box--M00439-P$C1_Q2--PH~ACE?0.5	TF-710397	TF-827145			0.303908	-0.00334695	0.41958	-0.0459211	0.093758	0.380703	1.6246e-12					-0.0138904	0.35757
AT~AE-box--M00439-P$C1_Q2--PH~ACE?0.5	TF-643871	TF-830919			0.303797	0.0485739	0.0012415	-0.103289	0.0014324	-0.345121	0					-0.259811	3.6582e-07
AT~AE-box--M00439-P$C1_Q2--PH~ACE?0.5	TF-574356	TF-836808			0.302763	0.0546079	0.00023308	0.0868231	0.00025882	0.214785	0					0.146336	2.3364e-12
AT~AE-box--M00439-P$C1_Q2--PH~ACE?0.5	TF-643213	TF-644373			0.301051	-0.0118255	0.19921	0.25687	1.6241e-12	-0.252094	1.6249e-12					0.116129	4.917e-06
AT~AE-box--M00439-P$C1_Q2--PH~ACE?0.5	TF-232345	TF-643200			0.300754	0.0313722	0.06456	-0.193239	1.239e-07	-0.233307	1.1102e-16					0.107614	0.0014708
AT~AE-box--M00439-P$C1_Q2--PH~ACE?0.5	TF-571462	TF-827145			0.298569	0.0137529	0.15504	-0.0798581	0.0057595	0.264598	1.624e-12					-0.183455	6.2029e-09
AT~AE-box--M00439-P$C1_Q2--PH~ACE?0.5	TF-740041	TF-827145			0.297814	0.0390251	0.02432	-0.142009	6.5613e-07	0.417209	1.6244e-12					-0.0333217	0.27324
AT~AE-box--M00439-P$C1_Q2--PH~ACE?0.5	TF-256198	TF-420425			0.296549	0.0412314	0.0022417	0.377074	1.6245e-12	-0.145523	5.9584e-08					-0.0180512	0.34119
AT~AE-box--M00439-P$C1_Q2--PH~ACE?0.5	TF-643200	TF-819435			0.295608	0.0414937	0.025057	-0.200384	1.6423e-12	-0.418393	3.0246e-11					-0.053981	0.20292
AT~AE-box--M00439-P$C1_Q2--PH~ACE?0.5	TF-710397	TF-830919			0.294273	0.0136933	0.22332	0.126425	0.00095133	-0.407173	1.6246e-12					-0.00641789	0.46933
AT~AE-box--M00439-P$C1_Q2--PH~ACE?0.5	TF-576309	TF-836808			0.293113	0.0768307	7.0019e-08	0.0297494	0.036296	0.223772	0					-0.0458831	0.00031432
AT~AE-box--M00439-P$C1_Q2--PH~ACE?0.5	TF-420425	TF-725612			0.292004	0.0386687	0.0067877	-0.152247	7.7695e-08	-0.213799	1.6246e-12					0.0171898	0.24557
AT~AE-box--M00439-P$C1_Q2--PH~ACE?0.5	TF-827145				0.291869	0.0341617	0.0048124	0.309042	0
AT~AE-box--M00439-P$C1_Q2--PH~ACE?0.5	TF-652803	TF-830919			0.291801	0.045352	0.0012365	0.127252	8.7793e-08	-0.322389	1.6244e-12					0.115947	0.0013835
AT~AE-box--M00439-P$C1_Q2--PH~ACE?0.5	TF-643200	TF-643871			0.290476	0.0228976	0.1357	-0.259566	1.6243e-12	-0.257805	1.1798e-09					-0.0397919	0.27937
AT~AE-box--M00439-P$C1_Q2--PH~ACE?0.5	TF-420425	TF-827145			0.290174	0.0381309	0.0028502	-0.0505731	0.027276	0.283396	1.6247e-12					-0.1033	1.7148e-05
AT~AE-box--M00439-P$C1_Q2--PH~ACE?0.5	TF-827145	TF-830919			0.286237	0.0549401	0.00028293	0.22251	7.3275e-15	-0.232996	0					0.182072	1.0825e-05
AT~AE-box--M00439-P$C1_Q2--PH~ACE?0.5	TF-209269	TF-232345			0.28558	0.000246588	0.49411	-0.136178	3.9818e-06	-0.209251	2.5217e-12					0.436621	1.6241e-12
AT~AE-box--M00439-P$C1_Q2--PH~ACE?0.5	TF-571462	TF-643213			0.28492	0.0132306	0.15871	-0.248602	6.1062e-16	0.2208	1.6653e-16					-0.115636	9.286e-05
AT~AE-box--M00439-P$C1_Q2--PH~ACE?0.5	TF-644373	TF-827145			0.283684	0.0243617	0.038534	0.033481	0.13186	0.319754	1.6246e-12					-0.0995208	0.0007627
AT~AE-box--M00439-P$C1_Q2--PH~ACE?0.5	TF-725612				0.281317	0.0313829	0.020995	-0.208492	1.1102e-16
AT~AE-box--M00439-P$C1_Q2--PH~ACE?0.5	TF-420425	TF-643213			0.281127	0.0271124	0.025715	-0.20673	1.6269e-12	0.235157	1.6241e-12					0.0428526	0.059637
AT~AE-box--M00439-P$C1_Q2--PH~ACE?0.5	TF-552123	TF-574356			0.280504	0.0710956	5.0129e-06	0.473618	1.6244e-12	0.1124	5.8352e-06					-0.117585	0.0042717
AT~AE-box--M00439-P$C1_Q2--PH~ACE?0.5	TF-643213	TF-819435			0.280495	-0.000131188	0.49618	0.242647	2.2204e-16	-0.29568	3.4972e-15					0.131674	7.7469e-05
AT~AE-box--M00439-P$C1_Q2--PH~ACE?0.5	TF-819435	TF-827145			0.278313	0.0493845	0.00016565	-0.0150499	0.34804	0.312226	1.6247e-12					0.211387	3.1962e-07
AT~AE-box--M00439-P$C1_Q2--PH~ACE?0.5	TF-663774	TF-830919			0.278221	0.0492389	0.0018809	0.117515	3.1429e-06	-0.397797	1.6245e-12					-0.0168253	0.31003
AT~AE-box--M00439-P$C1_Q2--PH~ACE?0.5	TF-643213	TF-652803			0.27819	0.0183312	0.096771	0.276586	1.6245e-12	-0.158204	1.6248e-12					-0.0124576	0.18776
AT~AE-box--M00439-P$C1_Q2--PH~ACE?0.5	TF-232345	TF-281810			0.278075	0.00230393	0.4482	-0.346164	1.6245e-12	0.0912311	0.0017442					-0.00696099	0.4456
AT~AE-box--M00439-P$C1_Q2--PH~ACE?0.5	TF-574356	TF-830919			0.277239	0.100529	2.908e-09	0.274314	1.6244e-12	-0.326963	1.6248e-12					-0.064013	0.079437
AT~AE-box--M00439-P$C1_Q2--PH~ACE?0.5	TF-287849	TF-420425			0.275875	0.0314921	0.051313	-0.301944	1.1102e-16	0.225002	4.6702e-08					0.0563578	0.086292
AT~AE-box--M00439-P$C1_Q2--PH~ACE?0.5	TF-819435	TF-830919			0.275495	0.0689872	1.317e-05	-0.100522	0.018153	-0.326545	4.996e-16					-0.509478	3.3418e-13
AT~AE-box--M00439-P$C1_Q2--PH~ACE?0.5	TF-576309	TF-643213			0.273779	0.0737679	6.4955e-06	0.0323108	0.063319	0.252997	0					-0.0894045	4.2875e-06
AT~AE-box--M00439-P$C1_Q2--PH~ACE?0.5	TF-420425	TF-643200			0.272549	0.0331554	0.053447	0.132799	0.0018461	-0.255091	1.1102e-16					0.272837	3.3225e-08
AT~AE-box--M00439-P$C1_Q2--PH~ACE?0.5	TF-710397	TF-836808			0.272245	0.02082	0.092566	-0.0974986	0.0010202	0.243426	0					-0.00423119	0.44673
AT~AE-box--M00439-P$C1_Q2--PH~ACE?0.5	TF-643213	TF-710397			0.271618	-0.0125942	0.22211	0.279819	3.3307e-16	-0.112883	0.00049815					0.1246	0.00047281
AT~AE-box--M00439-P$C1_Q2--PH~ACE?0.5	TF-268609	TF-663774			0.27044	0.0271132	0.070608	-0.190446	1.6243e-12	0.217551	1.638e-12					0.0679772	1.058e-09
AT~AE-box--M00439-P$C1_Q2--PH~ACE?0.5	TF-209269	TF-287849			0.266946	0.0612093	0.0011141	-0.22828	4.9101e-08	-0.200417	4.9211e-12					-0.099071	0.0044938
AT~AE-box--M00439-P$C1_Q2--PH~ACE?0.5	TF-209269	TF-830919			0.266128	0.031937	0.036844	-0.154473	1.0626e-05	-0.320808	5.5511e-17					0.112799	0.0020676
AT~AE-box--M00439-P$C1_Q2--PH~ACE?0.5	TF-209269	TF-725612			0.265334	0.029046	0.04912	-0.153504	2.5935e-07	-0.183576	1.6245e-12					-0.0274628	0.21434
AT~AE-box--M00439-P$C1_Q2--PH~ACE?0.5	TF-652803	TF-827145			0.264979	0.0160729	0.12271	0.0204276	0.13084	0.324329	0					-0.0728898	1.2395e-05
AT~AE-box--M00439-P$C1_Q2--PH~ACE?0.5	TF-643200				0.263411	0.044318	0.015503	-0.257305	2.7756e-16
AT~AE-box--M00439-P$C1_Q2--PH~ACE?0.5	TF-643871	TF-725612			0.262708	0.018506	0.12221	-0.0711666	0.010057	-0.202073	0					0.00470824	0.44733
AT~AE-box--M00439-P$C1_Q2--PH~ACE?0.5	TF-287849	TF-663774			0.262289	0.0282716	0.072246	-0.326426	1.6245e-12	0.157838	2.8037e-10					0.00895867	0.33718
AT~AE-box--M00439-P$C1_Q2--PH~ACE?0.5	TF-287849	TF-652803			0.26224	0.0319864	0.036571	-0.281505	1.1102e-16	0.143788	8.6638e-09					0.0822734	0.00039343
[truncated: 12,332 more rows]
