# Supplementary material for: A systems biology model of the regulatory network in Populus leaves reveals interacting regulators and conserved regulation
Source: BMC Plant Biol. 2011 Jan 13;11:13. doi: 10.1186/1471-2229-11-13 (PMC3030533; doi:10.1186/1471-2229-11-13)
Supplement: Additional file 5 — Conserved transcriptional modules. Transcriptional modules that have conserved regulation in the Arabidopsis developmental data. [file 1471-2229-11-13-S5.XLS]

## Sheet: Supplementary_file_3
Transcriptional module	Observed versus predicted correlation	No. Genes
ZM~GC-motif--ZM~Unnamed__16?0.55-	0.827875	5
LG~rbcS-CMA7a?0.55-	0.769876	9
BN~TATA-box--NT~as-2-box--ST~AT1-motif--ST~Unnamed__1?0.55-	0.758629	5
NT~TATA-box?0.55-	0.751033	11
AT~ATC-motif--M00408-P$MADSA_Q2?0.5-	0.730669	6
OS~ATGCAAAT_motif--PS~I-box?0.6-	0.725004	7
AT~TATA-box--LE~circadian--ST~Unnamed__1?0.6-	0.724329	6
AT~AE-box--GM~Unnamed__6--M00479-P$Alfin1_Q2?0.5-	0.681407	5
CR~MSA-like--MA0034.1_Gamyb?0.55-	0.668691	5
AT~GAG-motif--AT~OCT--M00479-P$Alfin1_Q2?0.55-	0.643657	5
GM~GA-motif--ZM~Unnamed__16?0.5-	0.632294	11
PH~CCGTCC-box--PS~ATCC-motif--ZM~Unnamed__2?0.75-	0.565916	6
OS~TGGCA?0.55-	0.482102	5
GM~Unnamed__6--M00343-P$RAV1_01--ST~Unnamed__1?0.55-	0.471656	5
AS~TATA-box--AT~TATA-box--BN~TATA-box--PC~Box_4--ZM~TATA-box?0.55-	0.464317	12
GM~Unnamed__5--M00182-P$GBP_Q6--M00443-P$O2_Q2?0.55-	0.440877	5
GM~Unnamed__2--GM~Unnamed__7?0.55-	0.424815	9
GM~alpha4--ZM~Unnamed__14--ZM~Unnamed__4?0.5-	0.398831	4
NT~E2Fa?0.5-	0.291723	9
M00506-P$LIM1_01--OS~GT1-motif--OS~Unnamed__8?0.5-	0.123105	7
LE~circadian--SA~Box_II?0.5-	0.0961283	6
M00343-P$RAV1_01--PH~ACE?0.5-	0.0620438	11
M00182-P$GBP_Q6--ZM~TATA-box--ZM~Unnamed__14?0.6-	0.0418135	7
GM~Unnamed__6--TA~G-Box--ZM~Unnamed__14?0.5-	0.0330822	5
HV~ABRE--ST~Unnamed__1?0.6-	0.031295	8
AT~AE-box--M00439-P$C1_Q2--PH~ACE?0.5-	0.0271181	5
LG~CG-motif?0.6-	0.0175721	12
HV~GAG-motif--M00735-P$ZAP1_01?0.6-	0.00637811	5
GM~GA-motif--ST~Unnamed__1?0.55-	-0.0123337	11
LE~circadian--PC~ACE?0.6-	-0.0213155	8
AS~TATA-box--PS~ATCT-motif--ZM~TATA-box?0.55-	-0.0247363	4
HV~CE1--ZM~Unnamed__17?0.5-	-0.0541405	7
MA0044.1_HMG-1--OS~MPE?0.5-	-0.064975	7
M00479-P$Alfin1_Q2--M00506-P$LIM1_01--PA~Unnamed__1?0.5-	-0.0650065	14
OS~AACA_motif--PA~Unnamed__1?0.55-	-0.0870239	5
HV~ATC-motif--M00182-P$GBP_Q6?0.55-	-0.439367	4
